# Supplementary material for: Molecular mechanisms involved in alcohol craving, IRF3, and endoplasmic reticulum stress: a multi-omics study
Source: Transl Psychiatry. 2024 Mar 26;14:165. doi: 10.1038/s41398-024-02880-5 (PMC10965952; doi:10.1038/s41398-024-02880-5)
Supplement: Supplementary file 3 — Supplementary Tables [file 41398_2024_2880_MOESM3_ESM.xlsx]

## Sheet: Sup Table 1
Supplementary Table 1. Characteristics of AUD patient-derived cell lines.
12 PBMC samples from patients with AUD for RNA-seq						1month prior enrollment							3months prior enrollment
AUD subjects	baseline PACS	Sex	Race	Age_Consent	base_PACS_Score	TLFB_total drinks_1moprior_base	TLFB_days drink_1moprior_base	TLFB_Heavy drinking days_1moprior_base	TLFB_max drinks /day_1moprior_base	TLFB_Avg drinks/day_1moprior_base	TLFB_Avg drinks/wk_1moprior_base	TLFB_Avg drinks/month_1moprior_base	base_TLFB_total drinks	base_TLFB_days drink	base_TLFB_Heavy drinking days	base_TLFB_max drinks/day	base_TLFB_Avg drinks/day	base_TLFB_Avg drinks/wk	base_TLFB_Avg drinks/month
AUD 1	high	M	white	41.9	30	299	13	13	23	23	67.52	289.35	1679	73	73	23	23	129.15	553.52
AUD 2	high	M	white	39.6	30	128	14	12	14	9.14	29.87	128	371	32	28	20	11.59	28.86	123.67
AUD 3	high	F	white	37.1	30	41	10	4	8	4.1	9.26	39.68	77	17	10	8	4.53	5.92	25.38
AUD 4	high	M	white	48.6	30	319	29	29	11	11	72.03	308.71	495	45	45	11	11	38.08	163.19
AUD 5	high	M	white	42	30	102	5	5	28	20.4	23.03	98.71	102	5	5	28	20.4	7.85	33.63
AUD 6	high	F	white	49.8	30	71	15	14	6	4.73	16.03	68.71	221	46	44	8	4.8	17	72.86
AUD 7	low	M	white	52.1	0	365	22	22	20	16.59	82.42	353.23	1290	82	82	20	15.73	99.23	425.27
AUD 8	low	M	white	51.2	0	145	16	16	14	9.06	32.74	140.32	664	76	76	15	8.74	51.08	218.9
AUD 9	low	M	white	50.9	0	164	10	10	24	16.4	37.03	158.71	1082	70	70	26	15.46	83.23	356.7
AUD 10	low	M	white	58.8	0	83	9	9	17	9.22	18.74	80.32	372	42	42	17	8.86	28.62	122.64
AUD 11	low	M	white	51	0	97	13	11	10	7.46	30.86	132.27	615	73	71	10	8.42	52.5	225
AUD 12	low	F	white	51.6	0	66	5	5	22	13.2	14.9	63.87	440	37	37	22	11.89	33.85	145.05
					p value: high vs low PACS group (paired t test)	0.921885	0.66401	0.883107	0.51369	0.98441	0.990784	0.990906	0.404549	0.0574487	0.0508439	0.642434	0.772473	0.384866	0.384929
iPSC-dreived astrocytess from patients with AUD
AUD subjects	Sex	Race	Age_Consent	RNA-seq	ATAC-seq	siRNA knockdown	ChIP assay
MCA1014	F	white	33.3	v	v	v	v
MCA1015	M	white	59.4	v		v
MCA1016	M	white	37.8	v	v	v	v
MCA1018	M	white	31.6	v		v
MCA1019	F	white	48	v	v	v	v
MCA1020	F	white	62.4	v		v
MCA1003	M	white	29				v
MCA1004	M	white	40				v
MCA1005	M	white	33				v
MCA1030	F	white	58				v
MCA1012	F	white	42				v
MCA1013	F	white	30				v

## Sheet: Sup Table 2
Supplementary Table 2. RNA-seq data and ATAC-seq quality control metrics for iPSC-derived astrocytes from AUD patients (n=6). A: acamprosate. E: ethanol. V: vehicle. N: naltrexone.
	sample ID	number of input reads	uniquely mapped reads%		sample ID	number of input read	overall alignment rate
RNA-seq	A1014A1	30580645	0.7324	ATAC-seq	1014A1	45085757	88.38%
RNA-seq	A1014A2	34240626	0.7451	ATAC-seq	1014A2	48327272	88.72%
RNA-seq	A1014E1	30499823	0.7673	ATAC-seq	1014E1	56987855	87.83%
RNA-seq	A1014E2	37769040	0.7571	ATAC-seq	1014E2	43565182	88.22%
RNA-seq	A1014N1	34455387	0.7025	ATAC-seq	1014N1	43634674	88.26%
RNA-seq	A1014N2	30537795	0.7394	ATAC-seq	1014N2	43715138	89.05%
RNA-seq	A1014V1	44226972	0.7452	ATAC-seq	1014V1	46451742	89.03%
RNA-seq	A1014V2	34284019	0.77	ATAC-seq	1014V2	41131665	89.58%
RNA-seq	A1015A1	40233734	0.7605	ATAC-seq	1016A1	47201648	89.41%
RNA-seq	A1015A2	39051412	0.7787	ATAC-seq	1016A2	47835603	89.74%
RNA-seq	A1015E1	32887390	0.689	ATAC-seq	1016E1	44091423	90.23%
RNA-seq	A1015E2	38637316	0.7878	ATAC-seq	1016E2	53357916	89.74%
RNA-seq	A1015N1	27367077	0.7436	ATAC-seq	1016N1	57437980	89.80%
RNA-seq	A1015N2	33517722	0.7619	ATAC-seq	1016N2	47054002	89.54%
RNA-seq	A1015V1	35823664	0.7811	ATAC-seq	1016V1	59145717	89.93%
RNA-seq	A1015V2	37965620	0.7992	ATAC-seq	1016V2	59794354	89.84%
RNA-seq	A1016A1	39162408	0.7673	ATAC-seq	1019A1	54733850	87.71%
RNA-seq	A1016A2	35962963	0.7612	ATAC-seq	1019A2	45096256	87.50%
RNA-seq	A1016E1	35751061	0.7543	ATAC-seq	1019E1	65681935	87.11%
RNA-seq	A1016E2	38351047	0.7813	ATAC-seq	1019E2	59644166	87.97%
RNA-seq	A1016N1	49923322	0.7524	ATAC-seq	1019N1	47888672	88.08%
RNA-seq	A1016N2	32399494	0.7787	ATAC-seq	1019N2	88678358	88.59%
RNA-seq	A1016V1	32818979	0.7752	ATAC-seq	1019V1	26007099	87.78%
RNA-seq	A1016V2	40026577	0.775	ATAC-seq	1019V2	63812003	89.03%
RNA-seq	A1018A1	48487946	0.7444
RNA-seq	A1018A2	36141735	0.734
RNA-seq	A1018E1	36838501	0.7686
RNA-seq	A1018E2	33321375	0.7747
RNA-seq	A1018N1	30737792	0.722
RNA-seq	A1018N2	37285784	0.7468
RNA-seq	A1018V1	31417275	0.7493
RNA-seq	A1018V2	45937296	0.7362
RNA-seq	A1019A1	35092890	0.7702
RNA-seq	A1019A2	25883444	0.7234
RNA-seq	A1019E1	34860874	0.7657
RNA-seq	A1019E2	44662359	0.7614
RNA-seq	A1019N1	23856586	0.7306
RNA-seq	A1019N2	24926200	0.7321
RNA-seq	A1019V1	35158299	0.6936
RNA-seq	A1019V2	35852947	0.7628
RNA-seq	A1020A1	32625704	0.8037
RNA-seq	A1020A2	32970899	0.7738
RNA-seq	A1020E1	31261170	0.7927
RNA-seq	A1020E2	44031253	0.7769
RNA-seq	A1020N1	25308462	0.7785
RNA-seq	A1020N2	29231021	0.7762
RNA-seq	A1020V1	38231975	0.7624
RNA-seq	A1020V2	33255630	0.7803

## Sheet: Sup Table 3
Supplementary Table 3. Primer sequences and antibodies used for experiments.
antibodies
Name	Host	Vendor	Catalog#	Application	Dilution
Anti-GFAP	Rabit	abcam	ab7260	IF	1/500
Anti-CTIP2	Rat	abcam	ab18465	IF	1/500
Anti-α-Tubulin	Rabit	Cell signalling	#2144	WB	1/1000
Anti-Histone H3	Rabbit	Cell signalling	#9715S	WB	1/1000
IRF-3 (D83B9) Rabbit mAb	Rabit	Cell signalling	#4302	WB, CHIP, IP	1/1000, 1/100, 1/50
Phospho-IRF-3 (Ser396) (4D4G) Rabbit mAb	Rabit	Cell signalling	#4947	WB	1/300
STING	Rabit	Cell signalling	#13647	WB	1/1000
p-STING	Rabit	Cell signalling	#50907	WB	1/500
TBK1	Rabbit	Cell signalling	#3504	WB	1/1000
p-TBK1	Rabit	Cell signalling	#5483	WB	1/500
XBP-1s	Rabit	Cell signalling	#12782	WB	1/500
Anti-TRA-1-60	Mouse	Millipore	MAB4360	IF	1/1000
Anti-TRA-1-81	Mouse	Millipore	MAB4381	IF	1/1000
Anti-TRA-2-49	Mouse	Millipore	MAB4349	IF	1/1000
Anti-SOX2	Goat	Santa Cruz	sc-17320	IF	1/1000
Anti-TBR1	Rabit	abcam	ab31940	IF	1/400
Anti-TBR2	Rabit	abcam	ab23345	IF	1/400
Anti-FOXG1	Rabit	abcam	ab18259	IF	1/500
Anti-MAP2	Rabit	Millipore	AB5622	IF	1/1000
Anti-MAP2 (2A + 2B)	Mouse	Sigma	M2320	IF	1/1000
Anti-NANOG	Goat	R&D Systems	AF1997	IF	1/1000
Anti-TUJ1	Mouse	Covance	MMS-435P	IF	1/1000
Alexa Fluor® 488 goat anti-rabbit IgG (H+L)	Rabit	abcam	ab11008	IF	1/1000
Goat anti-Mouse IgG (H+L) Cross-Adsorbed Secondary Antibody, Alexa Fluor 594	Mouse	abcam	ab11005	IF	1/1000
primer sets
gene	accession #	PCR size (bp)	sequence		experiment		annealing temperature (C)	primer efficiency
CXCL3_Fw	NM_002090	109	CGCCCAAACCGAAGTCATAG		realtime PCR		60	1.98
CXCL3_Rv			GCTCCCCTTGTTCAGTATCTTTT		realtime PCR		60
PMP22_Fw	NM_153321	94	ATCGTCAGCCAATGGATCGTG		realtime PCR		60	1.96
PMP22_Rv			AGAAACAGTGGTGGACATTTCC		realtime PCR		60
IL10_Fw	NM_000572	176	TCAAGGCGCATGTGAACTCC		realtime PCR		60	1.99
IL10_Rv			GATGTCAAACTCACTCATGGCT		realtime PCR		60
MKI67_Fw	NM_002417	209	ACGCCTGGTTACTATCAAAAGG		realtime PCR		60	2
MKI67_Rv			CAGACCCATTTACTTGTGTTGGA		realtime PCR		60
NRCAM_Fw	NM_001193584	123	TCCAACCATCACCCAACAGTC		realtime PCR		60	1.98
NRCAM_Rv			TGAGTCCCATTACGGGTCCAG		realtime PCR		60
SEMA6B_Fw	NM_032108	114	AAACGTGTGTCGGATGAAGGG		realtime PCR		60	1.99
SEMA6B_Rv			GGGTTGAAGGCGTTGGAAC		realtime PCR		60
RAPH1_Fw	NM_213589	137	CCAACTTTTCTTACCGCTTCTCC		realtime PCR		60	2
RAPH1_Rv			ACTGTTTCCTGAACCAATGCTG		realtime PCR		60
SH3RF3_Fw	NM_001099289	117	TGCACAAGGGAGAGATGTACC		realtime PCR		60	1.99
SH3RF3_Rv			AAACGGGTGTCACGTAGTTTC		realtime PCR		60
THBS1_Fw	NM_003246	157	AGACTCCGCATCGCAAAGG		realtime PCR		60	2
THBS1_Rv			TCACCACGTTGTTGTCAAGGG		realtime PCR		60
MED25_Fw	NM_030973	157	TCATCGCGGAAGGACTCAG		realtime PCR		60	2
MED25_Rv			GTGCATCCAGAGTACGTGGTG		realtime PCR		60
CTSL_Fw	NM_145918	79	CTTTTGCCTGGGAATTGCCTC		realtime PCR		60	1.99
CTSL_Rv			CATCGCCTTCCACTTGGTC		realtime PCR		60
CLEC5A_Fw	NM_013252	85	AGGTGGCGTTGGATCAACAA		realtime PCR		60	1.97
CLEC5A_Rv			TTAGGCCAATGGTCGCACAG		realtime PCR		60
IL1R1_Fw	NM_000877	184	ATGAAATTGATGTTCGTCCCTGT		realtime PCR		60	2
IL1R1_Rv			ACCACGCAATAGTAATGTCCTG		realtime PCR		60
IRF3 Fw	NC_000019.10	112	TAACAGACCCAAAAGCCGATGG		realtime PCR		60	1.99
IRF3 Rv			CACGCTCAATTTGCATGTGAC		realtime PCR		60
gene	accession #	PCR size (bp)	sequence		experiment		annealing temperature (C)	primer efficiency
IL1R1_cFw	NM_000877	121	TTCTCGAGGAAAAGGAACCA		ChIP assay		60	1.95
IL1R1_cRv			AAGGAATGAGCAGCAGAAGC		ChIP assay		60
Med25_cFw	NM_030973	124	GGAAGCGGAGGTTGTAGTGA		ChIP assay		60	1.96
Med25_cRv			TGCCCTTGTTTTCGTTTTTG		ChIP assay		60
MKI67_cFw	NM_002417	128	AGCCCTCCACTTCCTTCTTC		ChIP assay		60	2
MKI67_cRv			CGCTCCCTTCCTATTGGTC		ChIP assay		60
PMP22_cFw	NM_153321	119	CTCTGCCAGCGTAGAGGAAC		ChIP assay		60	2
PMP22_cRv			ACCCTCTCGAGCCATTCTTT		ChIP assay		60
RAPH1_cFw	NM_213589	137	AGCTCTCCACATTTCCCTGA		ChIP assay		60	1.97
RAPH1_cRv			GTCTTGCGTGTGTGCATTTC		ChIP assay		60
SH3RF3_cFw	NM_001099289	133	AATGATCAGTAGTTGGTGGGG		ChIP assay		60	2
SH3RF3_cRv			GGGCTTCTGACAAATGCACA		ChIP assay		60
THBS1_cFw	NM_003246	171	CAGGAGCCGAAAAATGAAAA		ChIP assay		60	2
THBS1_cRv			GCCCACTCGTGCTTCTTAAC		ChIP assay		60
CSTL_cFw	NM_145918	173	GTTCTCAACTGCTTTTCTCCTGTC		ChIP assay		60	1.99
CSTL_cRv			CCCTAGGAGGGAGGAGACTG		ChIP assay		60
siRNA	accession #	sequence
on target plus human IRF3_1	NC_000019.10	CGAGGCCACUGGUGCAUAU
on target plus human IRF3_2		CCAGACACCUCUCCGGCA
on target plus human IRF3_3		GGAGUGAUGAGCUACGUGA
on target plus human IRF3_4		AGACAUUCUGGAUGAGUUA

## Sheet: Sup Table 4
Supplementary Table 4. RNA-seq of PBMC samples from AUD patients: six subjects with an average baseline PACS score 0 (low), and six subjects with an average baseline PACS score 30 (high).
gene_symbol	high_vs_low_log2FoldChange	high_vs_low_pvalue	high_vs_low_fdr
PMP22	1.79969	1.71126e-13	2.39798e-09
IL10	1.68542	1.40209e-07	0.000982373
MKI67	-1.11757	3.56941e-07	0.00166727
NRCAM	1.39078	6.5869e-07	0.00230755
SEMA6B	1.60294	8.41553e-07	0.00235854
RAPH1	1.47649	2.36975e-06	0.00553455
CXCL3	1.50272	3.99053e-06	0.00751615
SH3RF3	1.27528	4.82733e-06	0.00751615
THBS1	1.41851	4.6171e-06	0.00751615
MED25	-0.777271	9.44793e-06	0.0132394
CTSL	1.38876	1.82019e-05	0.0231876
CLEC5A	1.34968	2.56939e-05	0.027696
IL1R1	1.36621	2.51782e-05	0.027696
ITGB8	1.29612	6.93597e-05	0.0647959
PPARG	1.29894	6.69686e-05	0.0647959
WNT5A	1.24491	9.30573e-05	0.0815007
FABP5	1.18933	0.000126361	0.104159
TSG101	0.747402	0.000143425	0.111656
SPTBN4	1.19834	0.000157277	0.115996
MSR1	1.20568	0.000186524	0.124465
MTHFD2L	0.807446	0.000178883	0.124465
TIMP1	0.935791	0.000196879	0.125403
BEND3P3	-0.862873	0.000222535	0.135582
GJB6	1.1636	0.000246198	0.137999
SDS	1.17889	0.000237255	0.137999
FDXR	-1.02821	0.000265178	0.142921
NEFL	-1.12651	0.000276033	0.143261
CDCP1	1.15498	0.000311772	0.15065
NRP2	1.16442	0.00031021	0.15065
ALDH16A1	-0.673461	0.000463944	0.180805
ANK1	-0.951387	0.000516107	0.180805
B3GALNT1	1.08399	0.000461398	0.180805
CROCCP2	-0.684632	0.000438076	0.180805
FN1	1.13359	0.000501424	0.180805
HS3ST1	1.12606	0.000402437	0.180805
PARD6G	1.12405	0.000487183	0.180805
PTPRB	-1.09957	0.000395204	0.180805
PXDN	1.04157	0.00050734	0.180805
SLC7A11	1.14227	0.000447975	0.180805
VSTM1	-1.11721	0.000487304	0.180805
AGPAT9	0.900107	0.000537295	0.182129
VWDE	-1.12651	0.00054588	0.182129
MTG1	-0.754253	0.000573866	0.185588
SLA	0.974311	0.000582736	0.185588
CXCL16	1.04529	0.000608372	0.188147
SH3RF3-AS1	1.11322	0.000617625	0.188147
FAM57A	1.01237	0.000676425	0.190999
GSDMD	-0.906777	0.00065686	0.190999
MET	1.07677	0.000681508	0.190999
VILL	-0.647299	0.000666182	0.190999
AVEN	-0.621494	0.000723356	0.194179
C9orf139	-1.09464	0.000734425	0.194179
IDH2	-0.621915	0.000724837	0.194179
AKAP12	1.07192	0.000852174	0.204774
C19orf25	-0.876367	0.00084319	0.204774
DCAF13	0.534383	0.000907064	0.204774
EDNRB	1.04782	0.00082685	0.204774
ERBB2	-0.852457	0.000811297	0.204774
HAVCR2	0.964427	0.000920629	0.204774
MPP1	0.786323	0.000801484	0.204774
SSH3	-0.695162	0.00090855	0.204774
SUMO3	0.61703	0.000877216	0.204774
USP53	0.667178	0.000864891	0.204774
DEXI	-0.647409	0.000979765	0.204917
GPR114	-1.02187	0.00096915	0.204917
HDGFRP2	-0.827795	0.000976739	0.204917
RGS3	-0.847803	0.000961312	0.204917
ABHD3	-0.622965	0.0010513	0.211313
ADCK5	-0.638178	0.0011673	0.211313
ARRDC1	-0.597686	0.00133543	0.211313
ASB16-AS1	-0.70843	0.00118778	0.211313
B4GALT6	-0.874896	0.00129414	0.211313
C21orf67	-0.925987	0.0012651	0.211313
CBLN3	-1.02292	0.00134063	0.211313
CCL2	0.979793	0.00107691	0.211313
CIITA	-0.711327	0.00125246	0.211313
FAM175B	0.658488	0.00113187	0.211313
KIF26A	-1.04561	0.00133269	0.211313
LOC100130872	-0.929217	0.00128328	0.211313
LOC100507195	-1.03766	0.00125593	0.211313
LOC729041	-0.921003	0.00114083	0.211313
LRG1	1.04793	0.00110874	0.211313
MROH6	-0.793801	0.00119098	0.211313
PTP4A3	-0.703355	0.00121284	0.211313
RBM3	0.52829	0.00105509	0.211313
SLC14A1	-0.845728	0.00132602	0.211313
SMIM15	0.722803	0.00121897	0.211313
TMEM51	1.01998	0.0013421	0.211313
TMEM52B	1.03599	0.0013022	0.211313
CXCL8	1.03544	0.00148165	0.230693
OAT	0.607097	0.00150097	0.231134
CXCL1	1.02985	0.00157054	0.231574
IFNGR1	0.763	0.00158646	0.231574
ISG15	-0.983231	0.00152111	0.231574
SDC2	0.953196	0.00158165	0.231574
SLCO4A1	1.03148	0.00154843	0.231574
LRFN3	-1.02628	0.00162341	0.234033
RASSF7	-0.863581	0.00163671	0.234033
BIRC2	0.600714	0.00167521	0.236739
FTH1P3	0.822022	0.0016983	0.236739
TMTC4	-0.603781	0.00170632	0.236739
NTHL1	-0.917571	0.00177232	0.241534
RPL23P8	0.603326	0.00177535	0.241534
DSE	0.946384	0.00181084	0.243994
PFDN5	0.409966	0.00183902	0.24543
HOMER2	0.856182	0.00190521	0.245855
MAGOH	0.570827	0.00192993	0.245855
MYO10	1.00208	0.00190652	0.245855
SRGAP1	1.01151	0.00190364	0.245855
TAF9	0.462581	0.00191408	0.245855
GPR56	-0.942033	0.00199028	0.246813
SERPINB2	0.938312	0.00198721	0.246813
ZNF469	0.824685	0.0019699	0.246813
HSBP1	0.806081	0.002034	0.248986
RNF213	-0.542128	0.00204335	0.248986
GPX3	0.910616	0.00211262	0.249669
HAS1	0.996947	0.00209537	0.249669
METTL18	0.654575	0.00207108	0.249669
OSCAR	-0.90164	0.00212022	0.249669
RECQL4	-0.55795	0.00219771	0.254517
SLC46A1	-0.537437	0.00219728	0.254517
MIIP	-0.46342	0.00224518	0.257883
DAZAP2	0.54772	0.00232126	0.260787
PRR5L	-0.97324	0.0023263	0.260787
TNFSF8	0.782603	0.00231412	0.260787
UTP11L	0.66465	0.00235903	0.262358
HMOX1	0.988037	0.00240023	0.264113
PAIP2	0.522378	0.0024125	0.264113
ARL6IP1	0.469619	0.00261932	0.272417
ASPH	0.793901	0.00256706	0.272417
DHFR	-0.810908	0.00278584	0.272417
EEPD1	0.828238	0.00263883	0.272417
FBXL6	-0.563577	0.00253373	0.272417
FSIP1	0.905099	0.00256683	0.272417
GAS6	-0.524205	0.00270851	0.272417
HOXA5	0.973309	0.00281614	0.272417
LHFPL2	0.958695	0.00278042	0.272417
LOC101927051	-0.611221	0.00264288	0.272417
NAPRT1	-0.707542	0.00272342	0.272417
PCNP	0.483667	0.00281885	0.272417
PID1	0.749821	0.00271328	0.272417
PIEZO1	-0.586884	0.00271205	0.272417
RBM8A	0.498243	0.00267972	0.272417
RPL9	0.631111	0.00261723	0.272417
TUBA1C	0.723835	0.00274845	0.272417
AHSA2	-0.632381	0.00290788	0.278272
SYN1	0.963686	0.00291915	0.278272
LOC101927755	0.965549	0.00294354	0.278701
AGFG2	-0.914386	0.00335794	0.280567
C11orf24	-0.684062	0.00309139	0.280567
CDS1	0.929805	0.00333252	0.280567
DKK3	0.94706	0.00339734	0.280567
FAHD2A	-0.704348	0.00310148	0.280567
FAM101B	0.839133	0.00330967	0.280567
FBXL19	-0.61832	0.00302593	0.280567
FBXO6	-0.818561	0.00312052	0.280567
GBP1P1	-0.931407	0.00325093	0.280567
IL12RB1	-0.6491	0.00313999	0.280567
LOC101927181	-0.940697	0.00322552	0.280567
LRRC45	-0.768803	0.00314274	0.280567
MIR4435-1HG	0.707939	0.00321919	0.280567
NRAS	0.594885	0.00329417	0.280567
RHOBTB2	-0.487257	0.00338142	0.280567
RUFY4	-0.957442	0.00298554	0.280567
THBD	0.954242	0.00323114	0.280567
THEM6	-0.815352	0.00338608	0.280567
TRMT6	0.673882	0.00328705	0.280567
TVP23B	0.508342	0.00340372	0.280567
UBA7	-0.509733	0.0033633	0.280567
ZFP57	-0.810628	0.00320215	0.280567
B3GAT1	-0.948715	0.00349857	0.28206
BCAR3	0.951614	0.00348335	0.28206
PARP10	-0.833308	0.00345421	0.28206
S100P	0.922052	0.00350235	0.28206
ADAM23	-0.923259	0.00367832	0.284775
C1orf177	-0.917488	0.00361965	0.284775
CCR8	-0.947099	0.00365498	0.284775
HLA-DOB	-0.672801	0.00365823	0.284775
PLIN2	0.947769	0.00359747	0.284775
PTGDR	-0.947288	0.00362826	0.284775
TAF6	-0.483616	0.00357416	0.284775
ALDH1A2	0.943572	0.00372474	0.285217
ZNF101	0.644407	0.00371957	0.285217
ADCY7	-0.675274	0.00377822	0.285414
NUDT22	-0.612904	0.00378841	0.285414
PSEN2	-0.760875	0.00375636	0.285414
PLEKHG3	-0.860112	0.00382215	0.286416
FBXL8	-0.703697	0.00385369	0.287243
POLD1	-0.562642	0.00387502	0.287305
ACTA2	-0.679452	0.00397089	0.28736
GBAP1	-0.829005	0.00402791	0.28736
LDOC1	-0.764636	0.00407664	0.28736
LOC100294362	-0.591415	0.00407581	0.28736
RBCK1	-0.625528	0.00410133	0.28736
SLFN12L	-0.684954	0.00408819	0.28736
SNRPB2	0.441622	0.00399482	0.28736
SPN	-0.924155	0.00399395	0.28736
TEP1	-0.777017	0.00390025	0.28736
TRIM14	-0.788793	0.00405916	0.28736
UNC13D	-0.52909	0.00394093	0.28736
HCAR3	0.931204	0.00414639	0.289071
NACA2	0.841636	0.00421133	0.290706
RPS13	0.539343	0.00420508	0.290706
L3HYPDH	-0.767186	0.0042369	0.291038
MAST3	-0.659321	0.00431216	0.294063
NAA40	-0.526659	0.00432384	0.294063
SARM1	-0.59416	0.00434389	0.294063
CACHD1	0.888198	0.0044362	0.294936
IL32	-0.865186	0.00442112	0.294936
KIFC1	-0.770023	0.00444098	0.294936
MRPS10	0.505842	0.00441688	0.294936
CRELD1	-0.641461	0.00452059	0.298442
PEX6	-0.685825	0.00455767	0.298442
PTPN6	-0.591586	0.00454205	0.298442
ECI1	-0.579857	0.0046277	0.301618
ECE1	0.549438	0.00479092	0.306553
FTH1	0.716917	0.00478224	0.306553
ITGAL	-0.605437	0.00473309	0.306553
RAP2B	0.75335	0.00476903	0.306553
SH3BP1	-0.578355	0.00484443	0.308568
BTN2A2	-0.673043	0.00503974	0.310922
CAAP1	0.432439	0.00513808	0.310922
CEP250	-0.387467	0.00510656	0.310922
CFH	-0.84058	0.00504712	0.310922
FFAR3	0.909575	0.00519905	0.310922
KIAA0895L	-0.569165	0.00519143	0.310922
LGALS3	0.708482	0.00491896	0.310922
LRRC20	-0.843313	0.00501056	0.310922
NBPF1	-0.635577	0.00498895	0.310922
NCS1	0.88745	0.00500461	0.310922
RGS13	0.84603	0.00497878	0.310922
STAT2	-0.806274	0.00520235	0.310922
TRANK1	-0.457194	0.00521421	0.310922
USP5	-0.580997	0.00507065	0.310922
VMAC	-0.445001	0.00518174	0.310922
B3GALNT2	-0.590761	0.00570468	0.313475
BBS1	-0.740173	0.00532761	0.313475
BFSP1	-0.883826	0.00555099	0.313475
CAMK2G	-0.462799	0.00579929	0.313475
CDKN1C	-0.885626	0.00554184	0.313475
CHMP2B	0.57708	0.00547398	0.313475
CYB5RL	-0.716472	0.00560771	0.313475
DNASE1	-0.824993	0.0057531	0.313475
GALNT1	0.518136	0.0053755	0.313475
HDAC6	-0.376535	0.0055975	0.313475
HLA-F-AS1	-0.661289	0.00564768	0.313475
IER3	0.873937	0.00563931	0.313475
INTS12	0.555207	0.00551071	0.313475
LITAF	0.665337	0.00576161	0.313475
LRRC75A-AS1	0.545491	0.00586102	0.313475
NOD1	-0.517621	0.00583533	0.313475
PDGFRB	-0.830146	0.00540138	0.313475
PRPF4	0.491127	0.00571704	0.313475
SH2D3C	-0.720695	0.00539814	0.313475
SLC4A8	-0.61824	0.00531972	0.313475
ST14	0.724899	0.00561479	0.313475
SYTL3	0.451397	0.00549852	0.313475
TAZ	-0.382381	0.0054712	0.313475
TCEAL3	0.505161	0.00574785	0.313475
TIMELESS	-0.706565	0.0058118	0.313475
TRMT2A	-0.459217	0.00573959	0.313475
ZDHHC23	-0.575546	0.00585769	0.313475
SLC38A5	-0.714409	0.005926	0.315745
CD79B	-0.788119	0.00598113	0.316467
DPYSL3	0.886336	0.0059847	0.316467
SNRPF	0.51806	0.00603577	0.317967
ARL2	-0.856604	0.0061477	0.319823
BASP1	0.796313	0.00632573	0.319823
DLGAP4	-0.493368	0.0062552	0.319823
FCRL6	-0.886548	0.00639053	0.319823
FLT1	0.888177	0.00637102	0.319823
GPRC5A	0.866513	0.00633368	0.319823
INO80E	-0.516787	0.00636198	0.319823
NUBP1	0.559146	0.00623094	0.319823
SLC7A11-AS1	0.85243	0.00625092	0.319823
SYPL1	0.526251	0.00623649	0.319823
TDP2	0.451934	0.00635144	0.319823
TMCO6	-0.411964	0.00627777	0.319823
XPO1	-0.42508	0.00634327	0.319823
ZNF845	0.573468	0.00626126	0.319823
ACD	-0.546357	0.00662702	0.320036
ARHGEF39	-0.588472	0.00655982	0.320036
ATP6V1F	0.560099	0.00665133	0.320036
DHX58	-0.690282	0.00668156	0.320036
FAM20C	0.86756	0.0066958	0.320036
GAS2L3	0.883084	0.00671452	0.320036
HEXDC	-0.725329	0.00659352	0.320036
ISOC2	-0.74622	0.00655214	0.320036
ITGB7	-0.601125	0.00650741	0.320036
LOC100506476	-0.830293	0.00669127	0.320036
LUCAT1	0.885263	0.00654419	0.320036
NCAPG2	-0.780207	0.00653594	0.320036
SEC62	0.599106	0.00669411	0.320036
SPON2	-0.790934	0.00655491	0.320036
MUM1	-0.671191	0.00674727	0.320507
C15orf40	0.358544	0.0068059	0.321534
DUSP12	0.473968	0.0068224	0.321534
ETV7	-0.875692	0.00692951	0.321534
LINGO3	-0.647525	0.00692194	0.321534
SIGMAR1	-0.765834	0.00686355	0.321534
SLC25A22	-0.636896	0.0069095	0.321534
ZNF830	0.493509	0.00692454	0.321534
ANO8	-0.495254	0.00710317	0.325284
EMC3	0.463183	0.00709897	0.325284
UBA52	0.536117	0.00706488	0.325284
ZBTB7B	-0.704948	0.00704569	0.325284
CD109	0.867574	0.00719947	0.326422
GAPDHS	-0.606032	0.00717965	0.326422
SMOX	0.868332	0.00722121	0.326422
TCEB1	0.534538	0.0072123	0.326422
UTP3	0.417806	0.00725829	0.327043
PRR11	-0.727004	0.00731412	0.328503
ANAPC15	0.526847	0.00746337	0.330308
EIF3L	0.507119	0.00754236	0.330308
GBP5	-0.611404	0.0074361	0.330308
LARP7	0.399566	0.00748871	0.330308
PSTPIP1	-0.613752	0.00756398	0.330308
SRA1	0.536514	0.00756647	0.330308
TMEM126A	0.554644	0.0074472	0.330308
TNFRSF10D	0.660217	0.0075047	0.330308
ZNF615	0.684844	0.00748262	0.330308
BZW1	0.721073	0.00762374	0.331775
DNMT1	-0.329495	0.00767116	0.332805
CCDC23	0.485881	0.00780832	0.33771
CENPF	-0.637056	0.00786107	0.337905
PCYT2	-0.38677	0.00784991	0.337905
CYGB	0.853481	0.00792613	0.338625
SLC16A6	0.720114	0.00791608	0.338625
MESDC1	0.740317	0.00795477	0.338815
ABCA7	-0.593791	0.0084614	0.340886
AREG	0.848677	0.00866968	0.340886
ARHGEF19	-0.672283	0.00897755	0.340886
BCORL1	-0.675555	0.00888103	0.340886
BEX1	0.855986	0.00854586	0.340886
CCDC88B	-0.42257	0.00811298	0.340886
CD9	0.830695	0.00857939	0.340886
CENPP	0.583226	0.00860358	0.340886
CEP97	-0.576965	0.00858043	0.340886
CUL7	-0.530522	0.00884158	0.340886
EML2	-0.504962	0.00892304	0.340886
ESYT1	-0.672774	0.00831762	0.340886
FLNB	0.766817	0.00877497	0.340886
GTF2I	-0.304389	0.00804903	0.340886
HSPE1	0.538752	0.00816022	0.340886
IPO13	-0.72348	0.00855588	0.340886
KLF8	-0.709798	0.00872882	0.340886
KPNA4	0.585972	0.00834813	0.340886
LIN37	-0.669688	0.00897025	0.340886
LLPH	0.466168	0.00824675	0.340886
LOC102724814	-0.4817	0.00812095	0.340886
MAPK8	0.631561	0.00897031	0.340886
MGC12916	0.849355	0.00844118	0.340886
MMS19	-0.456793	0.00853808	0.340886
NMD3	0.718391	0.00812407	0.340886
NOL3	-0.601701	0.00851532	0.340886
NUGGC	-0.737356	0.00861807	0.340886
PPOX	-0.614645	0.00866124	0.340886
PSMC1	0.433051	0.00893768	0.340886
RPL7	0.563773	0.00837778	0.340886
RPS20	0.540878	0.00860365	0.340886
SAMSN1	0.690472	0.00892311	0.340886
SDC4	0.854486	0.00842308	0.340886
SH3D21	0.851405	0.0089377	0.340886
SNTB2	-0.776423	0.00872473	0.340886
SYTL1	-0.583883	0.00814003	0.340886
TTLL11	-0.72497	0.00900076	0.340886
WDR46	-0.484372	0.00839954	0.340886
WNK1	-0.303046	0.00818885	0.340886
XRCC1	-0.535595	0.00879087	0.340886
ZNF773	0.711102	0.0089046	0.340886
CCDC71L	0.80424	0.00907493	0.342002
EXOC3L1	-0.849129	0.00910753	0.342002
GOLGA8N	-0.646919	0.00909449	0.342002
PRF1	-0.812921	0.00912786	0.342002
RAD51D	-0.740421	0.00921091	0.344193
MYC	0.741355	0.0092662	0.345338
PHKG2	-0.483002	0.00932888	0.34559
PI16	-0.829245	0.00934692	0.34559
ST6GAL1	-0.618461	0.00930967	0.34559
B4GALT5	0.64582	0.00950296	0.348364
CD63	0.570311	0.00954627	0.348364
LRP2BP	0.742469	0.00950494	0.348364
SLC27A3	-0.778136	0.00945041	0.348364
TSC22D4	-0.526706	0.0095364	0.348364
CRTAC1	-0.834104	0.00962106	0.350182
ATG16L2	-0.738037	0.0097654	0.35029
CIAPIN1	0.420682	0.00977403	0.35029
KCTD7	-0.614002	0.00973929	0.35029
LTB4R	-0.492351	0.00965429	0.35029
MED11	0.594954	0.00974951	0.35029
SRP72	0.472827	0.00974037	0.35029
SOS1	-0.672429	0.00983087	0.351076
STK36	-0.643236	0.00984606	0.351076
RPL35A	0.525836	0.00989731	0.352008
TYMS	-0.49082	0.009927	0.35217
ABCB8	-0.370388	0.0104009	0.352673
BCL2L12	-0.462175	0.0103909	0.352673
CASP7	0.473713	0.0102112	0.352673
CD44	0.459965	0.0104212	0.352673
COG4	-0.775362	0.0104183	0.352673
DRAM1	0.738474	0.0103816	0.352673
ERMP1	-0.642525	0.0104184	0.352673
ETV5	0.833306	0.010331	0.352673
FUT7	-0.806883	0.0101413	0.352673
GBP1	-0.820717	0.0102051	0.352673
LOC200772	-0.820097	0.0104392	0.352673
MAVS	-0.69804	0.00998723	0.352673
MVP	-0.473048	0.0104445	0.352673
NMUR1	-0.790052	0.0101524	0.352673
PDE2A	0.811982	0.0104229	0.352673
PRKCD	-0.529568	0.010377	0.352673
RPL38	0.50007	0.0102187	0.352673
STK11	-0.471879	0.0101862	0.352673
TCHP	-0.740922	0.0103547	0.352673
TRADD	-0.665019	0.010126	0.352673
IFFO1	-0.689503	0.0105081	0.353303
TREM1	0.73411	0.0105136	0.353303
C9orf69	-0.8324	0.0105633	0.354125
MPG	-0.5348	0.0106778	0.357107
MTRNR2L2	0.661878	0.0107162	0.357538
COL6A1	0.687082	0.010863	0.358447
CTNNAL1	0.732796	0.0108767	0.358447
EVL	-0.584443	0.0108698	0.358447
LOC728989	-0.781046	0.0109481	0.358447
MRPL33	0.462281	0.0109438	0.358447
PPARGC1B	-0.673684	0.0109309	0.358447
TDRKH	-0.809883	0.0108838	0.358447
ZNF137P	-0.819045	0.010901	0.358447
ACP5	0.619543	0.0116905	0.359531
AGAP2-AS1	-0.708496	0.0120453	0.359531
AP1G2	-0.480805	0.0118418	0.359531
APOL1	-0.770177	0.0114001	0.359531
APOL6	-0.557738	0.0118185	0.359531
ARFRP1	-0.682624	0.0120904	0.359531
ARPC1A	0.396913	0.011466	0.359531
BTF3	0.473591	0.0119514	0.359531
CCDC73	0.389667	0.0120529	0.359531
CDK10	-0.44963	0.0119138	0.359531
CORO1B	-0.623079	0.0110988	0.359531
FRMD6	0.805381	0.011494	0.359531
GNPDA2	0.481822	0.012008	0.359531
GPR97	0.802005	0.0113494	0.359531
IGFBP3	-0.739025	0.0119519	0.359531
JPX	0.486515	0.0114251	0.359531
LDHA	0.676067	0.011486	0.359531
LINC00900	0.814727	0.012108	0.359531
LOC100132111	-0.682749	0.0113649	0.359531
LRCH4	-0.412863	0.0112232	0.359531
MACF1	-0.428165	0.012104	0.359531
MED28	0.445321	0.0116152	0.359531
METAP2	0.440656	0.0119674	0.359531
MRPS34	-0.563341	0.0112113	0.359531
NAA50	0.617204	0.011397	0.359531
NIFK	0.5006	0.0111444	0.359531
OGFOD2	-0.638073	0.0110661	0.359531
PIK3R2	-0.56193	0.0120862	0.359531
PLCB2	-0.625384	0.0120407	0.359531
PPP1R9B	-0.353498	0.0117626	0.359531
PYCRL	-0.79453	0.0114557	0.359531
RINL	-0.714171	0.0110612	0.359531
RPL22	0.520535	0.0118695	0.359531
RPS27A	0.559271	0.0118222	0.359531
RPS6KA1	-0.685778	0.0110781	0.359531
SCD5	-0.811809	0.0121062	0.359531
SF3B5	0.418122	0.0112363	0.359531
SLC39A8	0.776244	0.012134	0.359531
TAGLN	-0.589602	0.0121358	0.359531
TINAGL1	0.752524	0.0120933	0.359531
TMEM229B	-0.768775	0.0119374	0.359531
TTC31	-0.5648	0.0119753	0.359531
WDR6	-0.500374	0.0116475	0.359531
ZNF350	0.683629	0.0120842	0.359531
ZNF649	0.675972	0.0115081	0.359531
HBEGF	0.792536	0.0122119	0.360263
ZNF296	-0.517196	0.0121925	0.360263
B3GNT5	0.811755	0.0123039	0.361455
SLC37A4	-0.702377	0.0122867	0.361455
E2F6	0.585123	0.0124291	0.361964
GNA12	0.754408	0.012375	0.361964
MTERF	0.36832	0.012408	0.361964
PSD4	-0.602203	0.0123604	0.361964
SPIN1	0.478152	0.0124504	0.361964
AFG3L2	0.386426	0.0127399	0.365828
C1orf112	-0.702947	0.0127147	0.365828
GLYCTK	-0.365635	0.0126567	0.365828
IFIT1	-0.811453	0.01267	0.365828
RAC2	-0.650135	0.0127167	0.365828
SCRIB	-0.465263	0.012738	0.365828
IL1R2	0.767989	0.0127687	0.365905
APOBEC3D	-0.731382	0.0129507	0.366727
CTBP1-AS	-0.470711	0.0129444	0.366727
GPR150	-0.776015	0.0129806	0.366727
LPAL2	-0.765364	0.0129402	0.366727
PBX2	-0.462478	0.0128505	0.366727
SPSB1	0.789076	0.012888	0.366727
TOMM7	0.592529	0.0129639	0.366727
AAAS	-0.590731	0.0143451	0.367682
ANXA6	-0.77627	0.0144671	0.367682
APBA2	0.525297	0.0135698	0.367682
APOBEC3C	-0.720011	0.0135757	0.367682
APOL2	-0.649889	0.0142097	0.367682
ASCL2	-0.786397	0.0148196	0.367682
BTN2A3P	-0.688506	0.0138219	0.367682
C17orf62	-0.792501	0.0136174	0.367682
C19orf73	-0.73977	0.0154532	0.367682
CC2D1A	-0.588918	0.014407	0.367682
CCDC136	-0.657425	0.0138924	0.367682
CLSTN3	-0.496703	0.0152262	0.367682
COX4I1	0.504658	0.0144283	0.367682
CTTNBP2NL	0.737387	0.0154103	0.367682
DFFB	-0.668947	0.0147042	0.367682
DHRS9	0.788537	0.0150354	0.367682
DLGAP1-AS2	0.679761	0.0145491	0.367682
DNTTIP2	0.577534	0.0152672	0.367682
DOCK4	0.785085	0.0148886	0.367682
DUSP23	-0.638038	0.013663	0.367682
EGR1	0.794322	0.0147737	0.367682
ENDOG	-0.588448	0.0147785	0.367682
FAM221A	-0.560636	0.0137059	0.367682
FCGR3B	0.788074	0.0154041	0.367682
GALT	-0.500576	0.015089	0.367682
GBA2	-0.548574	0.0142727	0.367682
GBP4	-0.65221	0.014676	0.367682
GFPT2	0.789203	0.0151185	0.367682
GRPEL1	0.467887	0.0145063	0.367682
GSR	-0.549674	0.0143849	0.367682
HIC1	0.795314	0.014656	0.367682
HPGD	0.649342	0.0154407	0.367682
LGMN	0.780096	0.0153248	0.367682
LIF	0.794791	0.0130918	0.367682
LIMS2	-0.662427	0.0149411	0.367682
LOC100652768	-0.552856	0.0149955	0.367682
LOC101927272	-0.788264	0.0137292	0.367682
LOC115110	-0.651389	0.0145824	0.367682
LOC388692	-0.780642	0.014205	0.367682
LPCAT4	-0.611595	0.0150727	0.367682
MAFB	0.747956	0.0145705	0.367682
MBOAT1	-0.418101	0.0134599	0.367682
METTL7A	-0.7737	0.0142616	0.367682
MORF4L1	0.499299	0.0151612	0.367682
NME1	0.64276	0.0146786	0.367682
NMRAL1	-0.614557	0.013838	0.367682
OGT	-0.493769	0.0135054	0.367682
OXLD1	-0.448703	0.015305	0.367682
PANX2	0.784469	0.0152916	0.367682
PDE4A	0.625454	0.0132803	0.367682
PITPNA-AS1	0.507552	0.01545	0.367682
POMGNT1	-0.52731	0.0145741	0.367682
PPIG	0.48538	0.0146479	0.367682
PPP1R3B	0.777098	0.0132312	0.367682
PTPN13	-0.775926	0.0146612	0.367682
RABL2A	-0.532474	0.0137525	0.367682
RASAL1	0.772866	0.01435	0.367682
RASSF1	-0.444353	0.0147735	0.367682
RNF165	-0.739353	0.0147111	0.367682
RPL11	0.515013	0.0133629	0.367682
RPL23	0.496914	0.0149446	0.367682
RPL24	0.497015	0.01465	0.367682
RPL30	0.517336	0.0151774	0.367682
RPS27	0.560353	0.0139273	0.367682
RPS5	0.518408	0.0154546	0.367682
RTP4	-0.762714	0.0148663	0.367682
SLC16A13	-0.758554	0.01385	0.367682
SLC35D1	0.454031	0.0139621	0.367682
SMARCAL1	-0.736328	0.0149066	0.367682
SOX13	-0.7404	0.0134732	0.367682
SPRN	-0.672879	0.0138383	0.367682
STK25	-0.413554	0.0144159	0.367682
TGFBR2	0.542399	0.0143986	0.367682
THEM5	-0.77126	0.0132104	0.367682
THUMPD3	0.628367	0.013822	0.367682
TMEM184B	0.555446	0.0136695	0.367682
TMEM38B	0.562328	0.013638	0.367682
TMEM45B	0.711598	0.0136123	0.367682
TP73	-0.770178	0.014737	0.367682
TPST1	0.768734	0.0146464	0.367682
UNC45A	-0.718945	0.0133906	0.367682
USP18	-0.786054	0.0149202	0.367682
USP32P2	0.792975	0.0144076	0.367682
UXT-AS1	0.465922	0.0147363	0.367682
VAPA	0.573441	0.0134242	0.367682
VDAC2	0.445535	0.0153558	0.367682
ZDHHC1	-0.724345	0.013387	0.367682
ZFYVE19	-0.555348	0.0144704	0.367682
ZNF160	0.480761	0.0148114	0.367682
ZNF267	0.653761	0.0142367	0.367682
ZNF597	0.604164	0.0131461	0.367682
ZNF692	-0.672877	0.0144531	0.367682
ZNF77	-0.762014	0.0150264	0.367682
DAXX	-0.559801	0.0155072	0.368309
BICD2	-0.445842	0.0156395	0.369375
INSIG1	0.716788	0.0156575	0.369375
OAS3	-0.788057	0.0155817	0.369375
SRD5A1	-0.65398	0.0156537	0.369375
C5AR1	0.661975	0.0158421	0.372593
CNBP	0.447796	0.0158951	0.372593
FGFRL1	0.719642	0.0158982	0.372593
SAC3D1	-0.785465	0.0159003	0.372593
CPAMD8	0.577147	0.015949	0.373111
ATF6B	-0.590346	0.0161954	0.373343
CCDC43	0.534932	0.0161851	0.373343
CYTIP	0.504219	0.0162378	0.373343
FAM103A1	0.548341	0.0161696	0.373343
KLHDC7B	-0.628046	0.0161443	0.373343
LOC100289580	-0.577362	0.0160743	0.373343
MRI1	-0.646995	0.0160791	0.373343
RBBP9	-0.649835	0.0160827	0.373343
RPS17	0.609757	0.0160036	0.373343
TAF9B	0.496458	0.016252	0.373343
TPGS1	-0.512157	0.0162487	0.373343
ZNF514	-0.645668	0.0162787	0.373344
TCTE3	0.723206	0.0163086	0.373419
PSMB10	-0.635253	0.0163408	0.373547
HTRA1	0.782079	0.0163707	0.373619
SLC25A29	-0.560146	0.0164568	0.374973
ABCC10	-0.483728	0.0167513	0.375924
AGAP2	-0.643446	0.0168113	0.375924
C12orf79	0.770894	0.0168293	0.375924
CDK5R1	0.712943	0.0167354	0.375924
FAM107B	0.507208	0.0168165	0.375924
IGFBP4	0.708612	0.0168572	0.375924
IGLON5	0.725213	0.0165674	0.375924
LAPTM5	0.523844	0.0168499	0.375924
POLD4	-0.474043	0.0167682	0.375924
PSMD7	0.499084	0.0168276	0.375924
RPL4	0.51139	0.0168562	0.375924
RPS24	0.468094	0.0168164	0.375924
RPS29	0.543928	0.0167245	0.375924
TAP2	-0.42967	0.016874	0.375924
HOOK2	-0.471441	0.0169073	0.376067
SIPA1L2	0.654632	0.0169619	0.376683
LOC100507373	-0.542936	0.0170162	0.376695
RPS7	0.528243	0.0170152	0.376695
CBR1	-0.736595	0.0171388	0.377618
NACA	0.42899	0.0171131	0.377618
RPL26	0.446542	0.0171221	0.377618
CAPN1	-0.625419	0.0175747	0.377752
CCDC61	-0.741695	0.0176602	0.377752
CPLX1	0.770471	0.0178323	0.377752
FAM177A1	0.703126	0.0179082	0.377752
FCRL3	-0.721319	0.0178051	0.377752
GLTP	0.403544	0.0178518	0.377752
ITGAE	0.448834	0.017674	0.377752
JHDM1D-AS1	0.535968	0.0178866	0.377752
LAPTM4A	0.475975	0.0172093	0.377752
LOC101928571	0.729229	0.0178687	0.377752
MIR142	-0.694298	0.0174306	0.377752
MRPL22	0.581309	0.0175878	0.377752
MUS81	-0.552738	0.0174316	0.377752
NAA10	-0.344835	0.0173778	0.377752
NSRP1	0.443475	0.0177486	0.377752
PEX12	0.683509	0.0179266	0.377752
POLR2D	0.541481	0.0176241	0.377752
PPP6R2	-0.408591	0.017546	0.377752
RBM7	0.520547	0.0173884	0.377752
RPL27	0.522403	0.0175356	0.377752
SIGLEC12	-0.677075	0.0173626	0.377752
SKI	0.666373	0.017615	0.377752
SLIRP	0.455758	0.0175675	0.377752
TAF6L	-0.449179	0.0173218	0.377752
WASF2	-0.350812	0.0174098	0.377752
WDTC1	-0.593979	0.0177243	0.377752
ZNF208	-0.771561	0.0177993	0.377752
ZNF426	0.632694	0.0175817	0.377752
ZNF697	0.724387	0.0171938	0.377752
EEF1A1	0.498963	0.0180337	0.378398
MFAP4	0.671416	0.0180382	0.378398
SNX8	0.685092	0.0180236	0.378398
SRGN	0.636666	0.0181273	0.379698
RPL37A	0.447562	0.0181871	0.380382
CD55	0.511318	0.0183285	0.381066
CHCHD2	0.4113	0.0184089	0.381066
GDF11	-0.607616	0.0183711	0.381066
IQGAP3	0.766693	0.018362	0.381066
ITPA	-0.561458	0.018298	0.381066
SPRED2	0.7442	0.0183937	0.381066
TTC38	-0.524354	0.0184102	0.381066
RNF123	-0.299674	0.018526	0.382899
ADPRM	0.479114	0.0190426	0.383077
AKR1E2	0.760252	0.0191297	0.383077
AP2A2	-0.369763	0.0192229	0.383077
ATP13A3	0.720983	0.0188318	0.383077
BACH1	0.6521	0.0189579	0.383077
C10orf2	0.681782	0.0187359	0.383077
CASP10	-0.543465	0.018584	0.383077
ENKD1	-0.685594	0.0186807	0.383077
FGD2	-0.744974	0.0187755	0.383077
FOXP3	-0.520718	0.0191404	0.383077
GLIS3	0.763069	0.0189658	0.383077
METRNL	0.694293	0.0190619	0.383077
MTHFD1L	0.665236	0.0192534	0.383077
NDUFB9	0.419147	0.0191967	0.383077
NIPAL2	-0.654946	0.0191085	0.383077
PEX2	0.420387	0.0188868	0.383077
PHLDB1	0.762991	0.01905	0.383077
PRICKLE3	-0.677838	0.0191983	0.383077
RNF7	0.437033	0.0187584	0.383077
RPL10A	0.487374	0.0188009	0.383077
RPL39	0.480327	0.0191799	0.383077
SELPLG	-0.755795	0.0190068	0.383077
SOCS2	-0.626323	0.0190476	0.383077
TPD52L2	0.607806	0.0192728	0.383077
TRIM56	-0.530381	0.0187445	0.383077
UXT	0.432275	0.0192342	0.383077
ZNF573	-0.701332	0.0191317	0.383077
LOC101927178	0.452306	0.0193597	0.384065
POMP	0.433154	0.019399	0.384065
TPRN	-0.573323	0.0194047	0.384065
ERRFI1	0.665818	0.0194471	0.384361
ELOVL6	-0.694949	0.0195251	0.384715
QSOX1	0.597493	0.0195453	0.384715
SLC52A2	-0.613115	0.0195473	0.384715
CES1P1	0.759665	0.0196876	0.386485
SRXN1	0.667212	0.0196924	0.386485
PIK3R6	-0.671375	0.0197214	0.386511
PDLIM7	0.712679	0.0197574	0.386677
CEP78	-0.523914	0.019872	0.387419
EIF3D	0.415771	0.0198389	0.387419
PDK2	-0.535186	0.0198919	0.387419
VDAC1	0.409709	0.0199059	0.387419
DYRK1B	-0.543766	0.0199924	0.388024
KRT10	0.655598	0.0199844	0.388024
NSMCE4A	-0.372012	0.0200783	0.38816
PDLIM2	-0.57683	0.020054	0.38816
RETN	0.612041	0.0200825	0.38816
TBX19	-0.671465	0.0201274	0.388492
FAM26F	-0.661057	0.0202638	0.389516
PTMA	0.398499	0.0202482	0.389516
SLC26A6	-0.497813	0.0202587	0.389516
NPAS2	0.653866	0.0203684	0.389856
RPS9	0.449046	0.0203324	0.389856
SWAP70	0.560134	0.020373	0.389856
TBCD	-0.55749	0.0204206	0.389856
ZNF551	0.558864	0.02042	0.389856
ANKS1B	-0.70714	0.0209669	0.390281
APOBEC3B	0.734394	0.0207804	0.390281
ARSA	-0.399928	0.0207553	0.390281
C2CD2L	-0.54005	0.0210327	0.390281
C5orf56	-0.45472	0.0207807	0.390281
CPNE1	-0.624695	0.0210835	0.390281
CRAT	-0.430091	0.0207442	0.390281
DENND6A	0.596406	0.0207565	0.390281
EIF4E	0.657571	0.0210587	0.390281
FANCE	-0.684737	0.0208327	0.390281
FGD3	-0.399661	0.0209544	0.390281
INTS3	-0.656799	0.0205336	0.390281
MALAT1	0.584325	0.0205918	0.390281
MOGS	-0.365573	0.0207387	0.390281
MRPL47	0.510585	0.0208422	0.390281
ORC2	-0.580326	0.0205182	0.390281
PACS2	-0.290135	0.0206026	0.390281
PRG2	0.738054	0.0210285	0.390281
PSMD5-AS1	-0.718426	0.0206361	0.390281
SC5D	0.662659	0.0207751	0.390281
SDCBP	0.515031	0.0210554	0.390281
SP140	-0.428753	0.021047	0.390281
TPT1	0.491664	0.0208932	0.390281
CCDC97	-0.380083	0.0211735	0.39135
ZNF74	-0.730527	0.0211971	0.39135
SP2	0.534099	0.021275	0.392272
COMMD2	0.395593	0.021417	0.392725
MCM4	-0.483612	0.0214245	0.392725
NADK	-0.693392	0.021371	0.392725
PDCD1	0.742395	0.0214397	0.392725
UFM1	0.385751	0.021331	0.392725
BCDIN3D	0.557045	0.0214869	0.392905
DHPS	-0.432685	0.0215359	0.392905
LINC00957	-0.61738	0.0216108	0.392905
NUP210	-0.5003	0.0215256	0.392905
PUSL1	-0.420773	0.0216178	0.392905
SYNCRIP	0.435206	0.0215926	0.392905
TTC22	-0.670918	0.0216729	0.393397
ACP1	0.36821	0.0226725	0.393693
ARCN1	0.456625	0.0219666	0.393693
ATP13A2	-0.376783	0.0222451	0.393693
CARD9	-0.703001	0.0219288	0.393693
CD300LB	0.694116	0.0224285	0.393693
CDPF1	-0.711189	0.0226184	0.393693
CNR1	0.718359	0.022366	0.393693
FADS2	-0.74118	0.0224579	0.393693
IMPA1	0.446506	0.0219774	0.393693
IPO11	0.499772	0.0224325	0.393693
IRF3	-0.469563	0.022628	0.393693
LOC100996455	-0.736527	0.0224809	0.393693
MAPK6	0.700643	0.0223236	0.393693
MFSD6	0.357829	0.0225606	0.393693
MME	0.739604	0.022384	0.393693
NCF1	-0.709358	0.0222209	0.393693
NCOR2	0.448245	0.0223602	0.393693
NRIP1	0.709264	0.0223183	0.393693
PHC2	0.572589	0.0224384	0.393693
RPL14	0.489788	0.0223353	0.393693
RPL34	0.454814	0.0226175	0.393693
RPL37	0.465545	0.0219359	0.393693
RRP15	0.521336	0.0218115	0.393693
SEC61B	0.360315	0.0220819	0.393693
SERPINB8	0.527602	0.0218196	0.393693
SKIL	0.730782	0.0220258	0.393693
SMS	0.477076	0.0221723	0.393693
TAB3	0.353321	0.0222757	0.393693
TKTL1	0.558691	0.0226402	0.393693
TMCC3	0.644063	0.0221963	0.393693
TMEM39B	-0.520353	0.0226442	0.393693
TSN	0.421059	0.0220438	0.393693
TUBB6	0.702421	0.0225056	0.393693
UTP23	0.467982	0.0218201	0.393693
ZNF669	0.552052	0.0226598	0.393693
SHC2	0.734339	0.0227275	0.394158
FMNL2	-0.733426	0.0227575	0.394191
MAP4	-0.46286	0.0229227	0.395587
RPL13AP3	0.654209	0.0229095	0.395587
TAOK2	-0.399191	0.022892	0.395587
BAZ1A	0.353538	0.0231002	0.396132
CCRL2	0.699455	0.0231229	0.396132
DUT	-0.392902	0.0230813	0.396132
KIAA0020	0.359621	0.023143	0.396132
NDRG1	0.668873	0.0231741	0.396132
NEURL1	-0.548042	0.0230547	0.396132
OTOF	-0.740181	0.0230379	0.396132
ZFP36L1	0.621639	0.0231805	0.396132
C3AR1	0.701593	0.0232711	0.396894
TCF19	-0.682458	0.0233028	0.396894
TMCO4	-0.397127	0.0233101	0.396894
RPS23	0.473572	0.0233675	0.39739
PPIL6	-0.487943	0.023423	0.397468
RAD21-AS1	0.453069	0.0234289	0.397468
CAPN10	-0.478396	0.0235045	0.397788
NADSYN1	-0.345522	0.0234784	0.397788
ACVR1	-0.568638	0.0235855	0.398385
ZDHHC16	-0.611831	0.0235966	0.398385
EIF3H	0.407181	0.0236718	0.399172
PGGT1B	0.424909	0.0237114	0.399361
SFN	0.721478	0.0237985	0.400347
ANKRD12	0.528343	0.0240279	0.400566
BCCIP	0.372663	0.0240857	0.400566
BTBD11	0.67792	0.023884	0.400566
CLEC16A	-0.388809	0.0242246	0.400566
EP400NL	-0.510101	0.0242403	0.400566
MLXIPL	0.683512	0.0239622	0.400566
NR2F6	-0.573562	0.0241607	0.400566
PDDC1	-0.678949	0.0240477	0.400566
PREB	-0.681687	0.0239032	0.400566
RPS15A	0.490417	0.0242365	0.400566
RTP5	0.720663	0.023985	0.400566
SHB	0.735828	0.023933	0.400566
SS18L1	-0.554073	0.0240892	0.400566
TDG	0.445839	0.024193	0.400566
TTYH2	-0.598291	0.024213	0.400566
CYP1B1	0.732497	0.024377	0.402168
TET1	-0.705693	0.0243947	0.402168
APEH	-0.631291	0.024487	0.403216
PAK1IP1	0.485906	0.0245645	0.40328
PSMB1	0.352321	0.0245772	0.40328
RPS8	0.482391	0.0245767	0.40328
ATP8A1	0.43688	0.0247674	0.404803
CREBZF	-0.476059	0.0249781	0.404803
CXCL2	0.686819	0.0249494	0.404803
FAM89B	-0.576281	0.0248706	0.404803
HEY1	0.701053	0.0247796	0.404803
IGSF8	-0.530276	0.0248406	0.404803
IRAK1	0.599153	0.0247689	0.404803
KIAA1671	-0.68891	0.0249868	0.404803
LEPRE1	-0.568733	0.0249974	0.404803
NUP35	0.572228	0.0249955	0.404803
RBM12B	-0.493397	0.0250167	0.404803
TRPV2	-0.555853	0.0249319	0.404803
FLJ46906	-0.709525	0.0250525	0.404915
RPL29	0.430496	0.0251054	0.405303
PLXNA1	0.607558	0.0251508	0.405568
ASPSCR1	-0.459712	0.0252861	0.405881
KCTD20	0.43852	0.0252392	0.405881
PMEPA1	0.726794	0.0252754	0.405881
SLC1A4	0.545379	0.0252045	0.405881
DALRD3	-0.409728	0.0253619	0.406122
MRPL39	0.513511	0.0253344	0.406122
PPP1R8	0.413439	0.025394	0.406122
TMA7	0.415198	0.025446	0.406122
TRPV4	0.675514	0.0254282	0.406122
CCR1	0.717011	0.0255325	0.406591
NCL	0.380562	0.0255625	0.406591
SMIM3	0.5977	0.0255374	0.406591
LOC100287015	-0.668845	0.0256778	0.406682
MAP2K5	-0.41763	0.0256843	0.406682
PNKP	-0.34335	0.0256317	0.406682
THAP8	-0.721914	0.0256594	0.406682
TMEM167B	0.422961	0.025719	0.406773
CYHR1	-0.481997	0.0257513	0.406825
C14orf159	-0.653491	0.0257886	0.406861
HERC6	-0.636285	0.0258117	0.406861
CCSER2	0.499687	0.0259599	0.408057
FAM173A	-0.539711	0.0259602	0.408057
RETSAT	-0.593725	0.0259749	0.408057
ABHD1	-0.598188	0.0263922	0.409854
ADCK4	-0.53459	0.0282854	0.409854
AGO2	0.674968	0.0272108	0.409854
ANKRD49	0.340724	0.0292891	0.409854
AP1S1	-0.704547	0.0267018	0.409854
AQP1	0.706125	0.0290745	0.409854
ATP8B2	-0.586985	0.0280683	0.409854
ATXN2	-0.436331	0.0275854	0.409854
AVPI1	0.670313	0.0290141	0.409854
BATF2	-0.684256	0.0290336	0.409854
BCL11A	-0.557329	0.0273522	0.409854
BPNT1	-0.720745	0.0265083	0.409854
C11orf58	0.367593	0.029318	0.409854
C14orf79	-0.623027	0.0289014	0.409854
CDCA7	-0.487248	0.028401	0.409854
CDK7	0.498817	0.0290123	0.409854
CIRH1A	0.532411	0.0292652	0.409854
CKMT2-AS1	-0.717163	0.0265525	0.409854
CMTM6	0.454498	0.0275398	0.409854
COX7A2	0.357762	0.0283843	0.409854
CPD	0.538613	0.0284396	0.409854
CROCCP3	-0.467223	0.0262948	0.409854
CSDE1	0.453527	0.028013	0.409854
CYB561D2	-0.473036	0.027912	0.409854
CYP4F22	-0.712101	0.0287393	0.409854
DFNA5	0.704226	0.028629	0.409854
DNAJC18	0.54046	0.0282027	0.409854
EPHB1	-0.711789	0.0285858	0.409854
ERCC2	-0.515473	0.0279698	0.409854
ERGIC3	0.355687	0.0268402	0.409854
FAM129B	0.675411	0.0275652	0.409854
FAU	0.393191	0.0282126	0.409854
FBXO18	-0.521623	0.0285113	0.409854
FCGBP	0.625816	0.028561	0.409854
FLYWCH2	-0.616472	0.0288538	0.409854
FUNDC2	0.443917	0.0274882	0.409854
GAL3ST2	0.660171	0.0274261	0.409854
GOLGA6L17P	0.7087	0.0276929	0.409854
GOLGA7B	-0.607108	0.0286933	0.409854
GSN	-0.643605	0.026979	0.409854
GSTO1	0.552858	0.0287918	0.409854
GVINP1	-0.720685	0.0269331	0.409854
HILPDA	0.627206	0.0266018	0.409854
HLA-DRA	0.442086	0.028847	0.409854
HMGA1	0.674671	0.0270512	0.409854
HMGB1	0.384855	0.0293361	0.409854
HSD17B7P2	-0.618697	0.0276515	0.409854
HYAL2	-0.678543	0.0271488	0.409854
ICMT	-0.671271	0.0293791	0.409854
IFI27	-0.579991	0.027864	0.409854
IKBKB	-0.476136	0.026259	0.409854
JAKMIP1	-0.710956	0.0286491	0.409854
JRK	-0.557979	0.0283521	0.409854
KIAA0195	-0.426555	0.0269898	0.409854
KRT18	0.681798	0.0281938	0.409854
LINC00910	-0.534555	0.0289768	0.409854
LOC100129046	0.673382	0.0292198	0.409854
LOC100131691	-0.621557	0.0265347	0.409854
LOC100133286	-0.698199	0.0262364	0.409854
LOC101927795	0.610125	0.0266545	0.409854
LOC283922	-0.396181	0.0276005	0.409854
MAP4K4	0.371079	0.0287398	0.409854
MED22	-0.291043	0.0264045	0.409854
MRPS17	0.496939	0.029285	0.409854
NANP	0.513022	0.0293915	0.409854
NCR3LG1	0.664647	0.0278371	0.409854
NUP43	-0.638349	0.0288926	0.409854
NUS1	0.453171	0.0264984	0.409854
P2RY11	0.607115	0.0262162	0.409854
PAQR8	-0.695447	0.0292484	0.409854
PGK1	0.510061	0.0292059	0.409854
PPM1M	-0.507198	0.0271547	0.409854
PRKRIR	0.44089	0.0270293	0.409854
PYGO2	-0.563456	0.0269063	0.409854
RFX5	-0.390393	0.0286452	0.409854
RHBDL3	0.652904	0.0273934	0.409854
RNF167	-0.534662	0.0267606	0.409854
RNF31	-0.48864	0.0284156	0.409854
RPL15	0.38659	0.0268751	0.409854
RPL32	0.466945	0.0267316	0.409854
RPL35	0.472787	0.0266745	0.409854
RPL6	0.423114	0.0272605	0.409854
RPPH1	0.633304	0.0287377	0.409854
RPS14	0.503985	0.0288538	0.409854
RPS25	0.457126	0.0271727	0.409854
RYBP	0.579414	0.0263705	0.409854
SEC61G	0.395736	0.0266142	0.409854
SLC35E2	-0.674639	0.0293219	0.409854
SPP1	0.640474	0.028456	0.409854
ST3GAL4	-0.452248	0.0284038	0.409854
SUMO1	0.402096	0.0269855	0.409854
SYAP1	0.616247	0.0270351	0.409854
SYN2	0.661367	0.0293944	0.409854
TADA3	-0.583034	0.02836	0.409854
TAP1	-0.447367	0.0269954	0.409854
TBC1D22A	-0.382843	0.02663	0.409854
TIMM17A	0.493383	0.0277067	0.409854
TMEM102	-0.558286	0.0288421	0.409854
TMEM158	0.713247	0.0286079	0.409854
TMEM63A	-0.509689	0.0268862	0.409854
TNFRSF1A	0.599915	0.0285471	0.409854
TOMM22	0.387097	0.027251	0.409854
TPST2	-0.606501	0.0285283	0.409854
TRIM66	-0.534842	0.0283656	0.409854
TYSND1	-0.536801	0.0275649	0.409854
USP28	-0.494428	0.029071	0.409854
XYLT2	-0.375344	0.0275064	0.409854
ZC3H12C	0.700342	0.0290809	0.409854
ZFAS1	0.426628	0.028689	0.409854
ZNF205	-0.646779	0.0262018	0.409854
ZNF268	0.473932	0.0273752	0.409854
ZNF468	0.437915	0.0291739	0.409854
ZNF589	-0.50355	0.0285781	0.409854
GPNMB	0.701258	0.0295364	0.411016
TEX264	-0.506227	0.0295359	0.411016
EIF4B	0.391476	0.0295978	0.411133
RPUSD3	-0.677468	0.0296035	0.411133
UBE2C	-0.657735	0.0296467	0.411326
DDX59	0.305781	0.0297481	0.411918
SUMO1P3	0.529999	0.0297256	0.411918
ADARB1	-0.461766	0.0304407	0.411975
ANKRD13D	-0.464157	0.0308613	0.411975
ATM	-0.41193	0.0305832	0.411975
AUH	-0.535978	0.0305988	0.411975
BCL2A1	0.625341	0.0307604	0.411975
BTBD2	-0.405537	0.0301929	0.411975
C1D	0.464699	0.0299487	0.411975
C2CD2	-0.455412	0.0308411	0.411975
CDK14	0.50778	0.0308437	0.411975
CEP104	-0.577268	0.0308621	0.411975
CIB2	0.579913	0.02987	0.411975
CTR9	0.38013	0.0308634	0.411975
DHX34	0.575683	0.0300931	0.411975
EAPP	0.493477	0.0308061	0.411975
ELMOD3	-0.457979	0.0307328	0.411975
HDAC10	-0.388973	0.0307426	0.411975
INPP4A	-0.533997	0.0300048	0.411975
LINC00094	-0.461483	0.0304894	0.411975
MAP3K8	0.689139	0.03084	0.411975
MTHFSD	-0.589074	0.0299408	0.411975
NCAPD2	-0.619928	0.0298546	0.411975
NOL10	0.538246	0.0300998	0.411975
RASSF1-AS1	-0.502316	0.0307603	0.411975
RPS3A	0.493425	0.0301104	0.411975
SCRN2	-0.522382	0.0304856	0.411975
SDHAF2	0.38944	0.0308988	0.411975
SERPINE1	0.649497	0.0304478	0.411975
SLC27A1	-0.58245	0.0307217	0.411975
SLC35B1	0.370516	0.0302499	0.411975
SLC35C1	-0.658848	0.0300932	0.411975
SLC5A10	0.655608	0.0298683	0.411975
SMARCA4	-0.289545	0.0306353	0.411975
SNAI1	0.70485	0.0304659	0.411975
SNRNP27	0.385516	0.0306447	0.411975
SSBP4	-0.454071	0.0308837	0.411975
TNNT3	0.665337	0.0302684	0.411975
VPS26A	0.479702	0.0307095	0.411975
WDR53	0.427067	0.0305624	0.411975
ZNF227	0.41394	0.0307039	0.411975
PIP4K2B	-0.607229	0.0309884	0.412777
NUB1	-0.402991	0.0310551	0.413272
RSL24D1	0.473882	0.031109	0.413596
ANGPTL4	0.575814	0.031205	0.413873
MED27	0.305517	0.0312136	0.413873
PET100	0.331668	0.0312184	0.413873
NT5C	-0.36586	0.0312534	0.413945
NCAM1-AS1	-0.602223	0.0313026	0.414205
ACSS1	-0.542021	0.0315265	0.415598
AQP9	0.690697	0.0314891	0.415598
JAG1	0.694333	0.031508	0.415598
NR1H3	-0.642957	0.0314833	0.415598
RPS28	0.446091	0.0315955	0.416117
SLC38A10	-0.662561	0.0317086	0.417214
DOC2A	-0.436115	0.0318564	0.418153
MAPRE1	0.470852	0.0318582	0.418153
MYO7A	0.619136	0.0318695	0.418153
ATP2B4	-0.692609	0.0319058	0.418237
AMMECR1	-0.422624	0.0320853	0.418244
AUTS2	0.607574	0.0320298	0.418244
PKMYT1	-0.620812	0.0320058	0.418244
POLR3F	0.347474	0.0320743	0.418244
TJP2	-0.488065	0.0320247	0.418244
ZNF518B	0.425946	0.0320181	0.418244
MSMP	-0.425253	0.0321556	0.41877
C20orf96	-0.557593	0.0322554	0.419296
C8orf33	0.460571	0.0322559	0.419296
IL1RN	0.695342	0.032388	0.420017
LLGL1	-0.396043	0.0323602	0.420017
PAQR4	-0.588607	0.0324012	0.420017
COMTD1	-0.554827	0.0324631	0.420042
SCML4	-0.537283	0.0324433	0.420042
CHRAC1	0.395214	0.032508	0.420072
COLQ	-0.486065	0.0325554	0.420072
WDR86-AS1	-0.694754	0.0325397	0.420072
KCNJ15	0.695979	0.0326034	0.420305
AAMP	-0.400893	0.034755	0.42106
ACLY	-0.454887	0.036109	0.42106
ACSL3	0.648692	0.0332567	0.42106
ADM	0.684372	0.0342841	0.42106
AK4	0.680703	0.03498	0.42106
AP3S1	0.384419	0.0361304	0.42106
AP4M1	-0.426483	0.036099	0.42106
APAF1	-0.607156	0.0347363	0.42106
ATP2B1	0.661151	0.0330899	0.42106
BBIP1	0.516051	0.0339828	0.42106
BDH1	-0.545049	0.0351053	0.42106
C14orf80	-0.380168	0.0332793	0.42106
C16orf86	-0.614903	0.0341038	0.42106
C1orf131	0.382754	0.0331346	0.42106
C22orf46	-0.565268	0.0341062	0.42106
C6orf223	0.628827	0.033561	0.42106
C8G	-0.651509	0.0356766	0.42106
C9orf37	-0.541361	0.0336459	0.42106
CA5B	-0.526453	0.0329621	0.42106
CAD	-0.521307	0.0334009	0.42106
CALCOCO1	-0.471024	0.0359248	0.42106
CAMTA2	-0.293045	0.0335021	0.42106
CAPN3	-0.4121	0.0346174	0.42106
CBX7	-0.450127	0.034538	0.42106
CCDC144B	0.527656	0.0332873	0.42106
CD300E	0.605773	0.0356483	0.42106
CDK2AP2	-0.642638	0.0337958	0.42106
CDK5RAP3	-0.331102	0.0343228	0.42106
CEP57L1	-0.666006	0.0333916	0.42106
CLIC3	-0.533811	0.0353717	0.42106
COMMD6	0.413314	0.0352673	0.42106
CPSF4	-0.344048	0.0339985	0.42106
DDX50	0.398995	0.0358141	0.42106
DGKZ	-0.38324	0.0333223	0.42106
DNAH10	-0.683392	0.0336551	0.42106
DTWD2	-0.561031	0.0346804	0.42106
EDN3	-0.660734	0.0354849	0.42106
EIF3J	0.357205	0.0355568	0.42106
EIF3M	0.35938	0.0356835	0.42106
ETS2	0.621757	0.0361529	0.42106
EVPL	0.686557	0.0334732	0.42106
FAM86DP	-0.606503	0.034412	0.42106
FMNL3	-0.529429	0.035212	0.42106
FOSL1	0.684908	0.0345059	0.42106
FOXD2-AS1	-0.50851	0.0359138	0.42106
GABARAPL1	0.673578	0.0359369	0.42106
HCCS	0.433728	0.0335506	0.42106
HLA-F	-0.390927	0.0341964	0.42106
IFIT2	-0.68718	0.0349568	0.42106
IGFLR1	-0.455327	0.0349441	0.42106
IL2RG	-0.555879	0.0354201	0.42106
IQSEC3	0.662606	0.0352667	0.42106
IREB2	0.456581	0.0361369	0.42106
JAG2	0.591115	0.0332953	0.42106
JMJD7	-0.387373	0.0355991	0.42106
KLRD1	-0.639052	0.0331129	0.42106
LEPREL4	-0.640472	0.0348237	0.42106
LOC101926943	-0.3007	0.0356274	0.42106
LSM5	0.465193	0.0344179	0.42106
LYRM2	0.397017	0.0345501	0.42106
MAFA	0.617669	0.0330019	0.42106
MCEMP1	0.676273	0.0358101	0.42106
MSL1	-0.370693	0.0343308	0.42106
MYO18A	-0.305851	0.034656	0.42106
NACAP1	0.605157	0.0349911	0.42106
NCAPG	-0.559788	0.0345078	0.42106
NEU4	0.630944	0.0342524	0.42106
NIP7	0.450904	0.0361364	0.42106
NIPA2	0.472356	0.0360673	0.42106
ORAI3	-0.634013	0.0350405	0.42106
PDIA4	-0.621497	0.0357874	0.42106
PELO	0.548956	0.0337238	0.42106
PIP5K1C	-0.517491	0.034322	0.42106
PLBD2	0.535258	0.0332424	0.42106
PPAP2B	0.623146	0.0355423	0.42106
PPP2R4	-0.532752	0.0343267	0.42106
PRKD3	0.404039	0.0356972	0.42106
RFX2	0.58601	0.0346378	0.42106
RGS14	-0.667444	0.0330512	0.42106
RIPK3	-0.626123	0.0351767	0.42106
RPL19	0.42241	0.0337745	0.42106
RPL23A	0.465479	0.0348166	0.42106
RPS19	0.420889	0.0339306	0.42106
SDR42E1	0.531438	0.0361775	0.42106
SLC43A2	0.59706	0.0332082	0.42106
SOCS6	0.659364	0.0329703	0.42106
SPTB	-0.653421	0.0358065	0.42106
SS18L2	0.43748	0.0342001	0.42106
ST8SIA6	-0.685078	0.0334302	0.42106
TAF2	0.45178	0.0348504	0.42106
TEX14	0.656136	0.0357641	0.42106
TFAM	0.477242	0.0356648	0.42106
TIMM9	0.441083	0.0338759	0.42106
TMEM150B	-0.68644	0.0349661	0.42106
TRAPPC12	-0.62509	0.0347037	0.42106
TREML3P	0.685668	0.033431	0.42106
TRG-AS1	-0.676912	0.0340532	0.42106
TRMT10C	0.539301	0.0332303	0.42106
TUBG2	-0.533551	0.0352119	0.42106
UQCRB	0.424634	0.0356755	0.42106
USP27X	0.548875	0.0341484	0.42106
VPS13C	-0.514446	0.0333111	0.42106
WAS	-0.497596	0.0331272	0.42106
WBP4	0.309944	0.0335898	0.42106
WFS1	-0.556628	0.0348267	0.42106
WWC2	-0.491051	0.0328346	0.42106
XAF1	-0.680953	0.0361053	0.42106
ZBTB42	-0.625386	0.0346773	0.42106
ZDHHC8	-0.461805	0.034183	0.42106
ZEB1	0.668839	0.0345536	0.42106
ZFAND6	0.532844	0.0360507	0.42106
ZFP69B	0.641597	0.0351866	0.42106
ZMYND19	-0.427861	0.0330359	0.42106
ZNF134	0.557178	0.0352592	0.42106
ZNF461	0.504257	0.0345297	0.42106
ZNF496	0.398748	0.0355981	0.42106
ZNF92	0.34734	0.0348433	0.42106
NCR3	-0.523813	0.0362119	0.42111
NET1	0.643275	0.0362626	0.42135
POC1A	-0.667077	0.0363783	0.422205
ZFP1	0.445624	0.0363965	0.422205
BYSL	0.566182	0.0364307	0.422253
LOC202181	-0.399384	0.0365312	0.42259
SCNN1A	0.628654	0.0365179	0.42259
TAB1	-0.370794	0.0365804	0.42259
ZMYM3	-0.469133	0.0365613	0.42259
ABI3	-0.658624	0.0368584	0.422624
ACOT8	-0.483453	0.0375099	0.422624
AHCTF1P1	0.651451	0.0371625	0.422624
BEST1	0.529377	0.0374805	0.422624
CARS	-0.419152	0.0378801	0.422624
CBFA2T2	-0.371441	0.0378052	0.422624
CD82	0.578	0.0371338	0.422624
CNOT6L	0.5712	0.0374535	0.422624
CNOT7	0.34515	0.0367608	0.422624
CORO1A	-0.469615	0.0375889	0.422624
CRIP3	-0.550127	0.0375601	0.422624
DHX16	-0.375674	0.0375769	0.422624
EXOSC5	-0.610349	0.037675	0.422624
FAM193B	-0.388589	0.0369741	0.422624
GPN1	0.388698	0.037884	0.422624
L1CAM	0.630271	0.0377814	0.422624
LINC01137	-0.663883	0.0376183	0.422624
MN1	0.671267	0.0376554	0.422624
MRM1	-0.675926	0.0377264	0.422624
NAALADL1	-0.47327	0.0377756	0.422624
NBR2	-0.632212	0.0370641	0.422624
NRDE2	0.371619	0.0371137	0.422624
OPRL1	-0.67198	0.0368773	0.422624
PHF5A	0.385037	0.0374244	0.422624
PLEKHO2	0.646469	0.0371086	0.422624
PRR29	-0.501945	0.0372848	0.422624
PSME3	0.34337	0.0375697	0.422624
RPL31	0.454137	0.036803	0.422624
RPL5	0.47282	0.0369291	0.422624
RPL7A	0.406511	0.0369673	0.422624
RPS16	0.457189	0.0377765	0.422624
SELT	0.402857	0.0375925	0.422624
SF3B6	0.389377	0.0379104	0.422624
SLC15A2	-0.638941	0.0370351	0.422624
SLC36A4	0.510721	0.0374757	0.422624
SNHG9	0.629701	0.0377037	0.422624
SSH1	0.495642	0.0368761	0.422624
STX1A	0.671648	0.0378389	0.422624
TYMP	-0.656695	0.0378853	0.422624
VAMP3	0.388362	0.0368708	0.422624
VMO1	0.651852	0.0373329	0.422624
WWC3	-0.395787	0.0374429	0.422624
ZFP82	0.525412	0.0377052	0.422624
ZNF75A	0.422469	0.0366981	0.422624
GOLGA1	-0.310781	0.0379703	0.422956
ATP5O	0.379831	0.0380074	0.422971
PYCARD	-0.626274	0.0380544	0.422971
TMEM87B	-0.471562	0.0380623	0.422971
ABCB1	0.558633	0.0389731	0.423908
AMN	0.534715	0.0383778	0.423908
AP2A1	-0.457003	0.0387439	0.423908
ASB16	-0.558371	0.0393784	0.423908
ASF1B	-0.638941	0.039397	0.423908
BID	0.55312	0.0387584	0.423908
C15orf48	0.583626	0.039108	0.423908
C21orf33	-0.560664	0.0388638	0.423908
CCL7	0.539276	0.0382599	0.423908
CDV3	0.474301	0.0383449	0.423908
CLHC1	-0.626458	0.039077	0.423908
CNTD1	0.340632	0.0389805	0.423908
COL11A2	0.642108	0.0388204	0.423908
CRYBG3	-0.478507	0.0387258	0.423908
DUSP11	0.460716	0.0389723	0.423908
DUSP6	0.645712	0.0391112	0.423908
EEF1B2	0.482534	0.0387574	0.423908
EIF3E	0.430194	0.038835	0.423908
GALNT5	0.671172	0.0393546	0.423908
GAR1	0.417909	0.0393337	0.423908
GBAS	0.413648	0.0393662	0.423908
HSPA1B	0.670471	0.0393496	0.423908
IGSF9B	-0.641358	0.039376	0.423908
MYEOV2	0.378136	0.0383457	0.423908
NFKBIL1	-0.508121	0.0392418	0.423908
NUPL1	0.577902	0.038657	0.423908
P2RX4	0.563998	0.0386585	0.423908
POLRMT	-0.299492	0.0394474	0.423908
PPFIA4	-0.670073	0.0393204	0.423908
RNF145	0.535965	0.0387116	0.423908
RPS11	0.400559	0.0387815	0.423908
RWDD3	0.35738	0.0394442	0.423908
SH2B1	-0.342152	0.0389185	0.423908
SNRPE	0.420167	0.0384055	0.423908
SPATC1L	-0.57086	0.0393691	0.423908
SPHK1	0.674158	0.0383212	0.423908
TBC1D24	-0.61869	0.038452	0.423908
TMEM8A	-0.381988	0.0387463	0.423908
TOMM20	0.483808	0.039047	0.423908
TTF1	0.30332	0.0389846	0.423908
VIMP	0.371709	0.0393897	0.423908
ZHX1	0.414534	0.0385555	0.423908
ZNF524	-0.477144	0.0394186	0.423908
AASS	-0.535078	0.0395428	0.424227
ALPK3	0.578561	0.0395982	0.424227
PNRC2	0.323462	0.0395479	0.424227
RABL2B	-0.416562	0.0395913	0.424227
C11orf21	-0.624016	0.0396524	0.424254
FASTKD2	0.37689	0.0396612	0.424254
FAM153B	0.647318	0.0397638	0.424798
GNA15	0.635686	0.0399228	0.424798
GTPBP2	-0.436569	0.0398944	0.424798
HNRNPC	0.376779	0.0398265	0.424798
LINC00426	-0.573767	0.0399301	0.424798
RAB1A	0.531807	0.0399546	0.424798
RPS21	0.451622	0.0398564	0.424798
RRAS	-0.611225	0.0398472	0.424798
ARHGAP1	-0.297238	0.0402046	0.424874
ARHGAP9	-0.363902	0.0400881	0.424874
FAM210A	0.5514	0.0402346	0.424874
FUZ	-0.46724	0.0400382	0.424874
ICAM4	-0.611575	0.0402177	0.424874
SLC25A1	-0.370116	0.0400839	0.424874
SMARCD2	-0.29264	0.0401801	0.424874
TRIM47	-0.653779	0.0401455	0.424874
TXNRD1	0.447772	0.0401125	0.424874
RAN	0.380106	0.0402683	0.42491
CCS	-0.462364	0.0405306	0.427355
ABHD11	-0.448867	0.0414366	0.427722
ALOX5AP	0.533121	0.0415118	0.427722
ANKRA2	0.260156	0.0410292	0.427722
ARFGAP3	0.358803	0.0408909	0.427722
ASRGL1	-0.638986	0.0413598	0.427722
CCNYL1	0.44632	0.041105	0.427722
CDC73	0.348853	0.040697	0.427722
DCDC2B	-0.579871	0.0416465	0.427722
EFNA1	0.650178	0.0415954	0.427722
FLI1	-0.634761	0.0406484	0.427722
IL21R	0.615008	0.041354	0.427722
KIF1C	-0.307128	0.040763	0.427722
LOC101243545	0.50112	0.0416141	0.427722
LOC101927204	-0.652436	0.0413771	0.427722
MARCKSL1	0.544089	0.0407404	0.427722
MFSD3	-0.652037	0.0408408	0.427722
MIRLET7BHG	-0.639822	0.0413802	0.427722
MKRN2	0.332719	0.0407629	0.427722
NDRG2	-0.465051	0.0409576	0.427722
PCK2	-0.56273	0.0416455	0.427722
PDGFD	-0.660739	0.0415718	0.427722
PRDM15	-0.348242	0.041462	0.427722
RASAL3	-0.447895	0.0415424	0.427722
RPL36	0.417654	0.0408368	0.427722
RSL1D1	0.388239	0.0410752	0.427722
SAMD4A	-0.617155	0.0407417	0.427722
SCD	0.643079	0.0412476	0.427722
SERTAD1	0.641047	0.040792	0.427722
SHISA5	-0.538085	0.0414883	0.427722
STK39	-0.431831	0.0414339	0.427722
SYF2	0.400245	0.0415268	0.427722
TCEAL4	0.345202	0.0416408	0.427722
TLDC1	-0.570096	0.041308	0.427722
TM2D2	0.31518	0.0410744	0.427722
UHRF1BP1L	0.51747	0.0416642	0.427722
ZNF283	-0.664741	0.0413473	0.427722
ACAP1	-0.452448	0.0424061	0.428028
ANKFY1	-0.366962	0.0425781	0.428028
ANKRD27	-0.407634	0.0424399	0.428028
C1QC	-0.634375	0.0418832	0.428028
CCDC107	-0.479747	0.0423712	0.428028
CCDC28B	-0.494622	0.0421516	0.428028
COQ4	-0.423502	0.0423891	0.428028
CXCR6	0.638692	0.041833	0.428028
FAM129A	-0.396743	0.0424436	0.428028
GATAD1	-0.465884	0.0419077	0.428028
LAMTOR3	0.382246	0.0425798	0.428028
MAK16	0.512563	0.0420745	0.428028
MLC1	-0.586935	0.0423566	0.428028
MTRNR2L8	0.61553	0.0425223	0.428028
MYPOP	-0.45054	0.0421322	0.428028
PKP4	-0.542851	0.0425322	0.428028
PRR12	-0.434239	0.0423965	0.428028
RPP14	0.493691	0.0423047	0.428028
SEPT7	0.373815	0.0423987	0.428028
SETMAR	0.434309	0.0419427	0.428028
SUMF2	-0.282259	0.0424066	0.428028
SUV420H1	0.322692	0.0422873	0.428028
TGFB2	0.660517	0.0419914	0.428028
TM2D3	0.369686	0.0424996	0.428028
TRIM22	-0.45341	0.0424085	0.428028
UAP1	0.566007	0.0423995	0.428028
VDR	0.600904	0.041944	0.428028
WNT11	0.657728	0.0419248	0.428028
ZHX2	0.614955	0.0423142	0.428028
C9orf114	-0.362316	0.042717	0.428678
GCC2	0.457135	0.0427307	0.428678
MON1A	-0.650815	0.0427668	0.428678
MRPL45	0.363011	0.0427583	0.428678
KIAA0907	-0.421233	0.0428149	0.428853
MTMR4	-0.409025	0.0428773	0.429172
NAP1L1	0.381895	0.0429374	0.429466
MIR17HG	0.588055	0.0429939	0.429725
ALAD	-0.577271	0.0431155	0.430387
SCARB1	-0.601321	0.0431217	0.430387
COIL	0.42002	0.0432045	0.430391
MERTK	0.653533	0.0432015	0.430391
USP12	0.536005	0.0432141	0.430391
FAM83G	0.62658	0.0432886	0.430826
GMDS	-0.440181	0.0433534	0.431164
SLC27A4	-0.621049	0.0434402	0.43154
TBC1D17	-0.273011	0.0434835	0.43154
TCTN1	-0.586653	0.043465	0.43154
HJURP	-0.582585	0.0436321	0.431959
RPL27A	0.405421	0.0436363	0.431959
SRP54	0.374264	0.0436005	0.431959
TOMM5	0.401444	0.0436491	0.431959
GDF15	0.657091	0.0437427	0.432275
GTF2H4	-0.596772	0.043724	0.432275
FAM78A	-0.512471	0.0439011	0.432924
HOMEZ	-0.643222	0.0438917	0.432924
ZFP69	-0.611147	0.0438788	0.432924
MLKL	-0.533341	0.0439667	0.433267
CD320	-0.55477	0.044134	0.433392
FST	0.475313	0.0440108	0.433392
LOC102724020	-0.653326	0.0440882	0.433392
SNHG8	0.514183	0.0441219	0.433392
ZNF365	-0.594264	0.0440923	0.433392
BACE1-AS	-0.654406	0.0443939	0.433551
C14orf93	-0.424153	0.044276	0.433551
CCDC59	0.4555	0.0442356	0.433551
CHMP4B	0.468519	0.0443106	0.433551
CPEB3	-0.533222	0.0443339	0.433551
MFI2	0.631396	0.0442038	0.433551
TMC6	-0.326237	0.0443706	0.433551
TMEM150A	-0.541329	0.0443977	0.433551
ABHD8	-0.391448	0.0445602	0.434018
ACAA1	-0.421198	0.0448965	0.434018
AHNAK	-0.595059	0.044941	0.434018
C2orf81	-0.614969	0.0446479	0.434018
COPS4	0.409602	0.0449919	0.434018
CPSF1	-0.450212	0.0450807	0.434018
DHTKD1	-0.570479	0.044991	0.434018
DTX4	0.505295	0.044717	0.434018
EPS15L1	-0.308137	0.0445374	0.434018
FAM8A1	-0.31659	0.0448221	0.434018
NPTXR	-0.6244	0.0450886	0.434018
P2RY1	0.651479	0.0449256	0.434018
PARVG	-0.436487	0.0446433	0.434018
PERP	0.629576	0.0447359	0.434018
PRAM1	-0.618445	0.045096	0.434018
RAB11FIP1	-0.385323	0.0448473	0.434018
RBPJ	0.559684	0.0450344	0.434018
RPL13AP20	0.401238	0.044604	0.434018
SEMA6A	-0.422485	0.0446338	0.434018
SLC35C2	-0.315672	0.0450675	0.434018
ZSCAN21	0.386254	0.044879	0.434018
ENOSF1	-0.396339	0.0452484	0.434055
HNRNPK	0.323092	0.0452547	0.434055
KAT2B	-0.39724	0.0451769	0.434055
PARP12	-0.399923	0.0451978	0.434055
TIGD5	-0.564785	0.0452256	0.434055
ANKRD34A	-0.595417	0.0457377	0.434141
CD27-AS1	-0.540563	0.0454262	0.434141
CEACAM1	-0.638384	0.0455849	0.434141
CHI3L1	0.649972	0.0454839	0.434141
FAM185A	-0.581152	0.0455106	0.434141
FAM63B	-0.378228	0.0456286	0.434141
GLG1	-0.444164	0.0455495	0.434141
MOSPD3	-0.468363	0.0457421	0.434141
OSER1-AS1	-0.642922	0.045662	0.434141
PARP1	-0.540414	0.0457594	0.434141
PROX2	-0.592985	0.0455866	0.434141
PRR5	-0.580278	0.045372	0.434141
PYROXD2	-0.482625	0.0454728	0.434141
RSRP1	-0.356987	0.0457579	0.434141
SLC7A1	0.546227	0.0455035	0.434141
TRIB1	0.575545	0.0457177	0.434141
HUS1	0.382271	0.0458745	0.434938
ABCE1	0.485267	0.0460405	0.435158
ABLIM2	-0.620757	0.0464149	0.435158
AKR7A2	-0.572209	0.0462977	0.435158
BAIAP2	0.526833	0.0463098	0.435158
CLEC12B	-0.645604	0.0464256	0.435158
DGKK	-0.646843	0.0460471	0.435158
GAB2	0.613344	0.0464091	0.435158
HEATR2	-0.375207	0.0460345	0.435158
KRT86	0.643125	0.0463781	0.435158
MAP4K3	0.631089	0.0462584	0.435158
MBOAT4	0.563901	0.0461367	0.435158
N4BP3	0.648888	0.0463115	0.435158
OSM	0.584774	0.0463489	0.435158
PIGC	0.338068	0.0462017	0.435158
RHEB	0.487562	0.0461233	0.435158
RRM1	0.47486	0.0460212	0.435158
UPRT	0.398093	0.0463994	0.435158
ACBD4	-0.438308	0.0467093	0.435164
BNIP2	0.436016	0.0467271	0.435164
C14orf2	0.386881	0.0467702	0.435164
CNDP2	-0.537218	0.0465219	0.435164
NHP2L1	0.37249	0.0466227	0.435164
NLK	-0.560171	0.046592	0.435164
OXR1	-0.401546	0.0467748	0.435164
PLEKHA8	-0.518246	0.04657	0.435164
PNP	0.629918	0.0465446	0.435164
RPLP2	0.443653	0.0467989	0.435164
SAMD9L	-0.641779	0.0465727	0.435164
SPIRE1	0.613234	0.0466862	0.435164
NR3C1	0.384091	0.0469041	0.435192
OGDH	-0.608247	0.0469234	0.435192
RAB20	0.625094	0.0469214	0.435192
ROCK2	-0.520839	0.0469261	0.435192
ABLIM1	0.400413	0.0471791	0.435723
CEMIP	-0.564705	0.0471701	0.435723
IFI44	-0.631355	0.0471898	0.435723
IL21R-AS1	0.607773	0.0470565	0.435723
OVCA2	0.537604	0.0471693	0.435723
PHLDB2	0.554216	0.0471105	0.435723
PTGDS	-0.52236	0.0472009	0.435723
CMTM4	-0.489625	0.0472563	0.435946
SORBS1	0.643652	0.0474236	0.437202
FAM115C	0.620117	0.0475844	0.437664
SCAP	-0.292639	0.0475238	0.437664
STAG3L5P-PVRIG2P-PILRB	-0.3289	0.0475564	0.437664
UBE2B	0.486227	0.0475986	0.437664
BABAM1	-0.378206	0.0477138	0.437963
IFITM10	0.583883	0.0478211	0.437963
MAP1LC3B	0.542103	0.0477909	0.437963
MIB1	-0.396886	0.0477723	0.437963
SREK1IP1	0.399437	0.047761	0.437963
UQCRFS1	0.339728	0.0477764	0.437963
ZNF683	-0.643738	0.04785	0.437963
DUSP18	-0.550403	0.0479296	0.438405
ATP6V0E2	-0.518722	0.047967	0.438461
AAR2	0.450022	0.0480063	0.438534
UFD1L	0.363923	0.0480617	0.438755
C14orf166	0.318862	0.0486302	0.439601
C1RL	-0.581286	0.0484085	0.439601
CDC6	-0.618445	0.0485592	0.439601
FAM219B	-0.501423	0.0484363	0.439601
IFIT3	-0.640163	0.0486877	0.439601
LOC100862671	-0.429563	0.0485332	0.439601
PLAG1	0.535736	0.0486415	0.439601
PLK1	-0.505574	0.0482534	0.439601
RDX	0.339973	0.0486658	0.439601
RGL2	-0.434178	0.0484454	0.439601
RNF219-AS1	0.570012	0.0484686	0.439601
STAT1	-0.633417	0.048595	0.439601
STAT5B	-0.376161	0.0484323	0.439601
TG	0.557263	0.0483334	0.439601
TMEM38A	-0.599498	0.0483588	0.439601
UBAC2	-0.376133	0.0483594	0.439601
ZNF35	0.476127	0.048541	0.439601
LTB4R2	-0.481841	0.0487428	0.439815
ADNP	0.336344	0.0488651	0.440635
SETBP1	-0.437153	0.0490682	0.442182
RUNX1	0.467951	0.0491002	0.442186
PTGES2	-0.312069	0.0492214	0.442708
WDR7	-0.311025	0.0491912	0.442708
SLC12A9	-0.472534	0.0493124	0.443087
SOWAHC	0.613283	0.0493267	0.443087
CAPS2	-0.604668	0.0494355	0.443727
CCDC58	0.384583	0.0494719	0.443727
UBE2F	0.360547	0.049493	0.443727
CD2BP2	-0.353711	0.0495828	0.444248
WDR33	0.434501	0.0496457	0.444527
JMJD1C-AS1	0.608909	0.049708	0.444801
UVSSA	-0.350749	0.0498599	0.445876
GALK1	-0.609241	0.0499285	0.44592
NDUFA4	0.362452	0.0499045	0.44592
HOTAIRM1	0.57582	0.0501621	0.447721
CYB561	-0.49837	0.050411	0.449359
PPP5C	-0.41751	0.0504921	0.449359
PRKAG2-AS1	0.602369	0.050506	0.449359
RPS2P32	0.557634	0.0504815	0.449359
SMG8	0.383088	0.0504962	0.449359
CYB561D1	-0.418365	0.0505415	0.44939
DGKH	-0.449946	0.0506487	0.450013
SMARCC2	-0.222619	0.0506759	0.450013
AURKB	-0.586209	0.0508039	0.450133
FAM213B	-0.377261	0.0507831	0.450133
MDFIC	-0.506724	0.050782	0.450133
SDSL	-0.636062	0.0508442	0.450133
TSC2	-0.2946	0.05085	0.450133
RPL10	0.410269	0.0509247	0.45051
ANTXR2	-0.481729	0.0510891	0.451679
SMIM12	0.318292	0.0511348	0.451798
SERINC1	0.489921	0.0511923	0.452022
ILF3-AS1	-0.405122	0.0513936	0.453513
TMEM109	-0.487032	0.0514263	0.453516
NELL2	0.495723	0.0516919	0.454428
NRL	-0.565813	0.0515926	0.454428
TFPI	0.633489	0.0516784	0.454428
USP16	0.541137	0.0516086	0.454428
ZNF410	0.492985	0.0516507	0.454428
FAM133CP	0.600045	0.0517743	0.454772
GRIK4	0.627476	0.0518284	0.454772
MALSU1	0.370639	0.0518171	0.454772
BRIX1	0.463634	0.052325	0.454981
CCDC22	-0.452684	0.0519405	0.454981
CERCAM	-0.585529	0.0524187	0.454981
CTC-436P18.1	0.512922	0.0519998	0.454981
DBF4B	-0.515227	0.0523782	0.454981
EIF4G2	0.423931	0.0522625	0.454981
FAM178A	-0.453006	0.0523232	0.454981
GOLT1B	0.46893	0.0524561	0.454981
HMGB3	0.561071	0.052162	0.454981
KIAA0319L	-0.338225	0.0519588	0.454981
LOC101927811	0.598408	0.052469	0.454981
NDUFA5	0.36546	0.0524027	0.454981
PDIA3	0.283239	0.0521058	0.454981
PXMP4	-0.564248	0.0524166	0.454981
SPDYE6	-0.557807	0.05218	0.454981
STPG1	-0.581469	0.0522265	0.454981
THAP1	0.383578	0.0522894	0.454981
TYW5	0.49769	0.0524242	0.454981
ZNF621	-0.515067	0.051961	0.454981
PAOX	-0.522358	0.052592	0.455202
TMED2	0.331089	0.0525363	0.455202
WDR76	-0.529831	0.0525913	0.455202
CTBP1	-0.420429	0.0527619	0.455255
DACT3	0.631115	0.052697	0.455255
HDLBP	-0.34514	0.052879	0.455255
HOMER3	0.479044	0.0528347	0.455255
ITGA10	-0.569739	0.0526672	0.455255
NUCKS1	0.418018	0.0529277	0.455255
PLEKHB2	0.415233	0.0527228	0.455255
RAB37	-0.576514	0.0528911	0.455255
RPS3	0.447731	0.052904	0.455255
RSAD2	-0.630572	0.0528301	0.455255
YIF1A	-0.490748	0.0529555	0.455255
AGPAT1	-0.568038	0.0534387	0.456509
BSPRY	-0.626446	0.0534295	0.456509
GSS	-0.303566	0.0534528	0.456509
HSD17B1	-0.539482	0.0532236	0.456509
LOC100288181	0.627111	0.0534597	0.456509
LOC100505622	-0.629277	0.0532637	0.456509
MSRB1	-0.629996	0.0531772	0.456509
PHLDA1	0.593551	0.0533892	0.456509
SAP18	0.363462	0.0534457	0.456509
SIDT2	-0.476605	0.0533293	0.456509
UPP1	0.597505	0.0534224	0.456509
ANXA7	0.327197	0.0547559	0.456759
AP1M1	-0.443703	0.0569471	0.456759
C11orf1	0.453062	0.0544831	0.456759
C6orf48	0.430265	0.0555082	0.456759
CALHM2	-0.592561	0.0569905	0.456759
CAPN2	-0.36034	0.0569764	0.456759
CAV1	0.618657	0.054238	0.456759
CBX8	-0.563292	0.0555523	0.456759
CCDC84	0.38509	0.0561876	0.456759
CDK18	-0.512292	0.056855	0.456759
CEMP1	-0.511061	0.0574387	0.456759
CLCC1	-0.594667	0.0544371	0.456759
COG7	-0.341923	0.0552715	0.456759
CSGALNACT2	0.416572	0.0536488	0.456759
CUL2	0.404098	0.0571255	0.456759
CWC15	0.361347	0.0567967	0.456759
DERL2	0.363504	0.0550969	0.456759
DHX36	0.466619	0.0567787	0.456759
DLD	0.365391	0.0544612	0.456759
DRAXIN	-0.626738	0.0544272	0.456759
DUSP7	-0.520625	0.0547669	0.456759
E2F2	-0.543734	0.0539255	0.456759
FBXO46	-0.358995	0.0554472	0.456759
FNIP1	0.5476	0.0538921	0.456759
FSTL3	-0.475645	0.0562491	0.456759
FTL	0.440457	0.0540737	0.456759
FUNDC1	0.435517	0.0566217	0.456759
GEMIN7	-0.424587	0.0562197	0.456759
GNAI3	0.423651	0.0551983	0.456759
GNL3	0.47183	0.0555306	0.456759
GOLGA4	0.381302	0.0555303	0.456759
GPATCH4	0.40622	0.0575698	0.456759
GPR155	-0.56359	0.0550298	0.456759
GPR162	-0.617938	0.0551284	0.456759
GTF2A2	0.409332	0.0550039	0.456759
HCG18	-0.480378	0.0557882	0.456759
HCG27	-0.423505	0.0549893	0.456759
HERC4	-0.517849	0.0564694	0.456759
HLX	0.553899	0.0537065	0.456759
HOXB4	-0.584377	0.0554191	0.456759
IFNGR2	0.518305	0.0545345	0.456759
IKBKE	-0.518156	0.05555	0.456759
IRAK4	-0.376226	0.0556926	0.456759
IRF7	-0.533569	0.0560462	0.456759
JAK2	-0.560666	0.053682	0.456759
KCNE3	-0.613089	0.0574578	0.456759
KLHL17	-0.424809	0.0570795	0.456759
KLHL9	0.279348	0.0554147	0.456759
KRAS	0.563267	0.0549105	0.456759
LOC100128288	-0.622722	0.0560001	0.456759
LOC101929162	0.523407	0.0549089	0.456759
LOC154761	0.592376	0.0552588	0.456759
LRRC61	-0.517692	0.055161	0.456759
LSG1	0.417574	0.0571567	0.456759
MIEF2	-0.402937	0.0553146	0.456759
MIOS	0.356643	0.0575788	0.456759
MMS22L	-0.344153	0.0563474	0.456759
MORF4L2	0.448075	0.0573046	0.456759
MPP2	0.614643	0.0558105	0.456759
MRPL13	0.391177	0.056384	0.456759
MZF1	-0.497059	0.056395	0.456759
NAGLU	-0.383139	0.0548469	0.456759
NDUFA6	0.356607	0.0539093	0.456759
NKG7	-0.543181	0.0567257	0.456759
NPFF	-0.576457	0.0555326	0.456759
PABPC1L	-0.416129	0.0552263	0.456759
PABPC3	0.434363	0.0552	0.456759
PAGR1	-0.475221	0.0561771	0.456759
PARP9	-0.587672	0.0555493	0.456759
PDCD4	0.537163	0.0574333	0.456759
PHF21A	-0.262724	0.0556001	0.456759
PHRF1	0.451221	0.0567364	0.456759
PLEKHG1	0.611622	0.057433	0.456759
PLOD2	0.613861	0.0547216	0.456759
PPP1R26	-0.598124	0.055593	0.456759
PQLC1	0.500727	0.0561072	0.456759
PRKCZ	-0.429712	0.0575618	0.456759
PRMT1	-0.394395	0.0556713	0.456759
PSRC1	-0.620779	0.0559072	0.456759
PTPN18	-0.504705	0.0571496	0.456759
PXDC1	0.591246	0.0569474	0.456759
PXMP2	-0.531346	0.0535293	0.456759
RASSF4	-0.622378	0.0559479	0.456759
RBL2	-0.497846	0.0543554	0.456759
RBM23	0.333066	0.0574178	0.456759
RGS19	-0.574715	0.0555286	0.456759
RNF6	0.434838	0.0565304	0.456759
RPL18A	0.414006	0.05441	0.456759
RPL19P12	0.483354	0.0542131	0.456759
RPL41	0.384862	0.0569519	0.456759
RPS12	0.432763	0.0538529	0.456759
RPS6KA4	-0.535944	0.0574811	0.456759
RSAD1	-0.431223	0.0575124	0.456759
SCO2	-0.562941	0.0563479	0.456759
SEC63	0.279229	0.0565285	0.456759
SENP1	0.353412	0.0567737	0.456759
SLAMF8	-0.62354	0.0542405	0.456759
SLC22A18	-0.516437	0.0552408	0.456759
SMIM19	0.288433	0.0545379	0.456759
SMPDL3A	0.519745	0.0566107	0.456759
SNX21	-0.452964	0.0551373	0.456759
SPAG8	-0.55705	0.0569322	0.456759
SPATA5	-0.427218	0.0572772	0.456759
SSBP3	-0.521946	0.0564359	0.456759
SSR2	0.308879	0.0570354	0.456759
SUZ12P1	-0.498592	0.0547395	0.456759
TANK	0.432165	0.0564445	0.456759
TBL2	0.51273	0.0573321	0.456759
TIMM23	0.46242	0.0563182	0.456759
TMEM66	0.466482	0.0560384	0.456759
TNFRSF12A	0.61779	0.057069	0.456759
TNNT1	0.622958	0.0553771	0.456759
TTC13	-0.512143	0.0575961	0.456759
TVP23A	0.43442	0.0565786	0.456759
UBE2D3	0.449113	0.0558122	0.456759
USP8	0.412645	0.0548326	0.456759
XRCC6	0.38164	0.0541962	0.456759
ZDHHC21	-0.474465	0.0560014	0.456759
ZIK1	0.516534	0.0544524	0.456759
ZNF222	0.498598	0.0547063	0.456759
ZNF324B	-0.58643	0.0562739	0.456759
ZNF430	0.477893	0.0575167	0.456759
ZNF432	0.557404	0.0535865	0.456759
ZNF75D	-0.501412	0.0575099	0.456759
ZNF767P	-0.46063	0.0550971	0.456759
ZNF891	-0.491233	0.0552424	0.456759
GNB2L1	0.345772	0.0576932	0.457089
HERC2P3	-0.607291	0.0577256	0.457089
TFRC	0.558095	0.0577355	0.457089
ACCS	-0.576633	0.0583122	0.458264
C11orf57	0.33128	0.0584072	0.458264
CCR7	0.561088	0.05829	0.458264
DKC1	0.473606	0.0583743	0.458264
FASTK	-0.322188	0.0581789	0.458264
ID1	0.610091	0.0583996	0.458264
KRT23	0.615512	0.0583699	0.458264
LANCL2	0.511397	0.0583846	0.458264
MRFAP1	0.320143	0.0583798	0.458264
MSC	0.54244	0.058125	0.458264
PRX	-0.591797	0.0580569	0.458264
RAPGEF1	0.473243	0.0580541	0.458264
SNW1	0.403349	0.0583613	0.458264
STAT6	-0.478858	0.0579491	0.458264
TAX1BP1	0.349278	0.0579783	0.458264
WBP5	0.615203	0.0583364	0.458264
FAM168A	-0.37888	0.0585435	0.459036
POLR2C	0.316957	0.058571	0.459036
IPO5	0.381624	0.0586096	0.459081
HAR1B	0.600848	0.0589756	0.46169
SGOL1	-0.459068	0.0590202	0.461781
ARMC6	-0.505088	0.0591641	0.46189
EMC6	0.378933	0.0591563	0.46189
FYTTD1	0.470141	0.0591851	0.46189
GGACT	-0.515417	0.0591989	0.46189
NEDD4L	0.55261	0.0590982	0.46189
DNAJC24	-0.532192	0.0592662	0.462157
HCAR2	0.613469	0.0593427	0.462497
CDK5	-0.560515	0.0595955	0.462922
FLOT2	-0.510813	0.059557	0.462922
LOC284837	-0.613831	0.0594956	0.462922
MEN1	-0.432066	0.0595806	0.462922
SHMT2	-0.365986	0.0594528	0.462922
TMPRSS3	-0.601727	0.0595858	0.462922
APOBEC3F	-0.526544	0.0601722	0.463492
BECN1	0.310099	0.0606024	0.463492
BTN3A1	-0.355782	0.0611653	0.463492
C3orf17	0.393948	0.05994	0.463492
CACNB1	-0.410992	0.0609235	0.463492
CAPN15	-0.352224	0.0609314	0.463492
CCNB1IP1	0.382616	0.0611414	0.463492
CCNY	0.249189	0.0603118	0.463492
CIDEB	-0.357958	0.0603068	0.463492
COL6A4P2	-0.611259	0.060246	0.463492
DHRS3	0.609538	0.0612123	0.463492
DHX32	0.283016	0.0597392	0.463492
DPM1	0.455801	0.0602058	0.463492
FBXL16	-0.601097	0.0599105	0.463492
GPR108	-0.399166	0.0602646	0.463492
GPR84	0.610473	0.0608236	0.463492
HOPX	-0.568003	0.0606652	0.463492
IFI44L	-0.57566	0.060344	0.463492
KATNB1	-0.333025	0.0611994	0.463492
LARP4B	-0.461254	0.0599907	0.463492
MAP1LC3B2	0.568135	0.0608599	0.463492
MED1	0.341425	0.0603723	0.463492
MRPL12	-0.420833	0.0608505	0.463492
NAA15	0.485566	0.0610189	0.463492
NFE2L3	-0.577535	0.0608114	0.463492
NLGN3	0.580395	0.0598742	0.463492
NOL7	0.364746	0.0608892	0.463492
NPC2	0.475259	0.0603469	0.463492
NPRL3	-0.390564	0.0605042	0.463492
OCIAD2	0.496116	0.0603196	0.463492
PABPC1	0.371754	0.0598985	0.463492
PNPO	-0.604423	0.0604754	0.463492
PPAP2A	0.319803	0.0597784	0.463492
PPIH	0.348426	0.0605864	0.463492
PPP1R12B	-0.378437	0.0606539	0.463492
PPP2R5D	-0.384442	0.0603942	0.463492
PRPF40B	-0.497329	0.0607714	0.463492
PSMB6	0.325062	0.061115	0.463492
PVRIG	-0.367765	0.0612235	0.463492
SEC24A	0.487715	0.0601429	0.463492
SRRD	0.47888	0.0606296	0.463492
TRAM2	-0.398454	0.0600173	0.463492
TUBB3	0.610428	0.0609068	0.463492
USP11	0.50635	0.0611279	0.463492
ZBP1	-0.469827	0.0611715	0.463492
ZMIZ1	0.48531	0.0608599	0.463492
ZNF780B	-0.582424	0.0601271	0.463492
CSK	-0.363525	0.0613155	0.46359
CWC22	0.30686	0.0613356	0.46359
MMADHC	0.376385	0.0613317	0.46359
HINFP	-0.50571	0.0614492	0.463747
SLC41A2	0.580439	0.0615219	0.463747
SLC4A3	-0.548863	0.0614768	0.463747
UQCRH	0.397552	0.0615004	0.463747
ZBTB40	-0.321401	0.0614663	0.463747
ATP11A	-0.456687	0.0618048	0.464879
CNIH1	0.392513	0.061725	0.464879
HAGH	-0.535452	0.0617884	0.464879
VARS	-0.311175	0.0617893	0.464879
NUP50-AS1	-0.567072	0.061955	0.465759
AMOT	-0.566221	0.062071	0.466167
GPRC5C	-0.599036	0.0620757	0.466167
LOC100652999	-0.53016	0.0621869	0.466752
FAM63A	-0.596932	0.0625246	0.468091
GPS1	-0.278959	0.0625615	0.468091
PARP16	-0.462474	0.0625284	0.468091
PRSS30P	-0.606725	0.0625434	0.468091
RAB24	-0.473707	0.0625759	0.468091
RPL18	0.384149	0.0625992	0.468091
VEZF1	0.424543	0.0624999	0.468091
AKR1C2	0.606306	0.0626998	0.468343
SERINC2	0.551378	0.0626994	0.468343
EHMT2	-0.307393	0.0627388	0.468385
MAPK7	0.471262	0.0627948	0.468554
C6orf57	-0.596715	0.0631281	0.468904
FAM222A	0.605214	0.0630531	0.468904
HK2	0.604985	0.0628799	0.468904
ILF2	0.428155	0.0631763	0.468904
LAYN	0.600441	0.0631405	0.468904
MRPS22	0.38759	0.0630876	0.468904
SLC43A1	-0.549597	0.0631181	0.468904
VAMP1	-0.424113	0.0631238	0.468904
YTHDF2	0.396093	0.0631091	0.468904
ZSCAN12	0.331496	0.063144	0.468904
CYB561A3	-0.412501	0.0632248	0.469015
TNFRSF21	0.604943	0.0632611	0.469036
ANKS3	-0.399698	0.0634226	0.469985
CLSTN1	-0.353512	0.0635908	0.470074
DHODH	-0.521514	0.0635155	0.470074
EIF3K	0.338731	0.0636359	0.470074
EMG1	0.346571	0.0636212	0.470074
GOLGA6L9	0.513514	0.0635626	0.470074
TMEM220	0.447254	0.0635771	0.470074
NFIL3	0.51312	0.0638202	0.471093
TSC22D1-AS1	-0.418113	0.0638411	0.471093
AHRR	0.602737	0.0639652	0.471107
ATP13A1	-0.290072	0.0639635	0.471107
LIMK2	0.538496	0.0639775	0.471107
RNF214	-0.475739	0.0639027	0.471107
IFI35	-0.575295	0.0640468	0.471122
SMU1	0.3793	0.0640309	0.471122
ACKR3	0.595397	0.0642041	0.471593
H1F0	0.51739	0.0642455	0.471593
HSH2D	-0.413207	0.0642177	0.471593
MARCKS	0.573236	0.0642442	0.471593
ACSS2	-0.495178	0.0642987	0.47171
MRPL54	0.385691	0.0643287	0.47171
CCHCR1	-0.434818	0.0645334	0.471941
NCDN	-0.550392	0.0645623	0.471941
PGP	-0.361461	0.064491	0.471941
PTOV1-AS1	-0.338597	0.0644977	0.471941
STIM1	-0.254695	0.0645229	0.471941
TMEM9B	0.340939	0.0644634	0.471941
ALPK1	-0.451667	0.0646124	0.472061
CDC25B	-0.359238	0.0647722	0.472909
GGA2	0.527414	0.064888	0.472909
PAFAH1B3	-0.407982	0.0648972	0.472909
PSMA1	0.303072	0.0648517	0.472909
RHOA	0.383567	0.0648266	0.472909
CXorf23	-0.479676	0.0649775	0.473249
DNAJB5	0.592168	0.0650308	0.473391
ERCC6L	0.59901	0.0651373	0.473919
H19	0.573559	0.065215	0.474239
JARID2	0.595721	0.0653331	0.474755
KLHDC3	-0.437449	0.0653538	0.474755
KATNAL1	-0.492823	0.0654139	0.474945
CATIP	0.579968	0.0655068	0.47531
DPYSL2	-0.599221	0.0655319	0.47531
C3orf38	0.37127	0.0655815	0.475424
TMEM143	-0.443799	0.0656799	0.475891
RFX1	-0.371822	0.0657654	0.476264
RAC1	0.326163	0.0658256	0.476454
DIAPH1	-0.297081	0.0659411	0.476724
GFM1	0.297713	0.0659348	0.476724
SH2D1A	0.4094	0.065965	0.476724
C18orf21	0.478858	0.0660774	0.476964
JUP	-0.56742	0.0661344	0.476964
PIGO	-0.450874	0.0661162	0.476964
ZCRB1	0.3806	0.066051	0.476964
DCAF7	-0.582173	0.0662499	0.476985
FKBP4	-0.417546	0.0663944	0.476985
GEM	0.578853	0.0663558	0.476985
MICA	-0.476499	0.0663766	0.476985
NAMPT	0.550475	0.0662983	0.476985
RGL1	0.565106	0.0664096	0.476985
TCF3	-0.330634	0.0662496	0.476985
ZCCHC10	0.4354	0.0661768	0.476985
RPL13P5	-0.548708	0.0665231	0.477555
RUVBL2	-0.477298	0.0666346	0.478111
GDAP1	0.450479	0.0667624	0.478538
GIMAP1	-0.582091	0.066742	0.478538
PTGES	0.542019	0.0668306	0.478782
ABCD4	-0.260229	0.0668837	0.478918
G6PD	-0.493391	0.0669635	0.479244
ADAMTS1	-0.523909	0.0671434	0.479255
NUDT18	-0.511766	0.067204	0.479255
RIT1	0.551221	0.0672387	0.479255
SIRT5	-0.533125	0.0670339	0.479255
TCTN2	-0.514639	0.0670993	0.479255
TRIAP1	0.364055	0.0671411	0.479255
UQCRHL	0.470039	0.0670959	0.479255
WBP1L	-0.591506	0.0672348	0.479255
AGAP1	-0.575516	0.067299	0.479373
PAK6	-0.532392	0.0673378	0.479373
RBM27	0.432841	0.0673579	0.479373
FKBP5	0.440301	0.0674706	0.479932
DGAT2	0.541695	0.0675502	0.480254
NPM1	0.415684	0.0676024	0.480298
PFDN2	0.394453	0.0676249	0.480298
FBXO28	0.320135	0.0676628	0.480324
LOC100130992	-0.541159	0.0678235	0.48122
SENP3	-0.43771	0.0679235	0.481686
ABCA10	-0.468191	0.0688257	0.481951
ABTB1	-0.278471	0.0690451	0.481951
AKR1C1	0.576994	0.068439	0.481951
ALG1	-0.473148	0.0688151	0.481951
ANP32A-IT1	-0.539025	0.0695358	0.481951
ARL14EP	0.325199	0.0687654	0.481951
C16orf98	-0.553816	0.0687454	0.481951
CCDC92	-0.48137	0.0680838	0.481951
CCM2	-0.429631	0.0685119	0.481951
CEACAM4	-0.590241	0.0694631	0.481951
CIR1	0.399919	0.0685054	0.481951
DAK	-0.360585	0.0689296	0.481951
EMC7	0.329061	0.0696001	0.481951
EPB41L4A-AS1	0.506913	0.0683512	0.481951
ERCC1	-0.346066	0.0689282	0.481951
ERGIC1	0.305224	0.0685831	0.481951
FAM117A	-0.512033	0.0693646	0.481951
FRMPD3	-0.559516	0.0690333	0.481951
GPCPD1	0.464324	0.0680376	0.481951
HCFC1R1	-0.350257	0.0688554	0.481951
HDAC7	-0.291111	0.0681231	0.481951
IP6K1	0.482734	0.0696453	0.481951
[truncated: 12,015 more rows]

## Sheet: Sup Table 5
Supplementary Table 5. RNA-seq of iPSC-derived astrocytes from 6 AUD patients. A: acamprosate; E: ethanol; N: naltrexone; V: vehicle
gene_symbol	A_vs_V_log2FoldChange	A_vs_V_pvalue	A_vs_V_fdr	E_vs_V_log2FoldChange	E_vs_V_pvalue	E_vs_V_fdr	N_vs_V_log2FoldChange	N_vs_V_pvalue	N_vs_V_fdr
RENBP	0.721506	7.8268e-18	1.18905e-13	-0.132135	0.131447	0.208994	0.642341	3.4911e-14	5.89298e-11
SLCO2A1	-0.970784	8.38287e-16	5.81154e-12	0.78394	2.61057e-11	5.42541e-10	-1.12196	4.36568e-20	4.32938e-16
YWHAE	0.147253	1.14762e-15	5.81154e-12	-0.113311	8.60846e-10	1.2809e-08	0.0993594	7.02647e-08	7.41292e-06
SLC44A1	-0.351027	5.97634e-15	2.09341e-11	0.252339	1.58875e-08	1.76199e-07	-0.323008	8.40404e-13	8.51161e-10
LOC730101	0.65476	6.88985e-15	2.09341e-11	-0.457373	2.03924e-07	1.70588e-06	0.771413	5.69955e-20	4.32938e-16
SSU72	-0.330107	4.14803e-13	1.05028e-09	0.16833	0.000205148	0.00080263	-0.326276	9.01476e-13	8.55951e-10
ADAM23	-0.492304	6.25605e-13	1.18802e-09	0.633767	3.58966e-21	4.86911e-19	-0.41633	1.27638e-09	3.07789e-07
KLF15	1.13431	6.14243e-13	1.18802e-09	0.0195126	0.93461	0.95621	1.18912	7.2045e-14	9.95008e-11
SLC43A2	-0.654978	1.19431e-12	2.01599e-09	0.0235846	0.801611	0.858137	-0.651156	1.7632e-12	1.48814e-09
LHFP	-0.418106	1.6732e-12	2.54193e-09	0.611337	1.91815e-25	5.71383e-23	-0.44569	6.59332e-14	9.95008e-11
EEF1A1	0.255164	2.98229e-12	4.11881e-09	-0.116647	0.00142346	0.00439179	0.19924	5.07156e-08	5.8369e-06
SCD5	-0.460484	3.76393e-12	4.76514e-09	0.170686	0.00906771	0.0218731	-0.525958	4.13705e-15	8.97858e-12
NPTXR	-0.796074	4.43009e-12	5.17708e-09	1.0082	3.59034e-19	3.2085e-17	-0.888203	1.69487e-14	3.21857e-11
PAK3	-0.630046	5.20264e-12	5.64561e-09	0.0130981	0.881034	0.917952	-0.443606	1.27864e-06	6.32742e-05
C14orf37	-0.604994	7.4955e-12	7.59144e-09	0.677917	4.19172e-15	1.94148e-13	-0.6101	7.2495e-12	4.78846e-09
SPOCK1	-0.57812	9.77302e-12	9.27948e-09	0.79626	3.39299e-21	4.6438e-19	-0.68566	8.1001e-16	2.05094e-12
EARS2	0.295351	1.31222e-11	1.17267e-08	0.049475	0.264345	0.367928	0.228044	2.25197e-07	1.7106e-05
LOC642852	-0.304107	2.1351e-11	1.80202e-08	0.260069	7.58828e-09	9.11314e-08	-0.248751	4.82406e-08	5.63747e-06
NQO1	0.437884	3.46529e-11	2.77077e-08	-0.12892	0.0519449	0.0967093	0.332227	5.17177e-07	3.16813e-05
GDE1	-0.270935	4.68871e-11	3.39195e-08	0.256139	3.88168e-10	6.24687e-09	-0.298901	4.88567e-13	5.30165e-10
C6orf48	0.360032	4.47639e-11	3.39195e-08	-0.0224522	0.682922	0.762885	0.293434	8.58004e-08	8.62051e-06
TM7SF3	-0.209374	6.51588e-11	4.49951e-08	0.0546123	0.0874838	0.149685	-0.196377	1.13252e-09	2.91614e-07
MIPEP	0.262484	6.95317e-11	4.59272e-08	-0.308681	2.82632e-13	9.07769e-12	0.230072	1.69483e-08	2.52429e-06
TUBGCP3	0.255035	7.96711e-11	5.04318e-08	-0.125805	0.00182815	0.00546073	0.293074	1.21554e-13	1.53888e-10
PDDC1	0.237667	9.74759e-11	5.92342e-08	-0.118915	0.00146579	0.00450868	0.228828	6.00231e-10	1.65795e-07
TXNIP	-0.842027	1.40199e-10	8.19194e-08	-0.335603	0.0106057	0.0249994	-0.895667	9.15873e-12	5.79748e-09
EIF2B3	0.210221	1.56976e-10	8.83251e-08	-0.0879591	0.00944996	0.0226656	0.133803	6.22688e-05	0.00103387
EIF3D	0.205244	2.05964e-10	1.1175e-07	-0.108526	0.000834824	0.00276431	0.114376	0.000414146	0.00399727
UTP18	0.234193	3.57664e-10	1.87367e-07	-0.110408	0.00375853	0.0102402	0.244289	8.18473e-11	3.45396e-08
ASB5	1.46676	3.76506e-10	1.90663e-07	1.14843	9.78949e-07	6.96264e-06	1.23064	2.28996e-07	1.71348e-05
SLC16A13	-0.605835	1.15477e-09	5.48228e-07	-0.0581439	0.555148	0.652554	-0.723542	1.25896e-12	1.12507e-09
ARRDC4	-0.651011	1.12725e-09	5.48228e-07	-0.179513	0.0890122	0.151908	-0.692907	1.12419e-10	4.37914e-08
RHOB	-0.325162	1.38448e-09	6.37362e-07	0.631634	3.24955e-32	3.32114e-29	-0.362387	1.59325e-11	9.30949e-09
ZDHHC1	-0.461963	1.91292e-09	8.30316e-07	0.462109	5.52902e-10	8.54495e-09	-0.377475	1.09225e-06	5.62488e-05
RAD23A	0.238919	1.88375e-09	8.30316e-07	0.0850422	0.0334325	0.0666107	0.138022	0.00055042	0.00491803
LOC646719	0.419256	2.30294e-09	9.71839e-07	-0.372016	5.20099e-07	3.97053e-06	0.601159	1.19399e-17	6.04636e-14
GPR146	1.33283	3.64804e-09	1.45845e-06	0.1063	0.654962	0.740672	0.599751	0.00731968	0.0317716
SNHG1	0.444324	3.5567e-09	1.45845e-06	-0.293489	0.00011631	0.000487848	0.511759	1.1193e-11	6.80174e-09
CCND3	-0.369282	4.19831e-09	1.6354e-06	0.565555	1.77285e-19	1.68332e-17	-0.416106	3.75747e-11	1.78386e-08
DHODH	0.384591	4.84857e-09	1.84149e-06	0.027847	0.68248	0.762706	0.339566	3.36456e-07	2.28511e-05
TXNDC5	-0.672766	5.01521e-09	1.85832e-06	-0.83814	4.23209e-13	1.30679e-11	-0.0874163	0.445963	0.599417
PLXDC2	-0.839768	6.42585e-09	2.32432e-06	0.96852	3.00785e-11	6.15011e-10	-0.746841	2.45534e-07	1.79334e-05
POLR1B	0.413054	6.92502e-09	2.39102e-06	-0.0537132	0.456275	0.563097	0.397401	2.76613e-08	3.53135e-06
FAM89B	-0.46538	6.77714e-09	2.39102e-06	-0.301143	0.000178152	0.00070869	-0.252016	0.00170437	0.0111319
SIDT2	-0.297997	7.32931e-09	2.47437e-06	0.367815	5.51313e-13	1.65525e-11	-0.314507	1.26782e-09	3.07789e-07
SLC15A4	0.269186	8.36058e-09	2.76117e-06	0.140412	0.00296411	0.00832824	0.164304	0.000506209	0.00465234
EPDR1	-0.62461	8.94844e-09	2.89244e-06	0.754644	3.03014e-12	7.55892e-11	-0.923712	2.72804e-17	1.03611e-13
IFITM10	-0.717926	1.03259e-08	3.22123e-06	1.6173	1.56778e-39	8.14445e-36	-0.685401	4.90645e-08	5.68998e-06
B4GALNT1	-0.96388	1.03897e-08	3.22123e-06	0.878314	5.71092e-08	5.5051e-07	-1.17652	6.64733e-12	4.59029e-09
ENO2	0.519755	1.22606e-08	3.72525e-06	-0.464828	4.52884e-07	3.50468e-06	0.350876	0.000125633	0.00175586
CHST7	-0.352305	1.45655e-08	4.33882e-06	0.223728	0.000259046	0.000984947	-0.437257	4.10745e-12	2.97144e-09
HCN2	-0.70336	1.54298e-08	4.50787e-06	1.09745	1.26434e-19	1.22343e-17	-0.783821	3.84774e-10	1.19296e-07
TMEM59	-0.275376	1.61379e-08	4.51562e-06	0.460306	2.16252e-21	3.04195e-19	-0.258803	1.17694e-07	1.06484e-05
TRPV4	-0.823256	1.6348e-08	4.51562e-06	0.333399	0.0187881	0.0407813	-0.581278	6.83122e-05	0.00110287
HKR1	0.228644	1.6045e-08	4.51562e-06	0.139756	0.000777213	0.0025934	0.181619	1.16456e-05	0.00030556
EDEM2	-0.389922	1.72109e-08	4.66906e-06	0.260505	0.000144165	0.000589861	-0.432248	5.05715e-10	1.50644e-07
CHST1	-0.752353	1.76799e-08	4.70493e-06	-0.0490946	0.716373	0.790647	-0.607931	5.5981e-06	0.000178689
LOC100506548	0.688764	1.79625e-08	4.70493e-06	-0.630937	2.78277e-07	2.25712e-06	0.710771	6.20179e-09	1.13413e-06
SFRP2	-0.873337	1.85626e-08	4.77971e-06	0.966238	9.14142e-10	1.35094e-08	-0.815442	1.57323e-07	1.29182e-05
DHRS7	-0.253443	1.8971e-08	4.80345e-06	0.203526	5.40934e-06	3.18769e-05	-0.37238	2.96777e-16	9.01728e-13
MFSD11	-0.241311	2.02669e-08	5.04746e-06	0.210006	7.00926e-07	5.16665e-06	-0.24898	1.13763e-08	1.85837e-06
KARS	0.180538	2.23774e-08	5.4832e-06	-0.167849	2.49438e-07	2.04284e-06	0.10467	0.00123774	0.00880326
IFNAR2	-0.342887	2.29604e-08	5.53674e-06	0.271619	6.87705e-06	3.93804e-05	-0.309377	5.60398e-07	3.33866e-05
FAM20A	-0.968752	2.53132e-08	5.91629e-06	1.01202	1.73691e-09	2.42084e-08	-0.92138	1.38292e-07	1.18697e-05
TIMP1	-0.561873	2.51653e-08	5.91629e-06	0.978384	2.31221e-22	3.77711e-20	-0.735299	3.00641e-13	3.51334e-10
MDGA1	-0.641542	2.62312e-08	6.03794e-06	0.527856	3.55412e-06	2.19846e-05	-0.527681	4.84492e-06	0.000162287
ARSB	-0.457236	2.78861e-08	6.23009e-06	0.592569	4.90774e-13	1.48707e-11	-0.425835	2.38161e-07	1.75638e-05
KIRREL	-0.299072	2.77991e-08	6.23009e-06	0.382521	1.11609e-12	3.09095e-11	-0.30704	1.19953e-08	1.9071e-06
SLC1A3	-0.850018	2.85616e-08	6.28852e-06	0.704856	4.80679e-06	2.87273e-05	-0.823128	7.68135e-08	7.99281e-06
NCK2	-0.264835	3.50057e-08	7.59723e-06	0.144653	0.00250585	0.0071923	-0.269528	2.28421e-08	3.04754e-06
TENM2	-0.757848	3.56719e-08	7.61137e-06	1.12513	3.84048e-16	2.08373e-14	-0.686306	5.60182e-07	3.33866e-05
INTS3	-0.212274	3.63926e-08	7.61137e-06	-0.0508578	0.187257	0.278847	-0.154285	6.61624e-05	0.00108152
GAS5	0.488595	3.65738e-08	7.61137e-06	-0.346001	0.000100748	0.00043054	0.472063	1.05136e-07	9.73922e-06
COL22A1	-0.948083	4.25635e-08	8.63266e-06	1.08531	1.38726e-09	1.96965e-08	-0.834313	1.31696e-06	6.41256e-05
GPR137	-0.369786	4.29158e-08	8.63266e-06	0.314145	2.59659e-06	1.65997e-05	-0.37047	4.74941e-08	5.59326e-06
ABCD2	-0.91461	4.37543e-08	8.63266e-06	0.0633378	0.68982	0.769043	-0.718209	1.71232e-05	0.00039717
ADCK2	-0.347235	4.36357e-08	8.63266e-06	-0.14448	0.0226963	0.0478494	-0.380897	2.74948e-09	5.6446e-07
HEXIM1	-0.28344	4.77511e-08	9.30045e-06	-0.00254217	0.96114	0.974189	-0.267803	2.77768e-07	1.99049e-05
SLC2A10	-0.566558	5.00566e-08	9.62607e-06	0.587645	1.28473e-08	1.45763e-07	-0.538359	2.2421e-07	1.7106e-05
NETO2	-0.323032	5.43845e-08	1.03276e-05	-0.0437363	0.461456	0.568199	-0.221227	0.000200593	0.00243792
CCDC94	0.277153	5.73106e-08	1.07489e-05	-0.032919	0.53133	0.631313	0.113098	0.0302986	0.089222
SOBP	-0.632914	6.16842e-08	1.14281e-05	0.0262831	0.837409	0.884634	-0.48723	3.22219e-05	0.000643529
XXYLT1	-0.297029	6.40239e-08	1.17187e-05	0.360465	4.01217e-11	7.98859e-10	-0.339636	7.58417e-10	2.02138e-07
GPR37	-0.994251	6.49857e-08	1.17531e-05	1.03659	1.77727e-08	1.94666e-07	-0.887867	1.46886e-06	6.90864e-05
HPS4	0.181011	6.82784e-08	1.20615e-05	-0.125013	0.000303336	0.00112893	0.181032	9.69404e-08	9.20449e-06
EWSR1	0.16983	6.7537e-08	1.20615e-05	-0.133186	2.56524e-05	0.00012744	0.169727	7.33865e-08	7.68888e-06
EXT2	-0.362909	6.99985e-08	1.22232e-05	0.484459	5.47621e-13	1.64742e-11	-0.417271	5.91635e-10	1.65795e-07
ABHD15	-0.48076	7.40041e-08	1.27758e-05	0.135917	0.124125	0.199299	-0.469811	1.68571e-07	1.35499e-05
EFR3B	-0.58113	7.66141e-08	1.30778e-05	-0.301893	0.00533809	0.0138785	-0.525636	1.29082e-06	6.36083e-05
OSTC	-0.242844	9.00283e-08	1.51968e-05	0.366928	5.29349e-16	2.79232e-14	-0.253153	2.66885e-08	3.43603e-06
TOMM34	0.377065	9.63367e-08	1.60829e-05	-0.606943	2.09426e-17	1.3833e-15	0.248536	0.000451904	0.00425889
SCAMP5	-0.526365	9.77869e-08	1.61476e-05	0.277453	0.00416965	0.0111918	-0.57747	7.4165e-09	1.29507e-06
ZNF512	0.258038	1.02112e-07	1.66805e-05	-0.204463	3.22698e-05	0.000156327	0.269943	2.91161e-08	3.6861e-06
FAM134C	-0.235219	1.04788e-07	1.69356e-05	-0.00963921	0.827525	0.877442	-0.311794	2.63091e-12	2.07413e-09
LMAN2L	-0.385322	1.1111e-07	1.75832e-05	0.168009	0.0199178	0.0428297	-0.452656	5.44023e-10	1.58938e-07
C10orf2	0.379581	1.10533e-07	1.75832e-05	0.0136415	0.850495	0.894353	0.278876	0.000107622	0.00156609
MAN1C1	-0.758529	1.1885e-07	1.80557e-05	0.351665	0.0150465	0.033675	-0.662835	3.78734e-06	0.000135382
DPY19L1P1	0.443038	1.17903e-07	1.80557e-05	0.0948807	0.277708	0.382949	0.313932	0.000249786	0.00281928
ENOPH1	0.243021	1.17629e-07	1.80557e-05	-0.119599	0.0101949	0.0242057	0.227795	7.90488e-07	4.36694e-05
MRPS18B	0.21662	1.16971e-07	1.80557e-05	-0.284643	1.29802e-11	2.87037e-10	0.152117	0.000227896	0.00264896
KIF17	0.539287	1.23724e-07	1.86101e-05	-0.205089	0.0569407	0.104499	0.360385	0.000529982	0.00478401
SULF1	-0.780433	1.33526e-07	1.98876e-05	1.13004	3.46782e-14	1.34396e-12	-0.597501	5.37621e-05	0.000933433
SEZ6L2	-0.671728	1.3851e-07	2.02331e-05	0.954995	6.62104e-14	2.39492e-12	-0.644698	4.25201e-07	2.72559e-05
RNASE4	-0.523843	1.37916e-07	2.02331e-05	0.215644	0.0261164	0.0538772	-0.506808	4.59704e-07	2.89785e-05
SLC2A4RG	-0.246877	1.41048e-07	2.04077e-05	0.0573064	0.220898	0.31884	-0.237852	4.20817e-07	2.70892e-05
ANO4	-0.79983	1.45013e-07	2.07834e-05	0.770277	3.93286e-07	3.0798e-06	-0.715069	2.71452e-06	0.000104668
RASL10B	-0.507732	1.52857e-07	2.1565e-05	0.205563	0.0329267	0.0657495	-0.407354	2.59622e-05	0.000552405
TSR1	0.27374	1.53305e-07	2.1565e-05	0.112042	0.0324023	0.0648901	0.246912	2.34735e-06	9.5096e-05
PSPC1	0.282925	1.63005e-07	2.2719e-05	-0.133486	0.014425	0.0324947	0.264913	1.02278e-06	5.35795e-05
SLC15A3	-1.071	1.66241e-07	2.29594e-05	0.738094	0.000318557	0.00118066	-0.763456	0.00018188	0.00228278
SMCO4	-0.579418	1.68816e-07	2.3105e-05	0.606988	2.13518e-08	2.29404e-07	-0.57012	3.21951e-07	2.23634e-05
BACE1	-0.318896	1.73186e-07	2.32512e-05	0.582882	9.0367e-22	1.33287e-19	-0.304156	6.38808e-07	3.67605e-05
PDGFRL	-1.03104	1.76006e-07	2.32512e-05	0.509903	0.0109742	0.0257561	-0.866118	9.93706e-06	0.000273485
CRISPLD1	-0.365579	1.73186e-07	2.32512e-05	0.440513	2.12026e-10	3.66034e-09	-0.249847	0.000365413	0.00368174
CD40	-0.570953	1.75481e-07	2.32512e-05	0.0808903	0.451377	0.558231	-0.617092	2.15015e-08	2.91652e-06
IL31RA	-0.7577	1.82448e-07	2.38944e-05	0.409659	0.00393178	0.0106473	-0.556081	0.000120262	0.00170272
FZD1	-0.547377	1.86005e-07	2.41521e-05	0.419104	6.53618e-05	0.000293346	-0.310174	0.00319	0.0174829
MCCC1	0.220552	1.89287e-07	2.43699e-05	-0.089468	0.039571	0.0771017	0.168028	8.93842e-05	0.00135602
SNHG8	0.440245	1.9462e-07	2.48459e-05	-0.439969	2.90459e-07	2.34227e-06	0.407121	1.56924e-06	7.20239e-05
KDELC1	-0.264108	2.12213e-07	2.68662e-05	0.145517	0.00405898	0.0109333	-0.221623	1.46774e-05	0.000357337
CMTM8	-0.632132	2.16126e-07	2.71354e-05	-0.181431	0.132692	0.210498	-0.651527	1.17755e-07	1.06484e-05
NUFIP1	0.315409	2.34526e-07	2.92043e-05	0.0380684	0.541381	0.640101	0.303425	8.26326e-07	4.51566e-05
THRAP3	0.161226	2.45731e-07	3.03508e-05	0.00768467	0.806509	0.862025	0.197591	2.74525e-10	8.87358e-08
SNHG3	0.477786	2.49863e-07	3.06123e-05	-0.621756	3.49755e-11	7.07038e-10	0.511378	3.51124e-08	4.37236e-06
SEL1L3	-0.626377	2.71207e-07	3.18773e-05	0.769094	2.58323e-10	4.33641e-09	-0.682381	2.29773e-08	3.04754e-06
NDN	-0.341217	2.69371e-07	3.18773e-05	0.097815	0.139361	0.219191	-0.368094	3.26434e-08	4.0985e-06
CAMSAP1	0.160158	2.69882e-07	3.18773e-05	-0.043794	0.165202	0.251553	0.125977	5.97746e-05	0.00100342
PES1	0.229244	2.71664e-07	3.18773e-05	-0.05301	0.236971	0.336801	0.0849573	0.0576639	0.142213
SSBP1	0.144148	2.72778e-07	3.18773e-05	-0.206099	6.43391e-13	1.8906e-11	0.0947464	0.000816861	0.00654523
INO80C	0.297241	2.72335e-07	3.18773e-05	-0.281438	3.58336e-06	2.21474e-05	0.279287	1.81195e-06	7.9037e-05
CPE	-0.372933	2.94906e-07	3.31868e-05	0.780557	4.03452e-27	1.5716e-24	-0.32191	9.99904e-06	0.000274197
C1orf233	-0.570412	2.94903e-07	3.31868e-05	0.287442	0.00795109	0.019568	-0.48387	1.51741e-05	0.000367079
COL10A1	-0.856506	2.89035e-07	3.31868e-05	0.220812	0.203919	0.298827	-0.898754	8.41476e-08	8.52247e-06
VIPAS39	-0.204952	2.92584e-07	3.31868e-05	0.0253702	0.52411	0.625129	-0.246294	1.24774e-09	3.07789e-07
PADI1	1.12388	2.93799e-07	3.31868e-05	-0.0964312	0.642932	0.730492	0.804513	0.000226136	0.00263768
GALNT2	-0.34976	3.0215e-07	3.37519e-05	0.568373	7.98632e-17	4.81461e-15	-0.383152	2.01445e-08	2.80767e-06
SDC3	-0.328004	3.08485e-07	3.42081e-05	0.400576	3.91796e-10	6.29192e-09	-0.299106	3.08572e-06	0.000114617
NUCB2	-0.239503	3.20545e-07	3.52879e-05	0.21006	6.44997e-06	3.72719e-05	-0.208651	9.38453e-06	0.000262559
RCAN2	-0.636181	3.23952e-07	3.54063e-05	0.244098	0.0455033	0.0864108	-0.813907	9.8731e-11	3.94716e-08
RAB15	-0.471842	3.30557e-07	3.58701e-05	0.215884	0.0188002	0.0408017	-0.501336	6.59236e-08	7.14484e-06
PP7080	0.341333	3.3824e-07	3.64435e-05	-0.0671491	0.332693	0.441923	0.365933	6.26884e-08	6.95155e-06
SWI5	-0.268182	3.46138e-07	3.70319e-05	0.0222359	0.669939	0.752629	-0.357905	2.24406e-11	1.26266e-08
MAN1A1	-0.564608	3.63055e-07	3.84624e-05	0.251939	0.0228701	0.0481622	-0.330611	0.00283541	0.016067
DKC1	0.233809	3.64572e-07	3.84624e-05	0.0293404	0.525095	0.62601	0.185926	5.5523e-05	0.000954192
JRK	0.279726	3.68825e-07	3.86427e-05	-0.0116044	0.834402	0.8825	0.321416	5.91158e-09	1.12261e-06
HIST3H2A	0.451609	3.74954e-07	3.90158e-05	-1.32094	3.88636e-38	1.17508e-34	0.371757	3.49252e-05	0.000681994
SPARC	-0.670065	3.82629e-07	3.95436e-05	0.927229	1.9477e-12	5.12815e-11	-0.693703	1.41129e-07	1.20451e-05
RNF144A-AS1	-0.687561	3.88244e-07	3.98528e-05	-0.615726	5.70973e-06	3.34138e-05	-0.710859	1.9455e-07	1.5235e-05
RCN1	-0.217976	3.92971e-07	3.99818e-05	0.41141	8.91521e-22	1.32784e-19	-0.193464	6.82336e-06	0.000206907
C9orf69	-0.25803	3.94765e-07	3.99818e-05	0.0782343	0.123154	0.197964	-0.234431	4.37026e-06	0.000151582
FNDC1	-1.02196	4.14224e-07	4.113e-05	1.89039	6.56818e-21	8.1125e-19	-0.980978	1.38822e-06	6.71651e-05
MRPS35	0.270593	4.09078e-07	4.113e-05	-0.148666	0.00591307	0.015164	0.197949	0.00022578	0.00263768
NSMF	0.379595	4.12658e-07	4.113e-05	-0.476963	2.51648e-10	4.24311e-09	0.353416	2.48749e-06	9.9131e-05
PDCD2L	0.415246	4.20816e-07	4.15132e-05	-0.155951	0.0658291	0.117961	0.352982	2.07426e-05	0.000461378
COL5A1	-0.846311	4.24451e-07	4.16017e-05	0.782584	2.79311e-06	1.77025e-05	-0.757601	5.35093e-06	0.00017296
SLC44A3	-0.923004	4.32763e-07	4.21444e-05	0.489042	0.00718744	0.0179562	-0.869568	2.09017e-06	8.72359e-05
RTN1	-0.711328	4.4543e-07	4.31018e-05	0.638641	2.68372e-06	1.70733e-05	-0.729195	3.16852e-07	2.21826e-05
APMAP	-0.216631	4.62416e-07	4.44621e-05	0.146719	0.000624602	0.00213571	-0.258392	1.98604e-09	4.43706e-07
FHOD3	-0.536811	4.70039e-07	4.49109e-05	0.522296	8.39794e-07	6.08981e-06	-0.585507	4.24841e-08	5.08204e-06
BZW2	0.264648	4.84486e-07	4.60019e-05	-0.269621	3.67405e-07	2.89803e-06	0.219139	3.22357e-05	0.000643529
WDR74	0.280284	4.92575e-07	4.64795e-05	-0.0962885	0.0886906	0.15146	0.19464	0.000523584	0.0047545
GNL2	0.266222	4.98924e-07	4.67879e-05	0.0366164	0.490884	0.59541	0.299961	1.57189e-08	2.41214e-06
EBF4	-0.885551	5.03865e-07	4.69614e-05	0.755749	8.93582e-06	4.96173e-05	-0.768896	1.38848e-05	0.000345801
UQCC1	0.212498	5.1643e-07	4.7839e-05	-0.303553	3.22167e-12	7.98427e-11	0.167301	8.92714e-05	0.00135602
SPECC1	-0.256519	5.24294e-07	4.79823e-05	0.153876	0.00245138	0.00705862	-0.339811	4.59044e-11	2.11327e-08
CLUH	0.249783	5.22941e-07	4.79823e-05	-0.072402	0.14785	0.229901	0.184217	0.000222724	0.00261082
IDS	-0.333558	5.58207e-07	5.07801e-05	0.652628	9.02757e-23	1.5764e-20	-0.358153	8.05824e-08	8.27168e-06
TRMT5	0.358856	5.79306e-07	5.20759e-05	0.00448921	0.951066	0.966849	0.372846	2.28057e-07	1.71348e-05
CEP250	0.275966	5.78086e-07	5.20759e-05	-0.257718	3.67503e-06	2.26863e-05	0.194543	0.00044361	0.0042042
TESK1	-0.29745	5.91295e-07	5.28409e-05	0.158012	0.00753086	0.0187004	-0.318478	1.09591e-07	1.00847e-05
BACE2	-0.579941	6.14377e-07	5.45825e-05	0.532639	4.04802e-06	2.47674e-05	-0.630181	6.6783e-08	7.14484e-06
FYN	-0.230246	6.3196e-07	5.58182e-05	0.257398	2.21107e-08	2.3672e-07	-0.233204	5.03998e-07	3.09989e-05
C7orf50	-0.272154	6.36514e-07	5.58955e-05	0.123448	0.0236222	0.0494991	-0.363106	3.52565e-11	1.72779e-08
HSPA9	0.27748	6.40209e-07	5.58968e-05	-0.0769178	0.168293	0.255161	0.266652	1.73421e-06	7.7277e-05
UBE3B	-0.185819	6.45523e-07	5.60388e-05	0.249381	1.63282e-11	3.55893e-10	-0.210825	2.14572e-08	2.91652e-06
CNBP	0.256257	6.55234e-07	5.65586e-05	-0.0604419	0.241594	0.342282	0.230329	7.92363e-06	0.000230484
PPP1R15A	0.546331	6.61446e-07	5.67723e-05	0.267215	0.0150864	0.0337396	0.208523	0.0581407	0.142994
LTBP3	-0.407043	7.21114e-07	6.15459e-05	0.574497	2.55572e-12	6.52545e-11	-0.353885	1.66815e-05	0.000392299
SLC25A12	-0.220086	7.25492e-07	6.15736e-05	0.0499308	0.259283	0.362394	-0.160649	0.000325848	0.00340226
ADAMTS9	-0.489455	7.29739e-07	6.159e-05	0.507678	2.40436e-07	1.97871e-06	-0.662947	2.70162e-11	1.46582e-08
ABHD16A	-0.209862	7.38147e-07	6.19554e-05	-0.0494373	0.244027	0.34499	-0.254867	2.73325e-09	5.6446e-07
HIST1H2BD	-0.526821	7.67692e-07	6.40355e-05	0.58024	2.13519e-08	2.29404e-07	-0.500537	3.0525e-06	0.000114096
SUCLG2	0.293279	7.71359e-07	6.40355e-05	-0.132552	0.0261344	0.0539008	0.28539	1.56741e-06	7.20239e-05
LITAF	-0.471023	7.86175e-07	6.49107e-05	0.316555	0.000874913	0.00288135	-0.53743	1.94346e-08	2.77826e-06
TXNDC15	-0.324786	8.14038e-07	6.65989e-05	0.345938	1.3126e-07	1.15264e-06	-0.330575	5.44323e-07	3.26852e-05
GRPEL1	0.264754	8.15389e-07	6.65989e-05	-0.0654064	0.228438	0.327306	0.0878805	0.104434	0.218678
JADE2	-0.299092	8.25341e-07	6.70512e-05	-0.250686	3.76113e-05	0.000179457	-0.344233	1.60089e-08	2.43206e-06
TRIM16L	0.364421	8.31106e-07	6.71605e-05	-0.426044	5.21825e-08	5.08504e-07	0.23375	0.00186071	0.0119173
TSPAN9	-0.6817	8.40066e-07	6.75253e-05	0.416429	0.00268194	0.00763569	-0.622016	6.76574e-06	0.000205982
PRRT3	-0.320654	8.44694e-07	6.75399e-05	0.0616585	0.337041	0.446299	-0.20955	0.0013884	0.00957016
HSBP1L1	0.481223	8.60313e-07	6.84287e-05	-0.662429	2.74655e-10	4.57518e-09	0.205857	0.0379601	0.105389
ITM2B	-0.265902	8.72529e-07	6.86812e-05	0.525925	1.87965e-22	3.2085e-20	-0.285947	1.26614e-07	1.11832e-05
SLC1A4	-0.521955	8.68227e-07	6.86812e-05	0.325987	0.00196212	0.00581549	-0.585826	3.75452e-08	4.58181e-06
PLCL1	-0.808341	9.31555e-07	7.15222e-05	0.669282	2.413e-05	0.000120705	-0.675838	4.28034e-05	0.000796899
PPDPF	-0.262394	9.32161e-07	7.15222e-05	0.439065	1.80219e-16	1.02928e-14	-0.35653	2.90557e-11	1.52212e-08
CHST14	-0.358344	9.18373e-07	7.15222e-05	0.320689	1.02269e-05	5.60805e-05	-0.352575	1.44632e-06	6.86642e-05
TSPYL4	0.306963	9.30119e-07	7.15222e-05	0.0388196	0.538709	0.637637	0.302987	1.39281e-06	6.71731e-05
MESDC1	-0.271461	9.28339e-07	7.15222e-05	-0.138543	0.0123465	0.0285362	-0.210178	0.000150365	0.00199653
POLR1E	0.274175	9.6259e-07	7.34858e-05	-0.13457	0.0176965	0.0387725	0.235884	2.74445e-05	0.000573269
SORCS2	-0.709244	1.00237e-06	7.57613e-05	0.864146	2.06729e-09	2.81167e-08	-0.486486	0.000884627	0.00692805
SDF2	-0.322335	1.00205e-06	7.57613e-05	0.229014	0.000467835	0.00165595	-0.372449	1.86245e-08	2.6947e-06
SLC44A2	-0.36638	1.0197e-06	7.66897e-05	0.775312	3.45517e-25	9.72055e-23	-0.468936	4.063e-10	1.2345e-07
P4HA3	-0.64725	1.04658e-06	7.7559e-05	0.90288	4.22901e-12	1.02468e-10	-0.695193	1.6534e-07	1.33609e-05
VSTM4	-0.688833	1.04176e-06	7.7559e-05	0.547997	0.000100745	0.00043054	-0.624425	1.01532e-05	0.000275668
GDPD5	-0.570308	1.04035e-06	7.7559e-05	0.107262	0.349689	0.459597	-0.635736	6.83054e-08	7.25662e-06
POLD4	-0.356345	1.05755e-06	7.79918e-05	0.260395	0.00033167	0.0012224	-0.430138	4.32072e-09	8.52472e-07
PDK1	0.752733	1.06792e-06	7.8376e-05	-0.268551	0.0820407	0.141632	0.564056	0.000255907	0.00286731
PLD6	0.638896	1.09444e-06	7.96235e-05	0.177292	0.184385	0.275177	0.378464	0.00418725	0.0212538
ATXN10	0.168347	1.096e-06	7.96235e-05	0.126	0.000277766	0.00104606	0.133793	0.000113887	0.001631
PAICS	0.31207	1.10064e-06	7.96235e-05	-0.450027	2.44046e-12	6.29465e-11	0.308993	1.41928e-06	6.78803e-05
FKBP10	-0.381009	1.10771e-06	7.97552e-05	0.597434	2.09757e-14	8.49767e-13	-0.379994	1.18242e-06	5.94811e-05
UNC5B	-0.573229	1.13027e-06	8.04256e-05	0.561601	1.95477e-06	1.28725e-05	-0.561754	1.95897e-06	8.35975e-05
TMX4	-0.255819	1.13354e-06	8.04256e-05	0.305267	4.67203e-09	5.9495e-08	-0.159654	0.00245037	0.0144792
ABCD1	-0.425056	1.13614e-06	8.04256e-05	0.300008	0.000562473	0.00195113	-0.426109	1.12391e-06	5.74895e-05
TOX	0.303722	1.1382e-06	8.04256e-05	-0.370388	9.37353e-09	1.09463e-07	0.329469	1.54235e-07	1.27874e-05
TMEM164	-0.27087	1.15493e-06	8.12301e-05	-0.0618749	0.266438	0.370064	-0.26653	1.87859e-06	8.1309e-05
RNF138	0.363975	1.16665e-06	8.16763e-05	-0.26046	0.000633592	0.0021611	0.360413	1.63754e-06	7.4261e-05
CES2	0.198295	1.18132e-06	8.23237e-05	0.0942644	0.0222759	0.0471396	0.14768	0.00033665	0.00348154
EFEMP1	-0.629527	1.21384e-06	8.30662e-05	1.35521	1.20655e-25	3.7408e-23	-0.756065	6.32716e-09	1.13413e-06
BAMBI	-0.364976	1.20941e-06	8.30662e-05	0.336074	5.45367e-06	3.20759e-05	-0.532632	2.73055e-12	2.07413e-09
TSPAN3	-0.153829	1.20474e-06	8.30662e-05	0.326079	5.28127e-25	1.39877e-22	-0.179082	1.76365e-08	2.6013e-06
GMEB2	0.189387	1.20232e-06	8.30662e-05	-0.0719718	0.0732522	0.129071	0.182335	3.95599e-06	0.000139766
ARL17A	0.28481	1.22045e-06	8.31441e-05	-0.204606	0.00103209	0.00332686	0.279529	2.76853e-06	0.00010648
OPRL1	-0.622943	1.22658e-06	8.31885e-05	-0.0140405	0.92324	0.948398	-0.713819	4.51204e-08	5.35523e-06
ZBTB47	-0.35867	1.28257e-06	8.62161e-05	0.506869	4.87151e-12	1.16916e-10	-0.288517	0.000101464	0.00149364
AGK	0.239703	1.2774e-06	8.62161e-05	-0.0734655	0.143647	0.2247	0.202472	4.85041e-05	0.000860851
GALNT12	-0.561703	1.31164e-06	8.77819e-05	-0.067885	0.551047	0.649104	-0.291829	0.0115474	0.0440997
MDFI	-0.612463	1.32261e-06	8.81275e-05	-0.0539074	0.677812	0.75911	-0.546828	1.71762e-05	0.00039717
KIAA0319L	-0.187631	1.35862e-06	8.94926e-05	0.363313	4.89342e-21	6.30007e-19	-0.232533	2.52015e-09	5.39241e-07
ZNF362	-0.336414	1.35267e-06	8.94926e-05	0.0442439	0.523526	0.624671	-0.222278	0.00144951	0.00989263
ERMAP	0.296617	1.36077e-06	8.94926e-05	-0.218354	0.000671147	0.00227743	0.280216	6.57428e-06	0.000201364
CADM1	-0.57639	1.36837e-06	8.96044e-05	0.32804	0.0062404	0.0158828	-0.607917	3.54955e-07	2.36512e-05
COMT	-0.287861	1.47581e-06	9.49538e-05	0.415334	2.89037e-12	7.26995e-11	-0.388546	9.41558e-11	3.86598e-08
MASP2	0.576153	1.47369e-06	9.49538e-05	0.21226	0.0916949	0.155576	0.766693	1.60985e-10	5.96508e-08
ERBB2	-0.331003	1.48131e-06	9.49538e-05	0.185558	0.00686015	0.0172178	-0.378946	3.76992e-08	4.58181e-06
MAF1	-0.221823	1.46705e-06	9.49538e-05	-0.224073	1.22812e-06	8.54675e-06	-0.246454	9.66636e-08	9.20449e-06
TMEM200C	-0.749155	1.48081e-06	9.49538e-05	-0.563654	0.000266842	0.00101044	-0.516159	0.000868328	0.00685518
GPC6	-0.400077	1.51061e-06	9.64252e-05	0.537388	9.47494e-11	1.7727e-09	-0.273928	0.000993065	0.00755087
TMEM59L	-0.771199	1.56895e-06	9.72875e-05	1.32336	7.77839e-19	6.67623e-17	-0.494854	0.0018934	0.0120657
ENPP1	-0.462148	1.56394e-06	9.72875e-05	0.842668	1.18201e-18	9.86656e-17	-0.290502	0.00253249	0.0148328
SIL1	-0.277195	1.5656e-06	9.72875e-05	0.543933	1.93543e-21	2.74795e-19	-0.369833	1.80084e-10	6.46746e-08
CAMK2N2	-0.876536	1.56782e-06	9.72875e-05	0.536472	0.00174277	0.00523658	-0.463127	0.0101901	0.0403253
CD276	-0.442821	1.53956e-06	9.72875e-05	0.427697	3.37813e-06	2.10589e-05	-0.430032	3.05668e-06	0.000114096
SLC25A45	-0.484889	1.54304e-06	9.72875e-05	0.225266	0.0184986	0.0402738	-0.405511	7.39182e-05	0.00117467
RRP15	0.319465	1.55063e-06	9.72875e-05	0.168373	0.0117849	0.0274026	0.305069	4.80889e-06	0.000161988
C1orf61	-0.910153	1.63463e-06	0.000100948	0.0611928	0.796787	0.854375	-0.610271	0.00122048	0.00871314
RNF103	-0.264673	1.65866e-06	0.000102018	0.0491263	0.37162	0.480727	-0.22311	5.93388e-05	0.000998311
LPPR2	-0.529619	1.68824e-06	0.000102826	0.580549	1.26459e-07	1.11437e-06	-0.521792	2.4472e-06	9.78364e-05
CPNE7	0.711534	1.69045e-06	0.000102826	0.239678	0.109994	0.18038	0.672317	5.89771e-06	0.000186275
GART	0.251989	1.69888e-06	0.000102826	-0.200282	0.000155669	0.000630143	0.236759	7.15672e-06	0.000213605
GPRIN1	-0.492612	1.69419e-06	0.000102826	-0.494071	1.71976e-06	1.14691e-05	-0.377711	0.000247508	0.00280398
IL10RB	-0.291211	1.72247e-06	0.00010343	0.434377	4.45047e-13	1.36817e-11	-0.395024	1.28882e-10	4.89493e-08
TXNRD2	0.23	1.72066e-06	0.00010343	-0.184413	0.000204248	0.000799519	0.148879	0.00224987	0.0136121
CKAP4	-0.431675	1.74739e-06	0.000104513	0.439029	1.1255e-06	7.88967e-06	-0.425502	2.43152e-06	9.7724e-05
DUSP6	-0.529017	1.78016e-06	0.000106056	0.352091	0.00148701	0.00456563	-0.598638	6.58206e-08	7.14484e-06
SHROOM1	-0.331889	1.81957e-06	0.00010798	-0.0530838	0.443826	0.55087	-0.315744	7.09475e-06	0.00021259
ADCY9	-0.24281	1.8606e-06	0.000109985	0.328857	7.02077e-11	1.33491e-09	-0.231162	6.27861e-06	0.000194654
PTPRE	-0.54507	1.87503e-06	0.000110292	0.73924	5.85209e-11	1.12823e-09	-0.540403	2.62996e-06	0.000102185
TNRC18	-0.284854	1.88757e-06	0.000110292	0.156677	0.00872899	0.0211906	-0.207425	0.000524734	0.00475752
EXOC4	0.181538	1.88059e-06	0.000110292	0.0437594	0.254312	0.356741	0.140883	0.000235861	0.0027043
ZFAS1	0.321003	1.90069e-06	0.000110633	-0.151805	0.0251742	0.0522254	0.257758	0.000135207	0.00185218
BEX4	-0.212104	1.94657e-06	0.000112871	0.225024	3.7313e-07	2.94167e-06	-0.168748	0.000166788	0.0021485
RBMX	0.244314	1.96307e-06	0.000113395	-0.369316	7.84758e-13	2.26225e-11	0.277629	6.5671e-08	7.14484e-06
DNAJB11	-0.293731	2.04032e-06	0.000117411	0.336863	4.66099e-08	4.59207e-07	-0.310796	5.24997e-07	3.1903e-05
PDIA4	-0.302229	2.05764e-06	0.000117961	0.153515	0.0158126	0.0352031	-0.323476	3.77918e-07	2.47471e-05
ILF3-AS1	0.33771	2.11314e-06	0.000120687	-0.794021	2.52707e-24	5.64576e-22	0.334734	3.26856e-06	0.000120524
FUT4	-0.226321	2.1423e-06	0.000121894	0.286646	8.23101e-10	1.23076e-08	-0.229746	2.19696e-06	9.02061e-05
PODNL1	-0.846671	2.21781e-06	0.00012572	0.701989	0.000111431	0.00047063	-0.746625	2.75739e-05	0.000573269
WDR43	0.433913	2.32334e-06	0.000131213	0.0685361	0.455704	0.562484	0.431303	2.69932e-06	0.000104346
PPAPDC1A	-0.900325	2.36556e-06	0.000132124	0.765227	6.20712e-05	0.000280233	-1.14878	2.12132e-09	4.67059e-07
CTBP1-AS	0.543542	2.36044e-06	0.000132124	0.361559	0.00244561	0.00704603	0.515515	1.16397e-05	0.00030556
LIPG	-0.452459	2.34877e-06	0.000132124	-0.610096	2.28872e-10	3.91998e-09	-0.4892	3.68217e-07	2.42162e-05
PSD	-0.728998	2.3799e-06	0.000132438	0.728843	1.51315e-06	1.0235e-05	-0.513194	0.000875659	0.00688246
GALNT10	-0.569383	2.39969e-06	0.000133052	0.84992	1.82166e-12	4.83823e-11	-0.684884	1.40077e-08	2.17148e-06
COL11A1	-0.602967	2.47754e-06	0.000136869	1.1114	4.45034e-18	3.29803e-16	-0.545438	2.06072e-05	0.000459713
PGBD2	-0.37188	2.48662e-06	0.000136872	-0.00284036	0.972866	0.981719	-0.293931	0.000228851	0.00265398
LEPREL4	-0.428001	2.51675e-06	0.000138031	0.427728	2.48587e-06	1.59685e-05	-0.391319	1.69667e-05	0.000396551
MAGEL2	-0.81756	2.62224e-06	0.000143299	0.668759	0.000114502	0.000481383	-0.899678	2.95532e-07	2.098e-05
ITGB5	-0.511084	2.64017e-06	0.000143762	0.831387	1.93776e-14	7.97792e-13	-0.572468	1.37992e-07	1.18697e-05
PUS7	0.359399	2.70517e-06	0.000146567	-0.118028	0.127422	0.203639	0.330612	1.70105e-05	0.000396964
CHML	0.486564	2.71099e-06	0.000146567	-0.347877	0.000879564	0.00289541	0.517984	6.02329e-07	3.53304e-05
TMEM66	-0.19372	2.75625e-06	0.000148486	0.240522	5.38763e-09	6.71994e-08	-0.198971	1.5474e-06	7.14533e-05
NOB1	0.310633	2.81416e-06	0.00015107	-0.167719	0.0120631	0.0279576	0.199483	0.00270441	0.0155391
DIRC3	0.893955	2.84064e-06	0.000151585	0.193649	0.32703	0.435904	0.878263	5.0075e-06	0.000165363
MOCS2	-0.191649	2.84372e-06	0.000151585	-0.0397402	0.332319	0.441586	-0.191196	3.63585e-06	0.000130891
RAP2B	-0.167048	2.8596e-06	0.000151899	-0.0333546	0.350897	0.460706	-0.155262	1.53615e-05	0.000370432
CYB5D2	-0.260575	2.91652e-06	0.000154382	0.469365	6.21077e-18	4.45066e-16	-0.293204	2.0516e-07	1.59654e-05
PTPRD	-0.364744	2.93615e-06	0.000154882	0.607344	4.40871e-15	2.03578e-13	-0.126876	0.104437	0.218678
IGSF3	-0.637248	2.97587e-06	0.000155556	0.171039	0.214351	0.311084	-0.67541	8.48799e-07	4.58895e-05
SRP68	0.115805	2.9651e-06	0.000155556	-0.0128364	0.608491	0.701062	0.0303708	0.225185	0.375564
HMP19	-0.688668	2.97965e-06	0.000155556	-0.167402	0.241799	0.342509	-0.780824	2.31493e-07	1.71553e-05
TMEM165	-0.274618	3.00297e-06	0.000156236	0.161739	0.00581635	0.0149589	-0.245586	3.02797e-05	0.000614985
ULK1	-0.255819	3.0527e-06	0.000158282	-0.104532	0.0567692	0.10426	-0.238629	1.43198e-05	0.000352017
TSC22D1	-0.33051	3.12925e-06	0.000161699	0.00994525	0.889013	0.923669	-0.309952	1.26509e-05	0.000322637
FAM216A	0.517605	3.1454e-06	0.000161983	-0.156522	0.162	0.247595	0.446125	6.15315e-05	0.00102464
LOC54944	-0.406114	3.18271e-06	0.00016335	0.194113	0.0226814	0.0478311	-0.343039	9.58065e-05	0.00142835
CDK5	-0.265709	3.2492e-06	0.000166201	-0.0848184	0.137629	0.21685	-0.307349	1.01632e-07	9.53086e-06
DTD1	0.156259	3.26784e-06	0.000166594	-0.295747	1.03511e-17	7.05177e-16	0.0414047	0.223115	0.373136
RBBP4	0.199507	3.30502e-06	0.000167629	-0.189715	1.12112e-05	6.10686e-05	0.253051	3.89223e-09	7.8841e-07
MRPS9	0.304147	3.31022e-06	0.000167629	-0.320938	1.50197e-06	1.01639e-05	0.269622	4.09434e-05	0.000772686
TMEM25	-0.227259	3.34977e-06	0.000169069	0.264528	4.00899e-08	4.02808e-07	-0.301085	1.3466e-09	3.1965e-07
NLE1	0.358856	3.43877e-06	0.000172986	-0.180138	0.0216029	0.045888	0.292666	0.000163892	0.00212263
LRRC75A-AS1	0.312428	3.48505e-06	0.000174736	-0.252968	0.000175085	0.000697767	0.253568	0.000166989	0.0021485
SHC1	-0.291569	3.51899e-06	0.000175857	0.267412	2.06745e-05	0.000105222	-0.368334	4.67248e-09	9.10055e-07
DNASE2	-0.300586	3.54487e-06	0.000176569	0.390785	1.23862e-09	1.78192e-08	-0.367893	1.66378e-08	2.5026e-06
MTCH2	0.154873	3.56332e-06	0.000176909	-0.12893	0.000132932	0.000549075	0.0771767	0.0216231	0.069252
RECK	-0.323993	3.70546e-06	0.000182771	0.777051	2.55554e-29	1.38656e-26	-0.211483	0.00256271	0.0149396
DDX55	0.203854	3.69757e-06	0.000182771	-0.0102115	0.81991	0.872127	0.212598	1.75824e-06	7.7277e-05
SNHG17	0.314372	3.82358e-06	0.00018738	0.0450145	0.515114	0.617162	0.187996	0.00633763	0.0287527
TFAP4	0.360499	3.81432e-06	0.00018738	-0.664434	4.75613e-16	2.5264e-14	0.309425	8.24922e-05	0.00128141
DYNLT3	-0.27722	3.86476e-06	0.000188789	0.485193	3.65031e-16	1.9948e-14	-0.327181	5.84026e-08	6.57224e-06
CBX5	0.302252	3.90075e-06	0.000189937	-0.285468	1.3377e-05	7.14569e-05	0.417438	1.83057e-10	6.46746e-08
COX18	0.260157	4.01846e-06	0.000195043	-0.203653	0.000437234	0.00155999	0.277676	1.01571e-06	5.33932e-05
COL1A2	-0.717032	4.1149e-06	0.000199088	0.867722	2.26038e-08	2.41489e-07	-0.57804	0.000202455	0.00245467
S1PR3	-0.626133	4.13736e-06	0.000199539	0.68283	5.46694e-07	4.16101e-06	-0.442906	0.00106057	0.00785464
SLC43A1	0.387846	4.26994e-06	0.000205281	-0.365224	2.94822e-05	0.000144669	0.347472	4.34118e-05	0.000804283
IL13RA1	-0.384203	4.28351e-06	0.000205284	0.374693	7.0334e-06	4.01094e-05	-0.395023	2.34722e-06	9.5096e-05
PLA2R1	-0.6227	4.3097e-06	0.000205829	1.15943	6.36506e-18	4.53981e-16	-0.507663	0.000177304	0.0022428
ZNF862	-0.21508	4.32198e-06	0.000205829	0.103773	0.0251181	0.0521382	-0.165235	0.000484185	0.00448794
FBXL2	0.250245	4.34117e-06	0.000206097	0.0500001	0.369031	0.478273	0.194265	0.000437948	0.00416613
CSNK2A1	0.177896	4.39947e-06	0.000208214	-0.155046	7.09855e-05	0.000315972	0.136069	0.000463846	0.00434365
ORMDL3	-0.288232	4.43083e-06	0.000209047	0.353107	1.54011e-08	1.71535e-07	-0.3631	8.56891e-09	1.47931e-06
PPAPDC2	0.270051	4.47833e-06	0.000209684	-0.0349295	0.565682	0.66239	0.29398	8.05174e-07	4.41596e-05
RRP1B	0.276714	4.48575e-06	0.000209684	-0.109689	0.070326	0.12471	0.285982	2.19515e-06	9.02061e-05
PURG	-0.535824	4.479e-06	0.000209684	-0.309796	0.00761066	0.0188478	-0.349777	0.00272886	0.0156205
GPR173	0.303379	4.50096e-06	0.00020975	0.0326621	0.631243	0.720175	0.421651	2.23354e-10	7.54043e-08
TOMM20	0.394241	4.52357e-06	0.000210159	-0.0607543	0.479865	0.585128	0.384238	7.86722e-06	0.000229403
PCDH7	-0.494489	4.59212e-06	0.000212693	0.813791	4.42036e-14	1.66223e-12	-0.578607	8.8089e-08	8.68992e-06
ACTL6A	0.17248	4.63448e-06	0.000214003	-0.191647	5.73923e-07	4.33783e-06	0.216497	1.05215e-08	1.73742e-06
VDAC2	0.191107	4.75618e-06	0.000218957	-0.0596805	0.15456	0.23831	0.0288827	0.490448	0.638192
GHITM	0.130073	4.84382e-06	0.000222318	-0.025659	0.37008	0.479301	0.0802516	0.00498807	0.0240415
SLC7A8	-0.819399	4.89267e-06	0.000223211	0.153718	0.386833	0.496067	-0.872468	1.29377e-06	6.36083e-05
RPA1	0.12947	4.88175e-06	0.000223211	-0.167145	5.728e-09	7.06904e-08	0.136116	1.74516e-06	7.7277e-05
GCAT	0.298404	4.91734e-06	0.000223665	-0.539046	1.19271e-15	6.01982e-14	0.161947	0.013882	0.050237
HTRA1	-0.501691	4.95687e-06	0.00022479	0.948647	5.43436e-18	3.96918e-16	-0.547905	6.31307e-07	3.66062e-05
ABTB1	-0.376669	5.0338e-06	0.0002276	-0.210579	0.0109812	0.0257686	-0.382799	4.25346e-06	0.000148528
PIM3	0.328993	5.07315e-06	0.000228698	-0.358434	9.30753e-07	6.67296e-06	0.27519	0.000142562	0.00192174
IPO13	-0.239991	5.12359e-06	0.000230289	0.112918	0.0313354	0.0630442	-0.258158	1.05488e-06	5.46954e-05
ESD	0.190275	5.17041e-06	0.000231707	-0.109016	0.00954583	0.0228811	0.13269	0.00154329	0.0103615
RNMTL1	0.297506	5.19003e-06	0.000231903	-0.306113	5.0989e-06	3.0318e-05	0.149942	0.0230498	0.0725896
SLC37A4	0.410647	5.26706e-06	0.000234654	-0.633969	6.62294e-12	1.55032e-10	0.397106	1.12375e-05	0.000297128
KCNC4	-0.870145	5.33824e-06	0.000235068	0.483979	0.0116844	0.0272003	-1.00423	2.05978e-07	1.59654e-05
ETV6	-0.327474	5.3019e-06	0.000235068	0.317149	9.11087e-06	5.05155e-05	-0.302592	2.73492e-05	0.000573089
SEC61A2	0.230773	5.33041e-06	0.000235068	-0.184484	0.000554247	0.00192724	0.169123	0.0010895	0.00799987
MRPS30	0.204276	5.31928e-06	0.000235068	-0.223211	1.30991e-06	9.03145e-06	0.152415	0.000775272	0.00627487
ANGPTL2	-0.651313	5.37858e-06	0.00023616	0.322434	0.0265324	0.0545696	-0.552988	0.000111956	0.00161064
SLC7A6OS	0.265239	5.3953e-06	0.000236212	-0.102137	0.0945754	0.15946	0.258755	1.26786e-05	0.000322637
DZIP1	-0.148696	5.42154e-06	0.000236678	0.0956757	0.00338095	0.00934899	-0.0887311	0.00687991	0.0304013
ZNF503-AS2	-0.591963	5.47744e-06	0.000238433	-0.0144486	0.913454	0.941208	-0.413284	0.00155074	0.0104013
PLSCR4	-0.589388	5.64083e-06	0.000244844	0.738853	5.49803e-09	6.82961e-08	-0.545617	2.8662e-05	0.000588729
PCIF1	0.215198	5.66788e-06	0.000245317	-0.0604335	0.209795	0.305845	0.14872	0.00187524	0.0119938
EPB41L1	-0.353481	5.71833e-06	0.000246569	0.160172	0.0391216	0.0763534	-0.379687	1.17909e-06	5.94811e-05
ATP5G1	0.258198	5.72925e-06	0.000246569	-0.309501	8.02513e-08	7.47045e-07	0.154707	0.00681845	0.0302088
DDX10	0.334681	5.79008e-06	0.000248483	-0.0615786	0.407645	0.516423	0.33851	4.72872e-06	0.000161015
FAM20C	-0.610572	5.84409e-06	0.000250094	-0.0218713	0.869953	0.909151	-0.484632	0.000323966	0.00339348
IMMT	0.159967	5.87303e-06	0.000250627	-0.0979538	0.00589041	0.0151237	0.171363	1.30424e-06	6.37108e-05
MPZL1	-0.246645	5.91984e-06	0.000251917	0.452179	8.04816e-17	4.81514e-15	-0.316943	6.3455e-09	1.13413e-06
JOSD2	-0.332222	6.13905e-06	0.000260515	0.262406	0.000317297	0.00117742	-0.372487	4.55437e-07	2.88292e-05
HEG1	-0.501278	6.35042e-06	0.000268734	0.723059	7.08781e-11	1.34598e-09	-0.630931	1.3656e-08	2.13879e-06
IQCB1	0.366426	6.41052e-06	0.000270524	-0.374367	6.10041e-06	3.54407e-05	0.336983	3.58576e-05	0.000695622
NLGN4X	-0.51756	6.53887e-06	0.000275176	0.415668	0.000239355	0.000919647	-0.568298	8.7567e-07	4.70077e-05
BAI2	-0.435259	6.58326e-06	0.000275518	0.167632	0.0815004	0.140859	-0.354421	0.000253051	0.00284346
TCERG1	0.297777	6.57596e-06	0.000275518	-0.137846	0.037745	0.0740472	0.354598	8.22324e-08	8.3844e-06
LIMK2	-0.354861	6.60276e-06	0.000275575	0.0999215	0.202835	0.297554	-0.450273	1.15433e-08	1.86559e-06
MGAT4B	-0.223445	6.75856e-06	0.000281304	0.224705	5.77314e-06	3.372e-05	-0.292337	4.14691e-09	8.28945e-07
PTCD3	0.351367	6.7791e-06	0.000281388	-0.233247	0.0029602	0.00832217	0.423521	5.94956e-08	6.64601e-06
RHOBTB2	-0.402615	6.83906e-06	0.000283103	0.10604	0.233595	0.333079	-0.387215	1.56914e-05	0.000374228
PLXNA1	-0.291865	6.90711e-06	0.000285017	0.366932	1.53231e-08	1.70916e-07	-0.310377	1.75819e-06	7.7277e-05
CBX4	-0.291364	6.94157e-06	0.000285017	0.246609	0.000121417	0.000506191	-0.32236	7.83667e-07	4.35566e-05
NOP56	0.236692	6.93351e-06	0.000285017	-0.0110033	0.835022	0.883033	0.19028	0.000309263	0.00328324
TLE3	-0.293767	6.97973e-06	0.000285811	-0.241054	0.000230879	0.000890685	-0.241629	0.000224095	0.00262487
OLFML2B	-0.736381	7.05801e-06	0.00028824	0.50658	0.00211936	0.00620611	-0.4686	0.00473368	0.0231801
CEP41	0.165517	7.21498e-06	0.00029386	-0.138016	0.000309215	0.00114968	0.196313	1.43866e-07	1.22008e-05
CALML4	0.311117	7.29394e-06	0.000296282	-0.0462804	0.517999	0.619641	0.373119	9.61833e-08	9.20449e-06
GEMIN5	0.288185	7.34715e-06	0.000296856	0.062387	0.334312	0.443414	0.23736	0.000232451	0.00268137
ANKRD9	-0.3455	7.33691e-06	0.000296856	-0.699259	2.88467e-19	2.62419e-17	-0.109679	0.154738	0.287356
TGFB3	-0.60443	7.45618e-06	0.000300462	0.0256571	0.854655	0.897175	-0.488389	0.000313476	0.00330948
PMEPA1	-0.547416	7.48403e-06	0.000300787	0.355551	0.00366139	0.0100169	-0.774308	2.33758e-10	7.7201e-08
ALDH6A1	0.272115	7.52505e-06	0.000301637	-0.015016	0.807102	0.862305	0.249961	4.38103e-05	0.000807726
BAG1	0.187846	7.5868e-06	0.000303312	-0.238784	2.75997e-08	2.88556e-07	0.162976	0.000116672	0.00166279
WIPI2	-0.166265	7.73825e-06	0.000308555	-0.168877	6.08367e-06	3.53705e-05	-0.194069	2.07502e-07	1.60019e-05
CDK2AP1	-0.124671	7.85181e-06	0.000312263	0.0434862	0.119019	0.192623	-0.148213	1.22119e-07	1.08493e-05
LDLRAP1	-0.31549	8.10993e-06	0.000321687	0.0611817	0.385036	0.494628	-0.370079	1.93316e-07	1.52168e-05
TSPAN17	-0.270784	8.29731e-06	0.000328262	-0.0796815	0.189851	0.281993	-0.335307	3.72877e-08	4.58181e-06
TIMM44	0.217521	8.35033e-06	0.000329502	-0.197646	6.48615e-05	0.000291383	0.118036	0.0162547	0.0564437
SNHG15	0.396331	8.52615e-06	0.000335568	0.078282	0.386281	0.495671	0.330461	0.000226231	0.00263768
SMAD6	-0.379861	8.62097e-06	0.000337221	-0.0233948	0.784777	0.845315	-0.243372	0.00447195	0.0222528
SNX5	0.260578	8.63474e-06	0.000337221	-0.0729074	0.214873	0.311751	0.272828	3.28609e-06	0.000120877
STAMBPL1	0.421218	8.63156e-06	0.000337221	-0.463368	2.06986e-06	1.35657e-05	0.412874	1.44227e-05	0.000353019
GBE1	0.449799	8.74276e-06	0.000340564	0.245535	0.0152141	0.0340052	0.289338	0.00429223	0.0216497
BTN3A1	-0.371628	8.9348e-06	0.000347155	-0.0564581	0.499438	0.602945	-0.265361	0.00154179	0.0103595
NTRK2	-0.635363	9.09791e-06	0.000352401	0.8482	1.70884e-09	2.38829e-08	-0.686084	1.75999e-06	7.7277e-05
IGSF1	-0.512741	9.11623e-06	0.000352401	0.596299	6.22458e-08	5.9549e-07	-0.435602	0.000182179	0.00228278
BTF3	0.225299	9.18162e-06	0.000354028	-0.224601	1.01514e-05	5.57353e-05	0.160652	0.00157296	0.0105039
CIRH1A	0.224784	9.22036e-06	0.000354622	0.0773692	0.129101	0.205766	0.192063	0.000160586	0.0020941
B3GALT6	-0.281707	9.41484e-06	0.000361188	0.209942	0.000918846	0.00300454	-0.212517	0.000849705	0.00674437
IDH1	-0.254054	9.55275e-06	0.000365555	-0.245411	1.92671e-05	9.88536e-05	-0.175811	0.00220134	0.0134192
SLC22A17	-0.524469	9.73111e-06	0.000371445	0.666319	1.67619e-08	1.84393e-07	-0.423124	0.000371836	0.00371663
KCNE4	-0.413785	9.9187e-06	0.000377132	0.655615	1.10052e-12	3.05652e-11	-0.387463	3.67202e-05	0.000708532
SLC6A6	-0.206156	9.92977e-06	0.000377132	0.263733	1.43423e-08	1.6116e-07	-0.229031	9.96258e-07	5.25526e-05
CDC26	-0.196167	9.95774e-06	0.000377252	-0.0801668	0.073062	0.128765	-0.149871	0.000902049	0.00701327
STIM1	-0.303259	9.99254e-06	0.000377628	0.431869	2.57768e-10	4.33187e-09	-0.357105	2.12668e-07	1.63174e-05
TTC27	0.272535	1.00373e-05	0.000378378	0.0621326	0.318379	0.42697	0.249148	5.89514e-05	0.000993995
LEPREL2	-0.411899	1.01324e-05	0.000381018	0.450578	1.31084e-06	9.03145e-06	-0.357182	0.000129155	0.00179353
FOXO1	-0.532865	1.02202e-05	0.000382428	0.680799	1.4868e-08	1.66574e-07	-0.430042	0.000372276	0.00371835
TMA16	0.266833	1.02116e-05	0.000382428	-0.116769	0.0564254	0.103691	0.247827	4.50563e-05	0.000818775
CHST12	-0.287625	1.02644e-05	0.000383136	0.117317	0.0698898	0.124038	-0.275482	2.68893e-05	0.000567363
KIF26B	-0.818477	1.04105e-05	0.000386689	0.674361	0.000412525	0.00148544	-0.625958	0.000683205	0.0057123
PCDHA6	-0.44224	1.03981e-05	0.000386689	0.476078	9.08606e-07	6.53268e-06	-0.333019	0.000909208	0.00704525
COLGALT1	-0.338243	1.04819e-05	0.000388383	0.340339	9.1073e-06	5.05141e-05	-0.366836	1.75766e-06	7.7277e-05
OSBPL3	0.266477	1.05084e-05	0.000388383	-0.0722022	0.235968	0.335658	0.244842	5.42268e-05	0.00093725
PA2G4	0.271304	1.05328e-05	0.000388383	-0.286291	3.50321e-06	2.1718e-05	0.148259	0.0161364	0.0561742
IL27RA	-0.550113	1.05949e-05	0.000389729	0.347069	0.00504369	0.0132042	-0.573384	4.94798e-06	0.000164485
CHST6	-0.580879	1.07431e-05	0.000394225	-0.299513	0.0237922	0.0497729	-0.485772	0.000258511	0.00288348
NLGN4Y	-0.481852	1.07979e-05	0.00039528	0.333796	0.00186371	0.0055571	-0.234519	0.0306315	0.0899757
LRFN3	-0.340311	1.08358e-05	0.000395715	0.263966	0.000575033	0.00198769	-0.408307	1.58161e-07	1.29182e-05
DUS4L	0.391223	1.10083e-05	0.00040105	-0.332448	0.000374298	0.00136494	0.384348	1.88593e-05	0.000428267
MALL	-0.692912	1.12515e-05	0.000408929	-0.0949128	0.54341	0.64195	-0.585513	0.000217466	0.00257702
GTPBP4	0.267788	1.14225e-05	0.000414156	0.200508	0.00103676	0.00333837	0.247761	5.02294e-05	0.0008832
BCL7C	-0.241124	1.16287e-05	0.000420625	-0.181197	0.0010373	0.00333941	-0.238551	1.64912e-05	0.000388425
SH3BGRL	-0.24397	1.18576e-05	0.000427581	0.426695	1.45808e-14	6.17023e-13	-0.202767	0.000279781	0.00306228
SEMA4F	-0.268949	1.18773e-05	0.000427581	0.104141	0.0881764	0.150734	-0.287769	3.3087e-06	0.000121122
MESP2	-0.883413	1.20184e-05	0.000431641	-0.593103	0.00302146	0.0084612	-0.361324	0.0685132	0.161198
ADAMTS15	-0.544148	1.2124e-05	0.000433384	0.510473	2.8595e-05	0.00014077	-0.570459	5.2519e-06	0.000170989
JTB	-0.191492	1.20962e-05	0.000433384	-0.00837384	0.848405	0.892773	-0.219615	5.92043e-07	3.5134e-05
CCT4	0.183691	1.2198e-05	0.000435003	-0.183748	1.28201e-05	6.87965e-05	0.145099	0.00055801	0.00495117
MID2	-0.497308	1.22671e-05	0.000436445	0.538444	1.35035e-06	9.27001e-06	-0.509594	8.73779e-06	0.000248272
METAP1D	0.32012	1.23237e-05	0.000437434	-0.220882	0.00449891	0.0119677	0.272214	0.000262691	0.00292152
TP53I13	-0.279524	1.23875e-05	0.000438672	0.256552	5.43893e-05	0.000249181	-0.320847	6.00273e-07	3.53304e-05
CSF1	-0.588531	1.24287e-05	0.000439108	0.608212	5.27457e-06	3.12281e-05	-0.501591	0.00017866	0.00225433
CTSF	-0.377194	1.25005e-05	0.00044062	0.78155	3.36285e-20	3.70206e-18	-0.339647	9.18829e-05	0.00138343
CCDC102A	-0.337374	1.27974e-05	0.000450042	-0.195519	0.011609	0.0270413	-0.247895	0.00139698	0.0096146
CDH11	-0.624448	1.30712e-05	0.000458609	0.987463	5.14656e-12	1.22186e-10	-0.559205	8.94371e-05	0.00135602
ILDR2	-0.64412	1.32858e-05	0.000465064	0.786543	6.47386e-08	6.17007e-07	-0.665916	7.47036e-06	0.000220797
CDK5RAP1	0.184293	1.33563e-05	0.000466459	-0.161183	0.000228126	0.000881406	0.0425459	0.324386	0.483249
CPNE2	-0.328796	1.34499e-05	0.000468649	-0.22975	0.00240285	0.00694125	-0.314654	3.30592e-05	0.000653952
APOLD1	0.401018	1.35214e-05	0.000468988	0.190192	0.041435	0.0800764	0.33389	0.000325703	0.00340226
DNAH10	-0.433591	1.35177e-05	0.000468988	0.0352635	0.714555	0.789033	-0.307918	0.0021354	0.0131606
GJB2	-0.940871	1.36883e-05	0.000472495	0.649249	0.0037116	0.0101342	-0.829622	0.000132986	0.00183166
EID2B	0.418922	1.37032e-05	0.000472495	-0.172797	0.0892434	0.152216	0.4017	3.94908e-05	0.000749929
PTGR2	0.450968	1.37158e-05	0.000472495	-0.312159	0.00328193	0.00910501	0.602999	6.31928e-09	1.13413e-06
TMEM37	-0.574261	1.38522e-05	0.000476115	-0.0553251	0.673428	0.755282	-0.644836	1.70158e-06	7.67076e-05
KHDRBS1	0.199376	1.3943e-05	0.000478154	-0.187591	4.56479e-05	0.000212921	0.225392	9.1952e-07	4.91878e-05
MBTPS1	-0.134566	1.40749e-05	0.000481588	0.242905	3.84415e-15	1.80806e-13	-0.185199	2.61052e-09	5.5082e-07
MORN4	0.240283	1.4113e-05	0.000481807	-0.325084	2.68949e-08	2.81979e-07	0.20176	0.000329184	0.00342532
NLGN2	-0.339921	1.41739e-05	0.000482801	-0.0792307	0.311758	0.419416	-0.222583	0.00451475	0.0223707
SURF6	0.193201	1.42177e-05	0.000483212	0.222012	6.72983e-07	4.98001e-06	0.0747999	0.0958829	0.206354
NPEPPS	0.134127	1.42716e-05	0.000483961	0.0608935	0.0498423	0.0933668	0.117529	0.000151818	0.00200733
GOLM1	-0.175933	1.43937e-05	0.000487015	0.236636	5.09637e-09	6.40202e-08	-0.099858	0.0139338	0.0504006
PIEZO2	-0.59574	1.44509e-05	0.000487863	0.474808	0.000550503	0.0019151	-0.480824	0.000447884	0.00423677
SEZ6L	-0.87046	1.46228e-05	0.000489911	0.690096	0.000659324	0.00224182	-0.50788	0.0105424	0.0412996
SNPH	-0.491402	1.46064e-05	0.000489911	0.189257	0.0914302	0.155196	-0.516841	5.40143e-06	0.000173853
SPR	-0.403245	1.46406e-05	0.000489911	-0.151088	0.103902	0.172361	-0.511368	5.24485e-08	5.99095e-06
LONP1	0.21275	1.46149e-05	0.000489911	-0.288963	4.92057e-09	6.22425e-08	0.147741	0.00266513	0.0154008
PHTF1	-0.26013	1.46903e-05	0.000490494	-0.0300391	0.61724	0.709044	-0.190313	0.0015738	0.0105039
GLT8D2	-0.521608	1.47849e-05	0.00049257	0.422003	0.000394835	0.0014292	-0.374997	0.0018235	0.0117154
CEP72	0.382988	1.51231e-05	0.000502736	-0.499525	1.02151e-07	9.27051e-07	0.349976	9.08874e-05	0.00137253
DNAJC1	-0.246132	1.51672e-05	0.000503102	0.296085	1.60067e-07	1.37697e-06	-0.254333	8.69147e-06	0.000248197
URB1	0.193869	1.52188e-05	0.000503307	0.223336	6.60402e-07	4.89805e-06	0.113789	0.0114412	0.0438151
GNL3	0.288292	1.52397e-05	0.000503307	-0.0664094	0.320483	0.429083	0.338237	3.96533e-07	2.58546e-05
C11orf71	0.40751	1.5449e-05	0.000509112	-0.373444	0.000202452	0.000793512	0.430913	6.01502e-06	0.000188025
KCTD12	-0.323596	1.56991e-05	0.000516236	0.327429	1.13377e-05	6.16914e-05	-0.10979	0.142906	0.272228
NEAT1	0.415364	1.57406e-05	0.000516481	0.58626	1.10291e-09	1.60032e-08	0.462415	1.52511e-06	7.08547e-05
FHL1	-0.432716	1.58468e-05	0.000518845	0.843852	3.42728e-17	2.20624e-15	-0.661278	4.81518e-11	2.15153e-08
SUGP2	0.171128	1.59567e-05	0.00052132	-0.0170961	0.668085	0.751755	0.228206	9.34872e-09	1.56072e-06
SRPX	-0.416601	1.60258e-05	0.000521337	0.355632	0.00022522	0.000871287	-0.485084	5.20241e-07	3.1741e-05
SNORD36A	0.527642	1.6009e-05	0.000521337	0.0614831	0.640322	0.728476	0.601442	1.10878e-06	5.69073e-05
TMEM121	-0.495631	1.6108e-05	0.000522892	-0.188458	0.100107	0.167105	-0.472395	4.75088e-05	0.00084816
FBN1	-0.592188	1.61619e-05	0.00052352	1.08997	1.87338e-15	9.30077e-14	-0.552175	5.53801e-05	0.000953894
NGLY1	0.239381	1.62222e-05	0.000524355	0.0596362	0.287705	0.393909	0.200324	0.00033925	0.00350129
PCID2	0.192271	1.63783e-05	0.000528198	-0.077599	0.0865135	0.148192	0.188139	2.77738e-05	0.000576421
CLEC2D	0.346684	1.64106e-05	0.000528198	-0.289141	0.000532285	0.00185811	0.370428	4.80532e-06	0.000161988
PPIC	-0.593259	1.65806e-05	0.000532348	0.933509	9.36013e-12	2.12759e-10	-0.601856	1.2323e-05	0.000318385
CDK10	0.193457	1.66096e-05	0.000532348	-0.0552962	0.225721	0.324209	0.239263	1.18552e-07	1.06571e-05
CIART	0.607311	1.66511e-05	0.000532555	-0.23021	0.120135	0.193994	0.431051	0.00271337	0.0155788
LOXL1	-0.579915	1.67432e-05	0.000534376	0.657141	9.62466e-07	6.86469e-06	-0.480992	0.000361864	0.00366741
CSMD2	-0.790364	1.69429e-05	0.000539614	0.61834	0.00039793	0.00143971	-0.810824	1.21101e-05	0.00031449
RPL7L1	0.185405	1.69892e-05	0.000539957	0.00944385	0.827834	0.877631	0.142177	0.00102833	0.00768442
PMP22	-0.462153	1.71554e-05	0.000544103	0.658321	8.79978e-10	1.30681e-08	-0.542311	4.68045e-07	2.93824e-05
QRICH2	-0.517963	1.73672e-05	0.000549671	0.153377	0.19495	0.288101	-0.451661	0.000197981	0.00241197
MRC2	-0.467964	1.7424e-05	0.000550323	0.717192	4.27461e-11	8.47778e-10	-0.423186	0.000102486	0.00150432
ICMT	-0.244712	1.76513e-05	0.000555194	0.0720734	0.205713	0.301049	-0.276253	1.30368e-06	6.37108e-05
RABGGTA	0.198128	1.76344e-05	0.000555194	-0.0933493	0.0481465	0.0906483	0.0846842	0.070614	0.164788
MCTP2	-0.769478	1.79533e-05	0.000563527	0.396795	0.0246732	0.0513116	-0.69539	9.33663e-05	0.0014016
KCNA1	-0.644459	1.80809e-05	0.000566362	0.594753	4.05073e-05	0.000191174	-0.609111	5.67545e-05	0.000964446
ITGA1	-0.695476	1.81342e-05	0.000566861	1.13102	4.9215e-12	1.17798e-10	-0.809226	7.29991e-07	4.09226e-05
TENM4	-0.640499	1.84188e-05	0.000574054	0.645834	1.47611e-05	7.78648e-05	-0.712143	1.93021e-06	8.28356e-05
FBXW8	0.211372	1.84399e-05	0.000574054	0.217582	1.1686e-05	6.33595e-05	0.185871	0.000183943	0.00229054
MRPL45	0.23753	1.84939e-05	0.00057456	-0.213762	0.000142929	0.000585436	0.176307	0.00156129	0.0104444
CERCAM	-0.435842	1.85577e-05	0.000575363	0.690843	9.79779e-12	2.21171e-10	-0.439297	1.57514e-05	0.00037507
LRP11	-0.367035	1.86011e-05	0.000575535	0.221301	0.00961657	0.0230252	-0.31955	0.000196579	0.00240647
IL1R1	-0.642504	1.90805e-05	0.000589169	0.583955	9.82154e-05	0.000421613	-0.327779	0.0269386	0.0816378
ARHGAP19	0.340643	1.91554e-05	0.00059028	-0.48728	1.881e-09	2.59784e-08	0.428537	7.89394e-08	8.15814e-06
APLP2	-0.21073	1.92468e-05	0.000591896	0.581978	3.27917e-32	3.32114e-29	-0.305869	5.7092e-10	1.63649e-07
PCDHGA3	-0.796189	1.96205e-05	0.000601905	0.748489	7.02641e-05	0.000312944	-0.949131	2.99472e-07	2.11608e-05
TMEM54	-0.640322	1.96739e-05	0.000601905	0.674648	4.52428e-06	2.72317e-05	-0.673038	7.28822e-06	0.000216678
PDIA6	-0.168832	1.96911e-05	0.000601905	0.147544	0.000189475	0.000747857	-0.195365	8.04191e-07	4.41596e-05
ESF1	0.29853	1.9752e-05	0.000602554	0.181847	0.00957511	0.0229368	0.319978	5.01792e-06	0.000165363
SPNS1	-0.225834	1.98212e-05	0.000603455	0.286405	5.55445e-08	5.3713e-07	-0.279825	1.38236e-07	1.18697e-05
ST3GAL2	-0.313277	2.01794e-05	0.000613131	0.0547102	0.455621	0.562428	-0.270921	0.000230621	0.00267042
IDI2	0.448309	2.08834e-05	0.000632044	0.191295	0.0789192	0.1371	0.372555	0.000516329	0.00471966
RPIA	0.255626	2.08851e-05	0.000632044	-0.115422	0.0586937	0.107082	0.261316	1.51402e-05	0.000367079
DLST	0.160082	2.10399e-05	0.000635463	-0.114662	0.00247538	0.00711694	0.0658185	0.0815237	0.183455
TFEB	-0.598867	2.12383e-05	0.000640182	0.133999	0.328559	0.437502	-0.598634	2.24109e-05	0.000488473
LOXL3	-0.455351	2.14079e-05	0.000642744	0.611153	9.26081e-09	1.08474e-07	-0.446374	3.3209e-05	0.000654359
WDR3	0.328318	2.13944e-05	0.000642744	0.114903	0.138012	0.217318	0.32809	2.22486e-05	0.000486332
CLPTM1L	-0.166692	2.1544e-05	0.000645555	0.281112	6.302e-13	1.85948e-11	-0.26125	3.49065e-11	1.72779e-08
BMP1	-0.523396	2.16966e-05	0.000648849	0.698175	1.35583e-08	1.52802e-07	-0.547274	8.89428e-06	0.000251156
TMEM163	-0.535822	2.1801e-05	0.000650689	0.395891	0.000997157	0.00322452	-0.618391	1.53621e-06	7.11528e-05
IGSF8	-0.342022	2.18963e-05	0.000652252	0.299399	0.000184271	0.0007299	-0.392593	1.23101e-06	6.15179e-05
WASH1	0.301716	2.23888e-05	0.000665618	-0.00302566	0.965629	0.976688	0.13021	0.0741315	0.171104
KHNYN	-0.168896	2.24785e-05	0.00066698	-0.0440393	0.269883	0.374025	-0.159816	6.56315e-05	0.00107792
PAMR1	-0.580644	2.26281e-05	0.000667507	1.00882	1.17963e-13	4.11032e-12	-0.522976	0.00012367	0.00173481
CUEDC1	-0.316079	2.26208e-05	0.000667507	0.192992	0.00944933	0.0226656	-0.36938	7.85579e-07	4.35566e-05
SH2D5	0.766209	2.25621e-05	0.000667507	0.0611858	0.713846	0.788364	0.711482	7.39196e-05	0.00117467
TRIM41	-0.184153	2.26761e-05	0.000667626	0.0498278	0.250671	0.352386	-0.149488	0.000634639	0.00541654
TBC1D2B	-0.362889	2.29532e-05	0.000668018	0.234168	0.00611999	0.0156182	-0.338885	7.69893e-05	0.00121204
GNA12	-0.256169	2.29445e-05	0.000668018	0.109537	0.0697863	0.123941	-0.300507	7.03481e-07	3.95825e-05
JAK3	-0.576319	2.29295e-05	0.000668018	0.0937114	0.491465	0.595924	-0.465605	0.000617867	0.00530918
EIF3H	0.228042	2.29166e-05	0.000668018	-0.146181	0.00679727	0.0171009	0.196899	0.000260088	0.00289894
RPL35A	0.212629	2.27803e-05	0.000668018	-0.239315	1.94084e-06	1.28086e-05	0.163199	0.00115707	0.0083706
SPRYD4	0.327066	2.28949e-05	0.000668018	-0.63068	1.38406e-14	5.90635e-13	0.241076	0.00202076	0.012645
MPC1	-0.200763	2.30693e-05	0.000669584	0.2202	2.525e-06	1.62129e-05	-0.211345	1.10754e-05	0.000294157
ITFG2	0.223695	2.30952e-05	0.000669584	-0.117462	0.0307225	0.0619425	0.0974232	0.069883	0.163461
TBCCD1	-0.20358	2.32489e-05	0.000672757	0.0952732	0.045819	0.0869441	-0.126893	0.00897612	0.0368163
ICAM3	-0.274905	2.35081e-05	0.000677515	-0.00554141	0.933052	0.955313	-0.303183	4.27059e-06	0.000148528
THG1L	0.267926	2.34583e-05	0.000677515	-0.238435	0.000263207	0.000998409	0.215725	0.000748703	0.0061218
AKAP1	0.314451	2.35471e-05	0.000677515	-0.343673	5.39547e-06	3.18323e-05	0.250577	0.000788659	0.00636847
MDK	-0.310971	2.36802e-05	0.000679276	0.365522	6.56119e-07	4.87183e-06	-0.207582	0.00484424	0.0235537
KCTD15	-0.30868	2.36978e-05	0.000679276	0.130201	0.0742069	0.130541	-0.356639	1.15017e-06	5.82446e-05
TAOK2	-0.211806	2.40249e-05	0.000687357	0.195434	9.35402e-05	0.000404347	-0.218048	1.43644e-05	0.000352542
ZNF425	-0.330113	2.41921e-05	0.000690255	0.177468	0.0190891	0.0412932	-0.389131	1.27027e-06	6.30653e-05
TMEM14A	-0.296674	2.42171e-05	0.000690255	0.125021	0.073117	0.128847	-0.224934	0.00142712	0.00978374
JAM3	-0.242497	2.42807e-05	0.000690773	0.334431	5.43405e-09	6.76959e-08	-0.247354	1.7122e-05	0.00039717
LRPPRC	0.442231	2.4384e-05	0.000692415	-0.190263	0.0698755	0.124038	0.463158	9.85946e-06	0.000271938
MRPL54	0.210632	2.48074e-05	0.000703122	-0.254154	8.12741e-07	5.91623e-06	0.110168	0.0295101	0.0875963
GGT7	-0.284417	2.48779e-05	0.000703809	0.49077	1.85979e-13	6.19602e-12	-0.187341	0.00560116	0.0262308
CENPB	-0.224337	2.52952e-05	0.000714283	0.0884935	0.0962174	0.161786	-0.215236	5.47512e-05	0.000945204
EIF3I	0.165914	2.56794e-05	0.000723788	-0.258706	6.79652e-11	1.29552e-09	0.031255	0.429112	0.584041
GZF1	0.189939	2.58027e-05	0.000725917	0.179163	8.52301e-05	0.000372609	0.150417	0.0010053	0.00759829
TMEM175	-0.221733	2.58811e-05	0.000726298	0.482261	3.88788e-21	5.22696e-19	-0.120821	0.0227644	0.0718695
FBXL7	-0.318673	2.59119e-05	0.000726298	0.136081	0.0714195	0.126266	-0.302849	6.7448e-05	0.00109643
SERPINH1	-0.464968	2.62439e-05	0.000731854	0.39296	0.000375671	0.00136896	-0.482505	1.27898e-05	0.00032492
KALRN	-0.256637	2.62546e-05	0.000731854	0.382389	1.32404e-10	2.38326e-09	-0.132754	0.0305202	0.0897527
NHP2L1	0.179433	2.61584e-05	0.000731854	-0.0599809	0.163016	0.248898	0.0576028	0.179452	0.319033
KCNIP1	-0.714561	2.65227e-05	0.000737972	1.84123	3.00646e-30	2.17496e-27	-0.828946	1.46527e-06	6.90864e-05
LGALS3BP	-0.451498	2.7027e-05	0.000741622	0.765356	1.14912e-12	3.17407e-11	-0.417153	0.000104627	0.00152836
ITM2C	-0.418495	2.68534e-05	0.000741622	0.661833	3.09605e-11	6.29655e-10	-0.46506	3.05546e-06	0.000114096
APLP1	-0.425649	2.70029e-05	0.000741622	0.555834	3.83804e-08	3.88199e-07	-0.442174	1.37211e-05	0.000342284
IL17RA	-0.38112	2.68422e-05	0.000741622	0.326437	0.000302152	0.00112535	-0.483343	1.10194e-07	1.00847e-05
CLSTN1	-0.302405	2.68537e-05	0.000741622	0.271053	0.000166346	0.000668022	-0.335942	3.12787e-06	0.000115617
SNORD47	0.617719	2.68416e-05	0.000741622	0.263676	0.0852109	0.14634	0.728563	8.72352e-07	4.69956e-05
CPS1	0.413298	2.70394e-05	0.000741622	-0.574779	1.20819e-08	1.37695e-07	0.626628	1.96065e-10	6.7696e-08
PGP	-0.256922	2.70444e-05	0.000741622	-0.608394	7.41023e-23	1.3165e-20	-0.12202	0.0464964	0.12181
TRAP1	0.47116	2.71353e-05	0.000742774	-0.569203	4.15169e-07	3.23781e-06	0.370025	0.000985518	0.00750099
MFGE8	-0.298247	2.7428e-05	0.000749437	0.700498	5.59406e-23	1.0364e-20	-0.436122	9.10088e-10	2.3838e-07
KAL1	-0.631032	2.75998e-05	0.000751426	1.29051	4.64297e-18	3.42408e-16	-0.49801	0.00096469	0.00736831
SRPX2	-0.618286	2.75697e-05	0.000751426	1.12673	1.94606e-14	7.9904e-13	-0.622878	2.26407e-05	0.00049207
MRPL42	0.28854	2.85026e-05	0.000774617	-0.227875	0.0010476	0.0033697	0.304611	1.03806e-05	0.00027912
MLLT11	-0.198848	2.86157e-05	0.000776302	-0.0113794	0.810844	0.86493	-0.214925	6.48589e-06	0.000199461
SLC12A8	-0.486003	2.90787e-05	0.000787458	-0.19686	0.0878271	0.150239	-0.449134	0.000107867	0.00156665
TMEM130	-0.738476	2.93037e-05	0.00079016	0.9378	2.39936e-08	2.54015e-07	-0.846714	2.40092e-06	9.67501e-05
EGFL7	-0.335893	2.93345e-05	0.00079016	0.488686	4.74069e-10	7.47101e-09	-0.465621	1.20512e-08	1.9071e-06
CHL1	-0.737188	2.92911e-05	0.00079016	0.389109	0.0253427	0.0525127	-0.726198	4.50211e-05	0.000818775
ADAM1A	0.393575	2.94251e-05	0.000791196	0.0387339	0.700528	0.77733	0.427474	7.8059e-06	0.000228331
KIAA1161	-0.362103	2.99479e-05	0.000803831	0.0556792	0.520541	0.621898	-0.443928	3.51482e-07	2.3523e-05
CYS1	-0.807501	3.01693e-05	0.000805505	0.625083	0.00116978	0.00371163	-0.941078	1.19942e-06	6.01373e-05
CDIPT	-0.233127	3.01241e-05	0.000805505	0.151598	0.00653093	0.0165336	-0.288327	2.66394e-07	1.92523e-05
DDX41	0.189101	3.01427e-05	0.000805505	-0.122121	0.00755222	0.0187412	0.0866855	0.0570015	0.141016
DNAJC8	0.153055	3.07387e-05	0.000819266	-0.207428	2.1526e-08	2.31111e-07	0.0723918	0.0496506	0.127911
FASTK	-0.218856	3.08141e-05	0.000819837	0.205381	8.59833e-05	0.000375254	-0.244939	3.42991e-06	0.000124957
ICT1	0.224972	3.11259e-05	0.000826686	-0.221226	6.65385e-05	0.000297748	0.161068	0.003149	0.0173269
GALNS	-0.394752	3.17048e-05	0.000832561	0.653689	4.117e-12	1.00073e-10	-0.432832	5.21183e-06	0.000170275
SH3RF3	-0.451686	3.16903e-05	0.000832561	0.524233	1.16454e-06	8.14162e-06	-0.492217	5.72304e-06	0.000181892
TCEA2	-0.287516	3.17827e-05	0.000832561	0.376685	3.68314e-08	3.74276e-07	-0.277353	6.53394e-05	0.00107544
SLC9A1	-0.35113	3.16278e-05	0.000832561	0.337972	5.7894e-05	0.000263489	-0.425762	4.75965e-07	2.96347e-05
DPP7	0.231888	3.17855e-05	0.000832561	0.239589	1.78214e-05	9.22148e-05	0.178114	0.00143847	0.00983051
GMPR	-0.508039	3.14846e-05	0.000832561	0.176616	0.144706	0.225963	-0.562762	4.27243e-06	0.000148528
COX15	0.235043	3.16434e-05	0.000832561	-0.148353	0.0093706	0.0225001	0.188184	0.000909408	0.00704525
LOC81691	0.472781	3.15124e-05	0.000832561	-0.52869	7.40798e-06	4.1962e-05	0.580781	3.33375e-07	2.28511e-05
MDN1	0.330595	3.18619e-05	0.00083278	-0.055609	0.485418	0.590335	0.40145	4.44153e-07	2.83511e-05
HNRNPA3	0.229386	3.19035e-05	0.00083278	-0.233546	2.35161e-05	0.000117984	0.280625	3.63844e-07	2.41376e-05
SLC38A10	-0.332814	3.27575e-05	0.000853605	0.552452	4.92377e-12	1.17798e-10	-0.362899	6.00322e-06	0.000188025
SERINC2	-0.436195	3.33497e-05	0.000863116	0.737758	1.98124e-12	5.19844e-11	-0.615524	5.32564e-09	1.02414e-06
GABARAPL1	-0.345647	3.33096e-05	0.000863116	0.373892	6.76586e-06	3.88261e-05	-0.482986	7.38259e-09	1.29507e-06
RUFY1	0.142849	3.32827e-05	0.000863116	0.0355662	0.309486	0.416966	0.120887	0.000523023	0.00475225
CAMK2G	-0.187164	3.33172e-05	0.000863116	-0.131349	0.00371996	0.0101534	-0.21353	2.58423e-06	0.000101066
VASH1	-0.556416	3.34945e-05	0.000865388	0.0367528	0.788603	0.847934	-0.442533	0.00100973	0.00760903
NCBP2-AS2	0.271799	3.37571e-05	0.000870692	-0.469636	6.21135e-12	1.46072e-10	0.265939	5.63338e-05	0.000961599
TNFRSF1A	-0.337032	3.47241e-05	0.000892604	0.216548	0.00766691	0.0189576	-0.381222	2.83278e-06	0.000108402
SNHG5	0.243171	3.47171e-05	0.000892604	-0.368553	5.57699e-10	8.60159e-09	0.178263	0.00249306	0.0146687
ITGA11	-0.605835	3.50807e-05	0.000898728	1.51758	3.26501e-25	9.35888e-23	-0.714615	9.54526e-07	5.08812e-05
UIMC1	0.217105	3.50601e-05	0.000898728	-0.281366	1.67305e-07	1.43356e-06	0.183718	0.000511026	0.00468528
LINC-PINT	0.494209	3.52762e-05	0.000902216	0.212371	0.0808745	0.139953	0.358189	0.00304554	0.0169293
ALAD	-0.246334	3.60746e-05	0.000921084	0.123835	0.0369717	0.0727746	-0.184673	0.00201193	0.0126198
BST2	-0.936146	3.61666e-05	0.000921884	0.367221	0.184024	0.274733	-0.596766	0.00567982	0.0264849
CCT2	0.16373	3.72774e-05	0.000948607	-0.120227	0.00252732	0.00724844	0.0928625	0.0195335	0.064493
COL8A1	-0.603367	3.74248e-05	0.000950764	1.63159	8.49746e-29	4.1643e-26	-0.571238	8.79586e-05	0.00134163
HRH2	-0.964477	3.75141e-05	0.000951443	0.473207	0.0275688	0.0563847	-0.79276	0.000663805	0.0055963
TTYH3	-0.31711	3.75896e-05	0.000951768	0.200033	0.00923626	0.0222232	-0.296885	0.000113908	0.001631
NCSTN	-0.271409	3.78529e-05	0.000956842	0.46583	1.35056e-12	3.68361e-11	-0.313908	1.92592e-06	8.28356e-05
SLC40A1	-0.522514	3.7988e-05	0.000958661	0.744642	2.21618e-09	2.99008e-08	-0.185898	0.141035	0.269577
C3AR1	-0.789064	3.80793e-05	0.000959372	0.497942	0.00721794	0.0180161	-0.817633	1.84584e-05	0.000421684
LGMN	-0.358636	3.8327e-05	0.000964012	0.362931	2.97432e-05	0.000145855	-0.490554	1.97507e-08	2.77826e-06
PALM3	-0.783282	3.84854e-05	0.000966397	-0.875747	5.68909e-06	3.33187e-05	-0.680753	0.000378849	0.00377161
DDX24	0.125544	3.85941e-05	0.000967528	0.0432715	0.158047	0.242768	0.0507595	0.0978463	0.20904
LEMD2	-0.2252	3.95662e-05	0.000990262	0.0622577	0.254991	0.357528	-0.194175	0.000405426	0.0039331
BTN3A3	-0.557719	3.99244e-05	0.000997586	0.173427	0.200793	0.295186	-0.366142	0.00684071	0.0302721
CCDC51	0.223899	4.00638e-05	0.000999425	-0.270951	1.85158e-06	1.22461e-05	0.131619	0.0174827	0.0594442
ZMYM6NB	-0.276104	4.02376e-05	0.00100211	0.00886916	0.892596	0.925745	-0.263121	0.000108824	0.00157477
POMGNT2	-0.233916	4.08904e-05	0.00101671	0.0932947	0.0995422	0.166364	-0.309407	8.64649e-08	8.62051e-06
CHPF	-0.431033	4.09626e-05	0.00101684	0.608281	6.7687e-09	8.23299e-08	-0.497064	2.19556e-06	9.02061e-05
KIAA0930	-0.214701	4.12491e-05	0.00102228	-0.0153722	0.768743	0.832412	-0.315954	1.87257e-09	4.24598e-07
FAM129A	-0.635035	4.14837e-05	0.00102642	0.20287	0.181517	0.271765	-0.532728	0.000552166	0.00492653
KLHL29	-0.359687	4.16488e-05	0.00102883	0.636125	1.2786e-13	4.43481e-12	-0.268222	0.00231123	0.0139058
TDP1	0.229745	4.17794e-05	0.00103038	-0.551019	1.23982e-21	1.77692e-19	0.243245	1.56394e-05	0.000373576
ADAMTS2	-0.554069	4.21686e-05	0.00103829	1.29773	6.12679e-22	9.30782e-20	-0.51303	0.000143436	0.0019318
GLT8D1	-0.169324	4.25672e-05	0.00104641	0.173749	2.48414e-05	0.000123938	-0.0663186	0.109819	0.225884
CDT1	0.293116	4.28028e-05	0.0010505	-0.580198	2.07355e-15	1.02277e-13	0.295331	3.91546e-05	0.000746345
ROR1	-0.445343	4.29115e-05	0.00105147	1.10407	1.7669e-24	4.06709e-22	-0.340706	0.00179705	0.0115976
SNORD60	0.720133	4.32571e-05	0.00105653	0.346115	0.0579466	0.105999	0.74503	2.86533e-05	0.000588729
RPL5	0.252421	4.32042e-05	0.00105653	-0.223707	0.000291565	0.00109288	0.234232	0.000148043	0.00197633
CCNB1IP1	0.386414	4.34689e-05	0.00106	-0.221918	0.0196049	0.0422624	0.32365	0.000631493	0.00539878
FAM78A	-0.616063	4.36125e-05	0.0010618	-0.023942	0.872361	0.910853	-0.527077	0.000519311	0.00473268
SNHG7	0.294779	4.38518e-05	0.00106591	-0.556745	4.11148e-14	1.55765e-12	0.271496	0.000176689	0.0022402
MESDC2	-0.220731	4.43867e-05	0.00107719	0.178141	0.000949337	0.00309096	-0.20526	0.00015199	0.00200786
C12orf57	-0.288717	4.52442e-05	0.00109625	0.0270352	0.701602	0.77818	-0.255355	0.000319299	0.0033609
TMEM2	-0.369382	4.59267e-05	0.00111102	0.354829	8.81523e-05	0.000383618	-0.321106	0.000403149	0.00391851
FEZ1	-0.388247	4.6119e-05	0.00111389	0.0863124	0.364746	0.474217	-0.385012	5.58153e-05	0.00095597
NLN	0.351837	4.68043e-05	0.00112865	-0.134856	0.119821	0.193604	0.398243	4.13068e-06	0.000144927
ENDOV	-0.290995	4.704e-05	0.00113131	0.447606	1.46141e-10	2.60889e-09	-0.283711	8.53256e-05	0.00130936
PFKM	0.193819	4.70635e-05	0.00113131	-0.10244	0.0321539	0.0644606	0.165454	0.000524855	0.00475752
INPP5K	-0.222497	4.72109e-05	0.0011314	0.089925	0.0981602	0.16447	-0.341911	7.18566e-10	1.94937e-07
IRF2BPL	-0.258388	4.7216e-05	0.0011314	-0.120835	0.0571386	0.104812	-0.225075	0.000398598	0.00389319
HAGHL	0.418858	4.76651e-05	0.00114036	0.0427756	0.680264	0.760734	0.376286	0.000266875	0.00295292
ABTB2	-0.239336	4.78017e-05	0.00114183	0.101396	0.0828662	0.142784	-0.318505	8.6818e-08	8.62051e-06
CRELD2	-0.273581	4.80058e-05	0.0011449	0.138296	0.0392619	0.0765683	-0.280623	3.17654e-05	0.000636649
NEO1	-0.363187	4.86802e-05	0.00115917	0.514532	7.48293e-09	9.00084e-08	-0.397799	8.95811e-06	0.000252489
CTHRC1	-0.660753	4.88437e-05	0.00116124	0.953841	3.62404e-09	4.72587e-08	-0.558333	0.000582614	0.00511327
TRO	-0.356339	4.90897e-05	0.00116422	0.203347	0.0205766	0.0440122	-0.208937	0.0175043	0.0595044
LOC441666	0.548763	4.91221e-05	0.00116422	-0.409375	0.00488712	0.0128563	0.621825	5.25618e-06	0.000170989
RPL4	0.245812	4.95926e-05	0.00117354	-0.246708	4.67285e-05	0.000216895	0.177182	0.00345057	0.0185102
MECR	0.232788	5.00689e-05	0.00118297	0.0518474	0.371459	0.4806	0.111878	0.0534571	0.134862
ADCY7	-0.233473	5.05164e-05	0.00119168	0.241258	2.49112e-05	0.000124164	-0.258368	7.99033e-06	0.000231659
BCKDK	0.202043	5.06763e-05	0.0011936	-0.0777217	0.121984	0.196458	0.0473476	0.34527	0.505089
2020-03-02	-0.280911	5.07755e-05	0.00119409	0.1949	0.00453785	0.0120586	-0.285505	4.29018e-05	0.000797754
SART3	0.140536	5.12071e-05	0.00120238	-0.065371	0.0625549	0.112933	0.114611	0.00103157	0.00769992
GNPDA1	0.185605	5.16674e-05	0.00121131	-0.260982	1.85562e-08	2.02373e-07	0.107894	0.0191722	0.0636505
NUP155	0.253227	5.22402e-05	0.00122286	-0.218998	0.000520864	0.00182327	0.31297	5.97993e-07	3.53304e-05
ABCA11P	0.3463	5.26858e-05	0.00123139	-0.220956	0.0147833	0.0331888	0.48285	1.95894e-08	2.77826e-06
NCL	0.243286	5.32244e-05	0.00124207	-0.118909	0.0484239	0.0910578	0.244971	4.73451e-05	0.000847193
BMP4	-0.732169	5.33268e-05	0.00124255	0.380063	0.0348844	0.0691318	-0.826838	5.29689e-06	0.000171945
RPL11	0.185164	5.34133e-05	0.00124266	-0.229665	5.5777e-07	4.23797e-06	0.150415	0.00103572	0.0077244
PRMT1	0.245047	5.35136e-05	0.00124309	-0.4011	4.41485e-11	8.74451e-10	0.174201	0.00411316	0.0209759
ST8SIA1	-0.531428	5.41704e-05	0.00125642	0.150047	0.257487	0.360429	-0.602144	5.76176e-06	0.000182741
MAP3K6	-0.293972	5.44669e-05	0.00126137	0.198419	0.00618276	0.0157545	-0.295383	5.26001e-05	0.0009164
SLC39A11	-0.28002	5.45889e-05	0.00126227	0.405844	2.98024e-09	3.94046e-08	-0.232528	0.000856137	0.00677581
EDIL3	-0.55965	5.47808e-05	0.00126287	1.12016	8.18636e-16	4.2016e-14	-0.628362	6.1543e-06	0.000191984
NOP14	0.205627	5.47706e-05	0.00126287	-0.0828837	0.106073	0.175239	0.13657	0.00756932	0.0325668
MAPK8IP3	0.294058	5.49358e-05	0.00126452	0.122232	0.0940864	0.158871	0.319052	1.22589e-05	0.000317268
KIAA2013	-0.213026	5.56972e-05	0.00128011	-0.0447476	0.397526	0.506518	-0.25283	1.84401e-06	8.00405e-05
WDR12	0.297082	5.60128e-05	0.00128542	-0.182995	0.0138438	0.0314044	0.299697	5.00573e-05	0.000881195
CHST11	-0.40728	5.61642e-05	0.00128695	0.115033	0.256431	0.35915	-0.29635	0.0034672	0.0185798
SUPV3L1	0.213789	5.64409e-05	0.00129134	0.00527	0.922113	0.947572	0.131536	0.0141178	0.0508822
TST	-0.280613	5.71789e-05	0.00130626	-0.00958032	0.890715	0.924742	-0.3247	3.65611e-06	0.000131309
MEGF8	-0.27543	5.76137e-05	0.0013141	0.397189	6.36178e-09	7.7942e-08	-0.194698	0.00449001	0.0222916
FAM109A	-0.288573	5.76951e-05	0.0013141	-0.0282823	0.694237	0.772493	-0.369104	3.2238e-07	2.23634e-05
NFE2L3	-0.484224	5.86155e-05	0.00133306	0.573307	1.6762e-06	1.11983e-05	-0.311557	0.00966081	0.0388272
NT5DC2	-0.266999	5.91508e-05	0.00134323	-0.27312	4.03897e-05	0.000190737	-0.190694	0.00415563	0.0211216
PPP1R9B	-0.248651	5.9822e-05	0.00135442	0.00734276	0.90525	0.935118	-0.250032	5.56589e-05	0.00095449
ENOSF1	0.279604	5.9782e-05	0.00135442	-0.221907	0.00168883	0.00509971	0.294462	2.52912e-05	0.000539641
ZC3H7A	0.216655	6.06896e-05	0.0013639	0.0510742	0.346606	0.456493	0.235019	1.42666e-05	0.000351847
TOR3A	-0.202865	6.06594e-05	0.0013639	-0.108828	0.031912	0.0640432	-0.160569	0.00158563	0.0105423
PINX1	0.221748	6.0647e-05	0.0013639	-0.214687	0.000181385	0.000720511	0.10444	0.0634707	0.152378
COQ7	0.21982	6.05865e-05	0.0013639	-0.220841	9.76159e-05	0.000419632	0.138044	0.013048	0.0481413
2020-09-06	-0.194051	6.05514e-05	0.0013639	-0.228135	2.79855e-06	1.77296e-05	-0.15884	0.00108323	0.00797449
CHD1L	0.18783	6.10157e-05	0.0013692	-0.200109	2.51033e-05	0.000124998	0.13191	0.00511471	0.0244964
ZMYND8	0.208294	6.14575e-05	0.00137708	-0.389077	1.38361e-13	4.76639e-12	0.244573	2.65214e-06	0.000102784
ETV5	-0.309519	6.1821e-05	0.00138241	-0.00500616	0.948517	0.965001	-0.413717	9.09839e-08	8.86043e-06
SRRM1	0.142535	6.1877e-05	0.00138241	-0.0449163	0.210047	0.306153	0.160402	7.03778e-06	0.0002113
RPL13A	0.370059	6.20025e-05	0.00138318	-0.490926	1.1511e-07	1.02842e-06	0.304122	0.00100347	0.00759203
ROBO2	-0.523876	6.26907e-05	0.00139369	0.539041	3.71903e-05	0.000177783	-0.421911	0.00126335	0.00893519
SLC1A2	-0.576717	6.29319e-05	0.00139369	0.254127	0.0660712	0.118325	-0.341973	0.0170703	0.0584659
NUDT16	-0.145713	6.28257e-05	0.00139369	0.114159	0.00166927	0.00505069	-0.130977	0.00035189	0.0035951
DNAJA3	0.172282	6.26114e-05	0.00139369	0.0591238	0.172537	0.2604	0.100695	0.0200558	0.065728
BCR	-0.222547	6.29328e-05	0.00139369	-0.178635	0.00133745	0.0041679	-0.204959	0.000235628	0.0027043
RPL9	0.230156	6.37023e-05	0.00140868	-0.284873	7.72845e-07	5.65017e-06	0.142056	0.0136268	0.0495378
COL5A3	-0.794844	6.39412e-05	0.00140986	0.744355	0.000241273	0.000924678	-0.924903	2.92752e-06	0.00011091
ZNF747	-0.403004	6.38803e-05	0.00140986	0.271862	0.00557955	0.014428	-0.274831	0.00658252	0.0295077
DDIT3	0.565186	6.41122e-05	0.00141158	-0.02837	0.847419	0.891983	0.127269	0.370997	0.529766
BYSL	0.224429	6.43515e-05	0.0014148	0.0631112	0.265004	0.368574	0.121194	0.0321045	0.092919
ADAM12	-0.590494	6.45241e-05	0.00141655	1.01522	5.93479e-12	1.4022e-10	-0.587155	6.95057e-05	0.00111739
MARS2	0.386576	6.46455e-05	0.00141716	-0.0210464	0.830022	0.878846	0.310919	0.00137695	0.00952145
ADAMTS12	-0.571152	6.48255e-05	0.00141906	0.912917	1.38305e-10	2.47774e-09	-0.578833	5.04555e-05	0.000885127
LEPRE1	-0.380915	6.51266e-05	0.00141952	0.421471	9.55282e-06	5.27541e-05	-0.378182	7.35272e-05	0.00117089
CCDC184	-0.735221	6.5105e-05	0.00141952	-0.0107685	0.955073	0.969366	-0.565341	0.00218118	0.0133521
EEPD1	-0.343157	6.50068e-05	0.00141952	-0.303425	0.00046164	0.00163743	-0.278092	0.00132701	0.0092562
IDUA	-0.5181	6.58103e-05	0.00142588	0.918113	6.66055e-13	1.9444e-11	-0.420759	0.00119985	0.0086022
HGSNAT	-0.374853	6.5834e-05	0.00142588	0.676762	4.91382e-13	1.48707e-11	-0.360881	0.000122588	0.00172761
PCDHGC3	-0.36528	6.58878e-05	0.00142588	0.304591	0.000856992	0.00282791	-0.367803	6.05291e-05	0.00101161
CYFIP1	0.118537	6.58279e-05	0.00142588	-0.043195	0.147737	0.229749	0.0366525	0.218922	0.368027
ACADS	0.270946	6.56658e-05	0.00142588	-0.370738	2.55542e-07	2.08945e-06	0.167446	0.0153897	0.0542462
RPL15	0.137081	6.6017e-05	0.00142664	-0.140264	4.55488e-05	0.000212589	0.106154	0.00201458	0.012626
ZFHX2	-0.486005	6.63889e-05	0.00143061	0.24444	0.041227	0.0797658	-0.698852	1.7837e-08	2.60557e-06
EEF1B2	0.182573	6.63762e-05	0.00143061	-0.223389	1.12527e-06	7.88967e-06	0.0918362	0.0450348	0.119027
CNPY4	-0.376351	6.6583e-05	0.00143073	0.415937	8.79241e-06	4.88925e-05	-0.295956	0.00173742	0.0113076
MCC	-0.24475	6.65243e-05	0.00143073	-0.0449765	0.463839	0.57044	-0.185252	0.00260646	0.015154
HIVEP3	-0.468905	6.7377e-05	0.00144211	0.395664	0.000727571	0.00244975	-0.486648	3.63936e-05	0.000703425
TMEM201	0.195629	6.734e-05	0.00144211	0.0418992	0.399647	0.508837	0.141287	0.00436226	0.021879
SMO	-0.339675	6.7397e-05	0.00144211	-0.0928192	0.278746	0.3841	-0.228316	0.00756225	0.0325599
TECPR2	-0.233706	6.81128e-05	0.00145537	0.35506	1.18066e-09	1.70662e-08	-0.220424	0.000179723	0.0022644
MXRA5	-0.706442	6.88454e-05	0.00146896	0.701809	0.000115853	0.000486065	-0.59256	0.000789351	0.00636847
CDR2L	-0.37109	6.9002e-05	0.00147024	0.189412	0.0412806	0.079839	-0.38531	3.67511e-05	0.000708532
CHCHD3	0.130589	6.9761e-05	0.00148433	-0.162873	1.06363e-06	7.52968e-06	0.0455486	0.169312	0.306636
CX3CL1	-0.75829	6.99598e-05	0.00148647	0.316208	0.1092	0.179347	-0.756638	7.45949e-05	0.00118293
DUSP22	-0.288367	7.01711e-05	0.00148888	-0.14254	0.04955	0.0929337	-0.286545	8.32665e-05	0.00128686
MAGED2	-0.321039	7.06037e-05	0.00149597	0.367559	5.33047e-06	3.14854e-05	-0.30706	0.00014469	0.00194525
PRDX3	0.231598	7.12622e-05	0.00150782	-0.219683	0.000173221	0.000691428	0.25225	1.5397e-05	0.000370699
ATP8B2	-0.267691	7.14541e-05	0.00150978	0.414087	7.25289e-10	1.09747e-08	-0.263158	9.59591e-05	0.00142923
RANBP1	0.199832	7.17475e-05	0.00151387	-0.424365	5.54952e-17	3.45526e-15	0.154627	0.00216225	0.01327
PLCD1	-0.338795	7.23503e-05	0.00152447	0.179278	0.0341995	0.0679695	-0.349092	4.6237e-05	0.000834243
PRSS35	-0.700427	7.31236e-05	0.00152805	0.778987	6.37519e-06	3.68678e-05	-0.574211	0.00108829	0.00799483
NUCB1	-0.244397	7.30966e-05	0.00152805	0.419393	9.28317e-12	2.11439e-10	-0.290226	2.531e-06	9.98727e-05
NGDN	0.173376	7.28331e-05	0.00152805	0.0407839	0.360887	0.470447	0.159708	0.000312287	0.00330611
RDH11	-0.180764	7.26971e-05	0.00152805	0.0200005	0.660165	0.745169	-0.122606	0.00722582	0.0315082
PDE6D	-0.209903	7.29032e-05	0.00152805	-0.172435	0.00123316	0.00388676	-0.230173	1.751e-05	0.000403049
CCDC58	0.258956	7.29329e-05	0.00152805	-0.275221	4.05063e-05	0.000191174	0.15578	0.0181691	0.0612844
SERPING1	-0.62253	7.34536e-05	0.00153074	0.53999	0.000729892	0.00245593	-0.689945	1.1246e-05	0.000297128
MAPK8IP1	-0.28803	7.34049e-05	0.00153074	-0.256199	0.000448891	0.00159694	-0.243636	0.000842161	0.00669498
ELP3	0.127262	7.36358e-05	0.00153243	0.126775	9.46195e-05	0.000408137	0.0823156	0.0115661	0.044147
IER5L	-0.406044	7.43666e-05	0.00154552	0.108348	0.288853	0.395303	-0.337934	0.000996506	0.00756263
RUNX3	-0.606511	7.46763e-05	0.00154772	0.00369718	0.996231	0.997807	-0.791012	3.36931e-07	2.28511e-05
UAP1L1	0.296603	7.4584e-05	0.00154772	-0.134696	0.0743933	0.130753	0.234101	0.00182332	0.0117154
SLC10A3	-0.280338	7.53373e-05	0.0015593	0.309923	1.04446e-05	5.7139e-05	-0.30405	1.91171e-05	0.000433473
NDUFV2	0.120466	7.67323e-05	0.00158601	-0.171394	3.07163e-08	3.17012e-07	0.0595047	0.0526859	0.133557
NPM1	0.333615	7.69839e-05	0.00158905	-0.49275	5.25493e-09	6.57602e-08	0.320666	0.000144609	0.00194525
C11orf63	-0.423333	7.79741e-05	0.0016073	0.382337	0.000224124	0.000867487	-0.38335	0.000400553	0.00390578
HMCN1	-0.683196	7.87168e-05	0.00161822	0.859842	9.11108e-07	6.54508e-06	-0.4285	0.0129217	0.0478562
ZCCHC24	-0.348541	7.86761e-05	0.00161822	0.0919119	0.296271	0.403021	-0.313826	0.000379503	0.00377565
LINC01004	0.560945	7.91993e-05	0.00162156	0.320284	0.0262823	0.0541392	0.423423	0.00326107	0.0177762
SLC39A7	-0.315259	7.90085e-05	0.00162156	0.2707	0.000689205	0.00233038	-0.318114	6.82913e-05	0.00110287
FASTKD3	0.281573	7.91536e-05	0.00162156	-0.143658	0.0522768	0.0972198	0.210277	0.00370811	0.0194455
MYCN	-0.715402	7.95634e-05	0.00162682	-0.273128	0.124094	0.199285	-0.516997	0.00394729	0.0203762
HIST1H2BC	-0.550471	7.98875e-05	0.00162906	0.561485	2.83607e-05	0.000139839	-0.624358	1.01106e-05	0.000275269
SH3RF3-AS1	-0.566295	7.98055e-05	0.00162906	0.110902	0.426685	0.534482	-0.478368	0.000827691	0.00660414
DKK3	-0.509271	8.02338e-05	0.00162958	0.900617	3.04179e-12	7.57556e-11	-0.540294	2.80503e-05	0.000579784
FAM46A	-0.323485	8.00962e-05	0.00162958	0.512982	2.86568e-10	4.74562e-09	-0.212663	0.00954221	0.0384838
ING2	-0.238337	8.02349e-05	0.00162958	-0.0815388	0.178397	0.267727	-0.183268	0.00267601	0.0154209
ITPKB	-0.404305	8.07977e-05	0.00163882	-0.346142	0.000765666	0.00256155	-0.423164	3.94686e-05	0.000749929
FUT8	-0.372518	8.0979e-05	0.00164031	0.114728	0.223752	0.32208	-0.209863	0.0264424	0.0806106
SERTAD4	-0.344049	8.21899e-05	0.00165871	0.167894	0.0544249	0.100648	-0.0966239	0.267827	0.424632
DAP3	0.137301	8.2066e-05	0.00165871	0.0865547	0.0135634	0.0308512	0.0509038	0.147089	0.27769
EXTL3	-0.263007	8.22148e-05	0.00165871	0.0444729	0.505602	0.608453	-0.300827	6.80164e-06	0.000206661
MTHFD1L	0.20079	8.30448e-05	0.00167323	-0.171139	0.00085897	0.00283253	0.117993	0.0211088	0.0679671
COL4A1	-0.612675	8.36423e-05	0.00168304	0.95796	6.34347e-10	9.72452e-09	-0.741325	1.9105e-06	8.24554e-05
F13A1	-0.719247	8.4032e-05	0.00168864	0.559464	0.00202001	0.00595885	-0.698545	0.000139373	0.0018905
FURIN	-0.343744	8.59881e-05	0.00172567	0.248966	0.00436435	0.0116546	-0.409588	2.89061e-06	0.00011006
AVPI1	0.367642	8.6515e-05	0.00173395	0.00694324	0.942881	0.961126	-0.0136589	0.887991	0.929672
NOL10	0.215364	8.68254e-05	0.00173788	0.0395014	0.475072	0.580542	0.191983	0.000497699	0.0045908
PLD3	-0.309313	8.83853e-05	0.0017621	0.516935	5.62801e-11	1.08918e-09	-0.300691	0.000138159	0.00188075
ZNF330	0.224787	8.83962e-05	0.0017621	0.063006	0.275436	0.380437	0.205504	0.000359562	0.00365138
SH3PXD2B	-0.375792	8.85007e-05	0.0017621	0.0624465	0.515727	0.617653	-0.310845	0.00120114	0.00860744
UBQLN1	0.189311	8.84299e-05	0.0017621	0.044438	0.358437	0.468178	0.160254	0.000920042	0.00710588
ORAI1	-0.220027	8.86152e-05	0.0017621	-0.26832	2.13337e-06	1.39399e-05	-0.157884	0.00512539	0.0245398
RHOJ	-0.650995	9.01281e-05	0.00178984	0.297196	0.0725981	0.128067	-0.662223	6.91856e-05	0.00111342
NTN1	-0.576342	9.2109e-05	0.00182679	0.581079	8.27163e-05	0.000362349	-0.601947	4.88876e-05	0.000865875
ITFG1	-0.247882	9.25406e-05	0.00183212	0.539524	1.14295e-17	7.61565e-16	-0.180712	0.00442965	0.0221281
CCDC113	0.429999	9.26192e-05	0.00183212	-0.207833	0.0657666	0.117877	0.456141	3.69512e-05	0.000709687
MEX3D	-0.245312	9.29678e-05	0.00183663	-0.322733	2.94214e-07	2.37119e-06	-0.0585169	0.351648	0.510827
SLC25A43	-0.232858	9.41425e-05	0.00185344	0.25253	1.90364e-05	9.77691e-05	-0.262925	1.24016e-05	0.000318789
IFT20	-0.240073	9.41849e-05	0.00185344	0.223011	0.000243925	0.000933428	-0.234419	0.000156863	0.00205614
CAMK4	-0.41616	9.418e-05	0.00185344	-0.225821	0.0342487	0.0680494	-0.261253	0.0147136	0.0524712
SNRPD1	0.231692	9.43729e-05	0.00185474	-0.285537	1.83316e-06	1.21454e-05	0.211375	0.000380094	0.00377905
POFUT1	-0.206393	9.47498e-05	0.00185495	0.392322	1.01443e-13	3.5674e-12	-0.283229	8.9526e-08	8.7747e-06
RRP1	0.202892	9.46058e-05	0.00185495	0.0146068	0.780645	0.84176	0.155777	0.00288013	0.0162476
PCCB	0.231849	9.46662e-05	0.00185495	-0.323491	7.18836e-08	6.74143e-07	0.139658	0.0191645	0.0636505
RHOT2	0.155694	9.5108e-05	0.00185956	-0.0825088	0.040002	0.077762	0.177426	9.19947e-06	0.000257857
CUL4A	0.157464	9.5258e-05	0.0018601	-0.00241982	0.9524	0.967496	0.136429	0.000749681	0.0061265
TENM3	-0.303946	9.6036e-05	0.00186226	0.513743	3.93906e-11	7.86363e-10	-0.309044	7.23613e-05	0.00115955
CD99L2	-0.218892	9.60937e-05	0.00186226	0.454547	4.48184e-16	2.38905e-14	-0.245879	1.22038e-05	0.000316382
RHOU	-0.464339	9.59044e-05	0.00186226	0.119653	0.321627	0.430279	-0.2345	0.0476577	0.124167
CEBPD	-0.477465	9.55488e-05	0.00186226	0.117852	0.330651	0.439801	-0.434224	0.000369927	0.00370952
LOC646903	0.414892	9.61041e-05	0.00186226	-0.126041	0.263115	0.366484	0.381641	0.00042793	0.00409647
GNB2L1	0.168978	9.56801e-05	0.00186226	-0.234844	6.05716e-08	5.80936e-07	0.0945386	0.029115	0.0867188
NUDT15	0.206495	9.62929e-05	0.00186354	-0.390284	5.94413e-13	1.77065e-11	0.196781	0.000218721	0.00258475
ESRP2	0.902877	9.75969e-05	0.00188638	-0.480656	0.030019	0.0606689	0.598625	0.0101152	0.0401859
PDGFD	-0.639697	9.77638e-05	0.0018872	0.794748	1.48868e-06	1.0083e-05	-0.261628	0.105495	0.220117
EXOSC7	0.199965	9.83686e-05	0.00189647	-0.0456217	0.379674	0.489188	0.132491	0.0103933	0.0409145
MSRB2	-0.217524	9.87748e-05	0.00190188	0.0512336	0.357093	0.466783	-0.24183	1.78592e-05	0.000408609
NELL1	-0.944073	0.000100039	0.00192379	0.220832	0.443311	0.550452	-0.792403	0.0010576	0.00784525
CD58	-0.353209	0.000100194	0.00192432	0.420997	1.86493e-06	1.2329e-05	-0.198792	0.029006	0.0865057
NFE2L1	-0.208579	0.000100459	0.00192699	0.275095	2.8362e-07	2.29678e-06	-0.254746	2.05326e-06	8.66475e-05
UBTD2	-0.189083	0.00010079	0.00192817	0.196465	5.00887e-05	0.000231361	-0.0876804	0.0721292	0.167757
ADCY3	-0.175685	0.000100901	0.00192817	0.105351	0.0193745	0.041845	-0.196849	1.51507e-05	0.000367079
DDX19B	0.218418	0.000100764	0.00192817	-0.169758	0.00315933	0.00879219	0.198054	0.000469687	0.0043776
CACNG4	-0.804448	0.000101461	0.00193337	0.363673	0.0957855	0.161167	-0.905749	1.36417e-05	0.000340864
IPO5	0.317255	0.000101683	0.00193337	-0.209665	0.0102547	0.0243042	0.337296	3.60394e-05	0.000697467
PDHA1	0.168341	0.000101624	0.00193337	-0.272608	4.75881e-10	7.4918e-09	0.103495	0.017347	0.0590886
PRPSAP2	0.173957	0.000101545	0.00193337	-0.340229	2.53927e-13	8.29605e-12	0.119759	0.00823668	0.0345764
MAP3K10	-0.252924	0.000101816	0.00193348	0.109156	0.0917322	0.155622	-0.244044	0.00019584	0.00240323
DAG1	-0.308932	0.000102147	0.00193735	0.223333	0.00495546	0.0130045	-0.350653	1.04606e-05	0.000280773
DOK1	-0.286914	0.000102356	0.00193889	0.216553	0.00313947	0.00874492	-0.331469	8.26622e-06	0.000238746
RBM12	0.15721	0.00010254	0.00193995	-0.0278704	0.493672	0.597981	0.198774	9.64044e-07	5.12089e-05
SLC6A9	-0.501975	0.000103535	0.00195635	-0.478308	0.000231117	0.000891148	-0.425127	0.00106094	0.00785464
LYAR	0.373121	0.000103761	0.00195818	-0.121933	0.207349	0.302976	0.357918	0.000200496	0.00243792
ZDHHC14	-0.480465	0.000104837	0.00197503	0.151106	0.213596	0.310195	-0.46863	0.000171088	0.00218235
ZFAND1	0.321691	0.000104914	0.00197503	-0.0775061	0.354169	0.463926	0.321764	0.000109737	0.00158472
CES4A	-0.426549	0.000105569	0.0019849	0.638073	5.47189e-10	8.46527e-09	-0.385849	0.00054688	0.00489955
TMEM176B	-0.998874	0.000105816	0.0019871	-0.428712	0.0979027	0.164129	-0.781458	0.00289659	0.0162828
SLC6A16	-0.425669	0.000106669	0.00200063	0.283911	0.00804845	0.0197755	-0.23277	0.0338955	0.0965937
MANF	-0.180933	0.000107969	0.00202251	0.0930507	0.0461063	0.0873484	-0.224193	1.7406e-06	7.7277e-05
SCARA3	-0.562894	0.000108757	0.00203478	0.140454	0.323462	0.432273	-0.425848	0.00335343	0.0181429
CTSZ	-0.351716	0.000110501	0.00206232	0.543372	1.95018e-09	2.67634e-08	-0.465323	3.1651e-07	2.21826e-05
MINPP1	-0.170967	0.000110419	0.00206232	0.328264	5.92482e-14	2.15851e-12	-0.127348	0.00421221	0.0213306
SPAG7	0.17117	0.000112043	0.00208854	-0.0970001	0.0305342	0.0616281	0.0895741	0.0446762	0.118451
EMID1	-0.59248	0.000112533	0.00209509	0.509296	0.000714541	0.00240961	-0.215334	0.157586	0.291318
DPH5	0.246129	0.000113005	0.00210131	-0.387174	2.43189e-09	3.26083e-08	0.27856	1.3228e-05	0.000332798
CCDC71L	-0.31029	0.000113715	0.00211193	0.22493	0.00491222	0.0129067	-0.248357	0.0020308	0.0126774
BFSP1	0.334378	0.000113922	0.00211319	-0.651625	2.09366e-12	5.45574e-11	0.115262	0.191971	0.33549
DVL1	0.181084	0.000114122	0.00211431	-0.0961193	0.0419165	0.0807706	0.134164	0.00437561	0.021917
DUS3L	0.261571	0.00011448	0.00211836	-0.273564	7.56245e-05	0.000334465	0.17872	0.00883648	0.0363706
PQLC1	-0.182542	0.000114709	0.00211995	-0.130102	0.00614642	0.0156803	-0.209491	1.08049e-05	0.000287999
ORC2	0.252464	0.000114844	0.00211995	-0.242698	0.000259473	0.000985971	0.267973	4.52885e-05	0.000820719
CASP7	-0.333622	0.000115356	0.00212165	0.319647	0.000203189	0.000796193	-0.324044	0.000188055	0.0023246
JAKMIP2	-0.528358	0.000115348	0.00212165	0.0546619	0.688173	0.767601	-0.280842	0.0403189	0.109654
RNF187	-0.193903	0.000115196	0.00212165	-0.0515532	0.305475	0.41266	-0.177479	0.00042688	0.00409417
ING5	0.209516	0.000116101	0.00213277	0.0256165	0.642464	0.730125	0.272249	6.24371e-07	3.64825e-05
SYNDIG1	-0.604437	0.000117612	0.00215513	0.236783	0.120542	0.194569	-0.721317	5.9223e-06	0.000186277
TEP1	-0.211818	0.000117717	0.00215513	0.0517841	0.345382	0.455236	-0.180945	0.00104836	0.00779957
SLC4A5	0.456597	0.000117744	0.00215513	-0.160235	0.185937	0.277146	0.487523	4.24314e-05	0.000793449
LINC00467	0.347046	0.00011789	0.00215523	-0.401643	3.67234e-05	0.000175883	0.397475	1.26593e-05	0.000322637
KCND1	-0.494156	0.000118362	0.00216052	0.13402	0.290249	0.396713	-0.351214	0.00634567	0.0287685
YPEL3	-0.34546	0.000118465	0.00216052	-0.288174	0.0013807	0.00428949	-0.271133	0.00261492	0.0151625
LSM12	0.149427	0.000119722	0.00217823	-0.0242583	0.538548	0.637546	0.0924893	0.0185543	0.0622796
SRSF3	0.13908	0.000119605	0.00217823	-0.173233	1.80877e-06	1.201e-05	0.165505	4.82847e-06	0.000162287
TUBGCP4	0.205984	0.000120124	0.00218292	-0.299356	4.58191e-08	4.52297e-07	0.260069	1.33214e-06	6.46579e-05
SLC41A2	-0.495097	0.000120738	0.00218884	0.727044	7.89907e-09	9.42676e-08	-0.444926	0.00058865	0.00514544
BMS1P5	0.499506	0.000120697	0.00218884	-0.128057	0.347153	0.457076	0.466323	0.000407585	0.003949
SAMD9L	-0.758934	0.00012184	0.00219311	0.977745	9.89671e-07	7.03231e-06	-0.682576	0.000535032	0.00481529
PRR5L	-0.478714	0.00012126	0.00219311	0.606845	9.53118e-07	6.8076e-06	-0.621608	6.36525e-07	3.67605e-05
NAP1L3	-0.291365	0.000121628	0.00219311	0.283042	0.000154443	0.000625845	-0.270119	0.000408215	0.00395259
VWA1	-0.527207	0.000121395	0.00219311	0.154271	0.270146	0.374287	-0.319386	0.0203479	0.06645
EIF4A2	0.258603	0.00012174	0.00219311	0.062355	0.354564	0.464309	0.307973	4.76443e-06	0.000161565
RPL34	0.186367	0.000121524	0.00219311	-0.238977	8.74563e-07	6.31481e-06	0.150164	0.00197241	0.0124217
MMP9	-0.830689	0.00012304	0.00220911	0.589183	0.0144417	0.0325276	-0.755635	0.000612068	0.00528212
SRSF6	0.14919	0.000123164	0.00220911	0.122537	0.00164293	0.00498589	0.244315	3.36498e-10	1.06501e-07
NEU3	0.270953	0.000123008	0.00220911	-0.20866	0.00437197	0.0116709	0.224581	0.00167058	0.010982
ITPKC	-0.23285	0.00012411	0.00222345	0.092057	0.127152	0.203294	-0.213244	0.000475189	0.00441282
GLYCTK	0.304088	0.000124799	0.00223315	-0.441042	1.15365e-07	1.02912e-06	0.389774	9.88192e-07	5.23088e-05
MRPL44	0.187128	0.00012526	0.00223876	-0.131296	0.00816062	0.0200188	0.133556	0.00662309	0.0296042
SLC27A5	0.466017	0.000125674	0.00224353	-0.764736	6.45005e-09	7.89598e-08	0.435436	0.000387223	0.00382988
NUDT13	0.352883	0.000126276	0.00225163	-0.409946	3.33385e-05	0.000160991	0.339433	0.000273664	0.00300615
SPPL3	-0.176167	0.000126804	0.0022584	0.0378534	0.40968	0.518482	-0.177597	0.000123266	0.00173074
SRRM2	0.137856	0.000127746	0.0022725	0.163004	5.99036e-06	3.49081e-05	0.156881	1.32313e-05	0.000332798
PXDN	-0.436036	0.000128689	0.00228393	0.627549	3.39373e-08	3.47423e-07	-0.426565	0.000173846	0.00221381
NOC3L	0.282142	0.000128585	0.00228393	-0.00890976	0.904175	0.934314	0.291983	7.6476e-05	0.00120646
UNC50	-0.18776	0.000128937	0.00228566	0.160777	0.00095817	0.00311903	-0.0823405	0.0946127	0.204387
LEF1	-0.547012	0.000130151	0.00230389	0.037772	0.793991	0.85222	-0.38338	0.00745959	0.0321857
TTF2	0.291083	0.000130269	0.00230389	-0.312204	4.97404e-05	0.000229962	0.340466	7.93464e-06	0.000230484
LAMC1	-0.320202	0.000130741	0.00230687	0.773596	2.34811e-20	2.68214e-18	-0.351584	2.66157e-05	0.00056394
PLOD1	-0.346265	0.000130626	0.00230687	0.505047	2.32428e-08	2.47272e-07	-0.473738	1.63944e-07	1.3319e-05
HDAC9	0.40676	0.000131282	0.00231373	0.0394973	0.713198	0.787707	0.353595	0.000925584	0.00713002
CUL9	0.209018	0.000132669	0.00233546	-0.16245	0.00344258	0.00950039	0.221877	5.38683e-05	0.000934209
CCNH	0.224833	0.000133318	0.00234418	0.0630792	0.288809	0.395279	0.241285	4.53254e-05	0.000820719
SUMO2	0.115928	0.000133501	0.00234468	-0.144006	2.42711e-06	1.56439e-05	0.0906293	0.00291193	0.0163421
COPZ2	-0.573991	0.000135374	0.00237483	0.742371	6.08622e-07	4.57732e-06	-0.547314	0.000272314	0.00299348
SLC26A10	-0.638794	0.00013595	0.00238218	0.481569	0.00311974	0.00869633	-0.556462	0.000957017	0.00731706
ROR2	-0.682152	0.000136111	0.00238225	0.489693	0.0053045	0.0138013	-0.497509	0.00487243	0.0236375
DNAJA2	0.133161	0.00013652	0.00238666	0.0452291	0.197869	0.291592	0.0915857	0.00908453	0.0370859
BHMT	-0.96499	0.000136901	0.00239057	0.539279	0.0732753	0.129096	-1.00171	8.37193e-05	0.00129123
ADK	0.208174	0.000137072	0.00239081	-0.17996	0.00116195	0.0036891	0.203548	0.000207032	0.00249225
IFI6	-0.872526	0.00013748	0.00239519	0.410491	0.116732	0.189526	-0.593033	0.00979081	0.0391839
MUC1	-0.575136	0.000138415	0.00240595	0.45283	0.00207905	0.00610895	-0.480071	0.00150278	0.0101513
AFG3L2	0.16462	0.000138286	0.00240595	-0.154563	0.000383726	0.00139397	0.0890883	0.0399294	0.108965
PRICKLE1	-0.470648	0.000139234	0.00241741	0.75424	8.96272e-10	1.32711e-08	-0.631828	3.40057e-07	2.28762e-05
MX1	-0.877596	0.000140567	0.0024249	0.647713	0.0143903	0.0324261	-0.655157	0.00491333	0.0237491
COL4A5	-0.385413	0.000140622	0.0024249	0.644278	1.92553e-10	3.35082e-09	-0.294341	0.00359167	0.0189658
CGNL1	-0.342486	0.000140369	0.0024249	0.515954	5.98546e-09	7.36317e-08	-0.411272	5.81388e-06	0.000184009
LZTS1	-0.440182	0.000140253	0.0024249	0.47947	3.24817e-05	0.000157203	-0.370817	0.00133856	0.00932389
UBXN8	0.28421	0.000140204	0.0024249	-0.11729	0.126346	0.202239	0.2915	0.000107786	0.00156665
RPS6	0.198234	0.000140172	0.0024249	-0.199952	0.000123466	0.000514028	0.178781	0.000595701	0.00518619
BNIP3	0.594993	0.000141997	0.0024439	-0.104427	0.503964	0.607086	0.313196	0.0450887	0.119113
MRPL28	0.169007	0.000142046	0.0024439	-0.228445	3.74814e-07	2.95188e-06	0.0516016	0.248117	0.402585
PPIB	-0.236368	0.000142328	0.00244599	0.151067	0.0149405	0.0334625	-0.31734	3.35833e-07	2.28511e-05
RPL24	0.197295	0.000142823	0.00245171	-0.216517	3.05803e-05	0.000149429	0.14502	0.00519904	0.0247707
IFNGR2	-0.192488	0.000143565	0.00246167	0.337932	1.86638e-11	4.05637e-10	-0.265611	1.80601e-07	1.43649e-05
NTNG2	-0.592268	0.00014385	0.00246378	0.92468	1.8095e-09	2.5105e-08	-0.453464	0.00348416	0.0186125
PRPF4B	0.232889	0.000144603	0.0024736	-0.0109315	0.859299	0.900681	0.309647	4.48816e-07	2.85289e-05
UBA2	0.227613	0.000144749	0.0024736	-0.186529	0.00192895	0.00573028	0.2744	4.72815e-06	0.000161015
ACAT1	0.277682	0.000145814	0.002489	-0.193828	0.00835517	0.02043	0.276727	0.000156863	0.00205614
MAFB	-0.573866	0.00014758	0.00251349	0.0627864	0.670584	0.753013	-0.696811	5.38726e-06	0.000173765
RAB40A	0.622694	0.00014753	0.00251349	-0.0275029	0.860832	0.901734	0.488796	0.00344744	0.0185065
XRCC3	0.181274	0.000148189	0.00252104	-0.122951	0.0120084	0.0278437	0.204729	2.13422e-05	0.000470581
TIMM50	0.188549	0.000148818	0.00252891	-0.228598	5.09663e-06	3.03164e-05	0.0925368	0.0635811	0.152546
MSX2	-0.560657	0.000150974	0.00256268	0.678148	5.73101e-06	3.35254e-05	-0.74694	5.36429e-07	3.24678e-05
MAPRE3	-0.42423	0.000151477	0.00256834	0.433044	9.81027e-05	0.000421248	-0.567387	4.87893e-07	3.02533e-05
METTL16	0.158425	0.000152713	0.00258641	0.0204001	0.629804	0.719033	0.0646236	0.12628	0.249586
LYNX1	-0.576097	0.00015562	0.00263065	0.43267	0.00350814	0.00965502	-0.62507	4.70938e-05	0.000845795
DBI	-0.262701	0.000155671	0.00263065	-0.00884144	0.899648	0.930962	-0.24008	0.000553275	0.00492653
CASC4	-0.228367	0.000156171	0.00263617	0.394833	5.68168e-11	1.09677e-09	-0.175485	0.00370553	0.0194434
GNA14	-0.682163	0.000156738	0.00264007	1.23226	9.39688e-13	2.66338e-11	-0.498857	0.00572142	0.0266462
ARSA	-0.389659	0.00015675	0.00264007	0.697388	1.05333e-11	2.36718e-10	-0.341766	0.000923447	0.00712419
RGS2	-0.498423	0.000157273	0.00264595	0.233219	0.0753082	0.131928	-0.441301	0.00079939	0.00642557
EXOSC5	0.273459	0.000157603	0.00264857	-0.438178	4.78179e-09	6.07908e-08	0.147745	0.0432799	0.115738
BTD	-0.229649	0.000157989	0.00265213	0.291883	9.92922e-07	7.05211e-06	-0.186134	0.00242695	0.0143897
PNPT1	0.277722	0.00015875	0.00265901	0.214678	0.00359098	0.00985977	0.349574	2.05925e-06	8.66597e-05
MRPS5	0.16672	0.000158645	0.00265901	-0.189156	2.28805e-05	0.0001151	0.0588454	0.18523	0.326716
HCG18	0.193866	0.000159036	0.00266087	0.0225544	0.664373	0.749083	0.251617	1.08401e-06	5.60146e-05
MCCC2	0.188496	0.000159698	0.00266902	-0.219977	1.35691e-05	7.23812e-05	0.146145	0.00357469	0.0189024
THY1	-0.532607	0.000160939	0.0026868	0.511423	0.000262888	0.00099745	-0.549239	9.91966e-05	0.00146738
FGFR1	-0.228748	0.000161702	0.00269657	0.219338	0.000294426	0.00110171	-0.252216	3.24502e-05	0.000645266
NUP88	0.17964	0.000162956	0.00271153	-0.180068	0.000196739	0.000773516	0.207571	1.44303e-05	0.000353019
GNAO1	-0.608243	0.000162933	0.00271153	-0.305422	0.0551429	0.101744	-0.60382	0.000210255	0.0025171
OAZ2	-0.199065	0.000163726	0.00272136	-0.171064	0.00122112	0.0038544	-0.231175	1.25734e-05	0.000321828
CCDC92	-0.2843	0.000164129	0.00272508	0.211534	0.00486467	0.0128083	-0.281691	0.000196085	0.0024043
CHGB	-0.500556	0.000164326	0.00272537	1.35145	3.09639e-29	1.62208e-26	0.00446292	0.979265	0.987717
PROSC	0.124376	0.000165368	0.00273967	-0.12337	0.000278666	0.00104867	0.144938	1.40863e-05	0.000348543
PPRC1	0.182368	0.000165737	0.00273979	0.343978	1.23248e-12	3.38588e-11	0.158813	0.00108645	0.00798907
MRPL15	0.149738	0.000165684	0.00273979	-0.144785	0.000329976	0.00121734	0.0680971	0.0893066	0.195941
MRPL2	0.189902	0.000166625	0.00275149	-0.322062	5.02336e-10	7.85132e-09	0.0859049	0.0917516	0.200157
GABBR2	-0.668708	0.000166913	0.00275325	0.345712	0.0434799	0.0833178	-0.801195	8.30638e-06	0.000239451
ATIC	0.17205	0.000167802	0.00276491	-0.0698844	0.128289	0.204663	0.0585282	0.202052	0.347899
TEX10	0.227269	0.000168332	0.00276764	-0.183004	0.00270535	0.00769081	0.185516	0.00221638	0.0134667
RDH14	-0.339326	0.00016823	0.00276764	-0.480309	1.77888e-07	1.50976e-06	-0.0964105	0.285541	0.443581
PAQR4	-0.351746	0.000169028	0.00277608	-0.153835	0.0997581	0.166651	-0.277226	0.00312456	0.0172496
SLC4A7	0.397872	0.00016927	0.00277704	0.0431731	0.680912	0.761179	0.392846	0.000207696	0.00249433
PTGFRN	-0.246239	0.000169471	0.00277734	0.430148	4.81598e-11	9.465e-10	-0.214305	0.00108145	0.00796768
B4GALT4	-0.221639	0.000170023	0.00278339	0.201747	0.000574063	0.00198479	-0.310239	1.76379e-07	1.41029e-05
IL6ST	-0.249106	0.000170899	0.00279172	0.400892	1.40751e-09	1.99282e-08	-0.18452	0.00541271	0.0254887
STAT3	-0.221063	0.000170821	0.00279172	0.252067	1.7966e-05	9.28681e-05	-0.276751	2.59452e-06	0.000101066
AGA	-0.219562	0.000171161	0.002793	0.239417	3.40155e-05	0.000163962	-0.233602	7.57594e-05	0.00119764
CCDC117	-0.167298	0.000172281	0.00280825	-0.141621	0.00158344	0.00483433	-0.0744079	0.0964162	0.207003
SERP1	-0.0988056	0.000173986	0.00283301	0.189721	4.93787e-13	1.49138e-11	-0.119391	6.43202e-06	0.000198205
ADRA2A	-0.838608	0.000174534	0.00283889	1.05132	3.90735e-06	2.39647e-05	-0.903605	5.03142e-05	0.000883669
XYLT1	-0.577048	0.00017492	0.00284092	0.648319	2.23171e-05	0.000112601	-0.586396	0.000147996	0.00197633
MLX	0.128387	0.000175033	0.00284092	0.0691917	0.0457416	0.086809	0.0384896	0.267661	0.424603
MRPS2	0.238122	0.000175399	0.00284382	-0.299384	3.08043e-06	1.9362e-05	0.136243	0.0324359	0.0936107
SPIRE2	-0.321276	0.000175961	0.00284989	-0.157723	0.066445	0.118911	-0.15618	0.0693416	0.162593
SEPT7P2	0.228336	0.000177189	0.00286673	0.0785374	0.209244	0.305188	0.293718	1.7867e-06	7.82235e-05
SMG1P2	0.257707	0.000177702	0.00287197	0.122096	0.0841208	0.144631	0.241896	0.000546974	0.00489955
KIAA0020	0.248588	0.000178425	0.00287508	0.174279	0.00876764	0.0212607	0.264675	6.79556e-05	0.00109945
PRKRA	0.144325	0.000178157	0.00287508	0.0168982	0.665276	0.749768	0.0790101	0.0424085	0.11399
IPO4	0.213753	0.000178652	0.00287508	-0.209378	0.000265502	0.00100561	0.129849	0.0231935	0.072953
C19orf48	0.254459	0.000178473	0.00287508	-0.331485	1.39016e-06	9.51318e-06	0.202877	0.00289269	0.0162828
MAN1B1	-0.239202	0.000179309	0.00288222	0.318491	5.72016e-07	4.32988e-06	-0.296254	3.58715e-06	0.000129752
SNHG12	0.233896	0.000179475	0.00288222	-0.0971078	0.132752	0.210562	0.25387	5.80323e-05	0.000982861
FANCD2	0.302845	0.000180279	0.00289207	-0.503773	8.2399e-10	1.23088e-08	0.425661	1.45913e-07	1.22008e-05
F2RL1	-0.590407	0.000180937	0.00289957	0.250884	0.113106	0.184625	-0.658348	2.92121e-05	0.000598907
HCG8	0.62944	0.000181317	0.00290261	0.12823	0.467843	0.574155	0.459795	0.00728767	0.0316688
DLG5	-0.169389	0.000182142	0.00291273	0.0821814	0.0693483	0.123322	-0.159797	0.000425596	0.00408443
TGFB1	-0.449482	0.000184095	0.00293398	0.376411	0.00167174	0.00505413	-0.567527	2.30089e-06	9.39654e-05
LIFR	-0.442145	0.000184078	0.00293398	0.166825	0.157785	0.242502	-0.309514	0.00868209	0.0359005
HTRA3	-0.521559	0.000184243	0.00293398	0.132926	0.336773	0.446055	-0.351803	0.0106881	0.0416354
RPS12	0.186504	0.000184205	0.00293398	-0.240471	1.46386e-06	9.95034e-06	0.170491	0.000632225	0.00540024
TGOLN2	-0.252428	0.000185475	0.00295051	0.476448	1.60974e-12	4.33512e-11	-0.257363	0.000139137	0.00188898
TAF9	0.190053	0.000185989	0.0029525	-0.154712	0.00269277	0.00765933	0.176393	0.000558929	0.00495117
TPGS1	-0.285323	0.000185872	0.0029525	-0.321446	2.84206e-05	0.000140002	-0.1996	0.009166	0.0373525
PTPRN	-0.418129	0.000187173	0.0029682	1.22318	3.96853e-30	2.6213e-27	-0.689886	1.69582e-09	3.96352e-07
PDE8A	-0.254487	0.000188175	0.00298097	0.15031	0.0266206	0.0547142	-0.208591	0.00229117	0.0138117
ENDOD1	-0.330726	0.000189948	0.00300593	0.931328	6.77521e-26	2.18998e-23	-0.346027	9.50784e-05	0.00142168
RPS24	0.191399	0.000192583	0.00304446	-0.26542	2.41783e-07	1.98872e-06	0.166178	0.00121238	0.00867157
CA12	-0.468598	0.000193646	0.00305808	0.701708	2.3532e-08	2.49824e-07	-0.434608	0.00056536	0.00499068
GAS1	-0.642234	0.000194663	0.00306994	0.280581	0.104566	0.173247	-0.061679	0.756887	0.842637
A4GALT	-0.367805	0.000194801	0.00306994	0.203799	0.0372001	0.0731578	-0.336204	0.000695894	0.00580277
GUCY1B3	-0.464761	0.000195576	0.00307657	0.339493	0.00627569	0.0159592	-0.244428	0.0494107	0.127423
HYOU1	-0.205614	0.000195627	0.00307657	-0.0173587	0.753488	0.819868	-0.237748	1.67949e-05	0.000393746
HNRNPD	0.159273	0.000196332	0.00308447	-0.181928	2.19608e-05	0.00011095	0.151561	0.000399006	0.00389319
LBR	0.275065	0.000196759	0.00308798	-0.50237	1.36152e-11	2.99772e-10	0.390103	1.3039e-07	1.14502e-05
RANBP3L	-0.876498	0.000197493	0.00309631	0.393494	0.133955	0.212073	-0.217528	0.3793	0.538133
PRKCDBP	-0.528451	0.000198116	0.00310286	0.172551	0.209028	0.304961	-0.551798	9.83304e-05	0.00145882
SGMS1	-0.211643	0.000198346	0.00310327	0.236156	2.66275e-05	0.000131853	-0.291901	4.09472e-07	2.65842e-05
ETS2	0.255486	0.000198783	0.0031037	0.0664032	0.337211	0.44648	0.114362	0.0979729	0.209188
SEH1L	0.297851	0.000198713	0.0031037	-0.0369223	0.646166	0.73336	0.331361	3.56439e-05	0.000693344
TAPBP	-0.41389	0.000199618	0.00311356	0.551949	6.55974e-07	4.87183e-06	-0.37292	0.000791112	0.00637929
C5orf15	-0.175391	0.00020056	0.00312504	0.286353	1.11501e-09	1.61634e-08	-0.130854	0.00563563	0.0263274
THAP2	0.312939	0.000200784	0.00312533	-0.411013	3.39174e-06	2.11264e-05	0.261446	0.0021462	0.0131898
ARMCX2	-0.274875	0.000201633	0.00313532	0.477451	9.85583e-11	1.83622e-09	-0.251584	0.000677268	0.00567829
MAPK11	-0.320904	0.000202461	0.00314185	0.190684	0.026061	0.0537787	-0.331934	0.00012993	0.00179936
MTHFD1	0.164793	0.000202466	0.00314185	-0.123958	0.00538382	0.0139861	0.109081	0.0141205	0.0508822
XPO5	0.214807	0.000203226	0.00315042	-0.00821122	0.887788	0.922776	0.152599	0.00846378	0.0352859
RPL6	0.217208	0.000204902	0.00317317	-0.224356	0.000126451	0.00052502	0.215099	0.00023667	0.00270824
TMED3	-0.246454	0.000205916	0.00317963	0.296953	7.34091e-06	4.16131e-05	-0.333313	5.44252e-07	3.26852e-05
TMEM189	-0.208532	0.000205878	0.00317963	0.168938	0.00247209	0.00710883	-0.269148	2.06646e-06	8.6684e-05
IQCH	0.508525	0.000205947	0.00317963	-0.269565	0.0635799	0.114391	0.592294	1.77083e-05	0.000406383
B4GALT7	-0.231026	0.000206846	0.00319025	0.122915	0.0473576	0.0893624	-0.273286	1.25833e-05	0.000321828
PCNXL3	-0.224872	0.0002074	0.00319556	0.243962	5.53538e-05	0.000253141	-0.202437	0.000851614	0.00675599
PCDHB2	-0.311172	0.000207687	0.00319634	0.37936	4.56669e-06	2.74326e-05	-0.227081	0.00699744	0.0307518
CALM1	-0.183708	0.000207872	0.00319634	0.213052	1.67885e-05	8.73463e-05	-0.171257	0.00054923	0.00491396
FGFR2	-0.650761	0.000210489	0.00323331	0.27925	0.1111	0.181899	-0.440371	0.0118736	0.04495
TPST1	-0.316757	0.00021086	0.00323574	0.188734	0.0263727	0.0542892	-0.254405	0.00290778	0.0163309
C1R	-0.711728	0.000211812	0.00324379	0.370592	0.0551846	0.101805	-0.475511	0.0115511	0.0441027
SNRPA	0.202393	0.000211672	0.00324379	-0.334373	1.40053e-09	1.98478e-08	0.175411	0.00136273	0.00944894
UBA6-AS1	0.260526	0.000213896	0.00327242	-0.052222	0.477531	0.583077	0.115566	0.111509	0.228215
CCND2	-0.501626	0.000215094	0.00328548	0.826441	9.40024e-10	1.38113e-08	-0.406344	0.0027816	0.0158451
IFITM3	-0.551432	0.000215312	0.00328548	0.569606	0.000125803	0.0005229	-0.491823	0.000924288	0.00712419
HSPB1	-0.243768	0.000215615	0.00328548	0.400222	1.20449e-09	1.73776e-08	-0.362126	3.94211e-08	4.75306e-06
SF3A3	0.121671	0.000215591	0.00328548	-0.156216	2.54283e-06	1.6293e-05	0.125082	0.000151499	0.00200485
ANTXR1	-0.232283	0.000217924	0.00331734	0.765532	2.75436e-34	4.64937e-31	-0.156716	0.0126148	0.0470638
SOCS1	-0.653372	0.000219408	0.00333447	-0.15114	0.408006	0.516691	-0.345126	0.0512125	0.13065
TMCC1-AS1	0.562712	0.000219489	0.00333447	-0.465227	0.00296136	0.00832358	0.487242	0.00149108	0.0101173
FADS2	-0.3871	0.00022115	0.00335635	-0.441748	2.52292e-05	0.000125543	-0.302092	0.00399449	0.0205405
DTX4	-0.43733	0.000222658	0.00337587	0.432792	0.000233201	0.000898044	-0.343624	0.00378775	0.0197676
SDF4	-0.240636	0.000223354	0.00338304	0.25123	0.000114336	0.000481132	-0.278598	1.94188e-05	0.000437701
GALNT16	-0.410228	0.000224376	0.00339514	0.618932	1.1168e-08	1.28339e-07	-0.533221	2.10558e-06	8.76384e-05
IGFBP7	-0.639069	0.00022579	0.00341047	0.935276	4.89953e-08	4.79908e-07	-0.707186	4.35345e-05	0.000805574
SNORD110	0.693399	0.000225838	0.00341047	0.255907	0.191425	0.284025	0.718723	0.000157416	0.00206098
PIP4K2B	-0.172931	0.000226214	0.00341275	0.107552	0.0216967	0.046055	-0.203941	1.43137e-05	0.000352017
ATXN7L2	0.309691	0.000226963	0.00342066	-0.270418	0.00195577	0.0057986	0.318551	0.000170073	0.00217811
APBA3	-0.232123	0.000227528	0.00342327	-0.112301	0.075434	0.132103	-0.263222	3.53637e-05	0.000689097
CDH24	-0.247104	0.000227587	0.00342327	-0.175011	0.00935333	0.0224657	-0.174071	0.00974863	0.0390768
TXNDC11	-0.236588	0.000228612	0.00343529	0.0797572	0.212292	0.308625	-0.344308	9.83909e-08	9.28419e-06
NSUN2	0.185342	0.000229651	0.00344305	0.177569	0.000425538	0.00152327	0.1221	0.01551	0.0545563
KPNB1	0.145293	0.000229809	0.00344305	-0.0549367	0.164162	0.250296	0.157259	6.74806e-05	0.00109643
RPS13	0.17311	0.000229415	0.00344305	-0.20441	1.42691e-05	7.55315e-05	0.0984642	0.0363111	0.101707
DCBLD1	-0.47868	0.000231491	0.00346326	0.57571	7.54578e-06	4.2663e-05	-0.488422	0.000172355	0.00219666
FAM102A	-0.281071	0.000231614	0.00346326	-0.145969	0.0561723	0.10329	-0.222331	0.00366523	0.0192672
THBS2	-0.525453	0.000233312	0.00347839	0.985755	3.0224e-12	7.55892e-11	-0.417483	0.0034295	0.0184363
PDIA3	-0.182573	0.000232892	0.00347839	0.214161	1.56427e-05	8.20877e-05	-0.239165	1.43973e-06	6.85656e-05
CS	0.161677	0.000233094	0.00347839	-0.187914	2.01778e-05	0.000102935	0.0735374	0.0946818	0.204443
MRPS23	0.147097	0.000234356	0.00349053	-0.101498	0.0123155	0.0284774	0.0220013	0.585958	0.715183
PFDN2	0.132486	0.000235008	0.00349681	0.0252496	0.487228	0.591874	0.0664461	0.0672876	0.159028
SULF2	-0.628546	0.000235548	0.00349799	0.481359	0.00760644	0.0188478	-0.534428	0.00170285	0.0111316
RPF2	0.218592	0.000235391	0.00349799	-0.0383742	0.521714	0.623055	0.199256	0.0008406	0.00668607
MTPAP	0.277448	0.000236447	0.00350453	0.0238062	0.754623	0.820809	0.309284	4.42842e-05	0.000813326
CIB2	-0.298158	0.000236449	0.00350453	-0.330353	5.4933e-05	0.000251444	-0.272567	0.000863186	0.00682221
KCTD1	-0.183478	0.000237193	0.00351212	-0.117967	0.0188989	0.0409692	-0.212534	2.68645e-05	0.000567363
TNFSF10	-0.828935	0.000237923	0.00351819	0.195001	0.449927	0.556846	-0.523803	0.0179583	0.0607621
TMTC4	0.179615	0.000238066	0.00351819	-0.229757	4.25216e-06	2.58308e-05	0.281752	9.17759e-09	1.54918e-06
CCT5	0.146834	0.000238891	0.00352695	-0.229523	1.02312e-08	1.18651e-07	0.100961	0.0116263	0.0442897
BAK1	-0.191861	0.000240269	0.00354385	0.133028	0.010553	0.0248946	-0.253584	1.47871e-06	6.9335e-05
HAPLN3	-0.41965	0.000242355	0.00357114	0.435654	0.000118528	0.000495371	-0.537519	2.94488e-06	0.00011129
P4HA2	-0.466779	0.000242758	0.00357362	0.852183	1.57009e-11	3.42712e-10	-0.627922	7.37214e-07	4.11756e-05
XKR6	-0.361571	0.000244597	0.00359721	0.138667	0.144146	0.225271	-0.298723	0.00282804	0.0160372
PEBP1	0.156638	0.000244876	0.00359783	-0.264837	6.56925e-10	9.98999e-09	0.0458021	0.284408	0.442362
FZD7	-0.297188	0.000246709	0.00361864	0.370871	4.5435e-06	2.7315e-05	-0.243379	0.00269305	0.0154914
BTBD11	-0.536609	0.000247007	0.00361864	0.0145575	0.903765	0.934077	-0.595279	5.00454e-05	0.000881195
EFS	-0.278073	0.000246888	0.00361864	-0.121649	0.109168	0.179315	-0.0895082	0.240276	0.393264
RNPS1	0.150845	0.000247674	0.00362491	-0.104693	0.0113884	0.0265806	0.113325	0.00602599	0.0277079
ZNF84	0.226561	0.000249264	0.00363768	-0.00802281	0.897838	0.929441	0.286879	3.84021e-06	0.000136665
LRIG1	-0.328863	0.0002492	0.00363768	-0.0896795	0.318669	0.427217	-0.280065	0.00187117	0.0119742
PRKCQ	-0.529324	0.000248872	0.00363768	-0.284025	0.0479131	0.0902984	-0.614855	3.15314e-05	0.000633281
CYP27A1	-0.427115	0.000251548	0.00366748	0.137639	0.233762	0.333175	-0.441443	0.000163327	0.00211727
SCARB2	-0.231148	0.000251975	0.00367019	0.577739	5.24918e-20	5.53788e-18	-0.157376	0.0127305	0.0473444
EIF4B	0.28271	0.000254196	0.00369898	-0.206161	0.00766246	0.0189539	0.336281	1.35727e-05	0.000339698
SNHG4	0.526653	0.000254813	0.00370441	-0.6299	1.61948e-05	8.46051e-05	0.465199	0.00126458	0.00893557
CYB561A3	-0.31054	0.000256064	0.00371905	0.086111	0.309235	0.416702	-0.326476	0.000124699	0.00174441
ADAMTS14	-0.826413	0.000256927	0.00372615	0.903226	3.90457e-05	0.000185544	-0.860046	0.000130111	0.00180023
PPFIA2	-0.376467	0.000257044	0.00372615	-0.0975286	0.338702	0.448064	-0.0514129	0.613492	0.736162
NOLC1	0.27273	0.000258305	0.00374087	-0.000157047	0.999422	0.999638	0.314507	2.53886e-05	0.000540958
XAF1	-0.826079	0.000261991	0.00378703	0.398887	0.12202	0.196495	-0.566322	0.00985029	0.039358
TOR1A	-0.249678	0.000261941	0.00378703	0.211324	0.0019515	0.00578821	-0.324005	2.30825e-06	9.40131e-05
MGAT5B	-0.339599	0.000264732	0.00382301	-0.0806544	0.386407	0.495671	-0.416781	9.43257e-06	0.000263418
FBL	0.323217	0.000266303	0.00384204	-0.624949	2.0604e-12	5.3829e-11	0.271301	0.00221715	0.0134667
PCSK5	-0.456386	0.000267116	0.003847	0.693056	2.4899e-08	2.62867e-07	-0.560944	8.55214e-06	0.00024514
CRYBB3	-0.857711	0.000267153	0.003847	0.643903	0.00864262	0.0210145	-0.566725	0.0156631	0.05498
SCPEP1	-0.30498	0.000268523	0.00384849	0.628759	4.61661e-14	1.72748e-12	-0.29823	0.000370856	0.00371149
MAPKAPK2	-0.246804	0.000268516	0.00384849	0.202014	0.00280148	0.00793291	-0.287617	2.21891e-05	0.00048573
PWP2	0.211818	0.000268301	0.00384849	-0.00974596	0.86789	0.907288	0.172297	0.00317913	0.0174359
INPP5A	-0.229507	0.000267787	0.00384849	-0.0750219	0.234059	0.333473	-0.334971	1.21354e-07	1.08448e-05
LINC00998	0.148449	0.00026787	0.00384849	-0.35489	2.55009e-17	1.6556e-15	0.13884	0.000720084	0.00594862
KIF13B	-0.197411	0.000268842	0.00384943	0.0671064	0.214348	0.311084	-0.226596	3.07098e-05	0.000621229
COQ3	0.237438	0.000269434	0.00385428	-0.602584	7.19539e-18	5.06076e-16	0.202246	0.00218957	0.0133879
ZNF469	-0.58621	0.000271712	0.00387348	1.03348	1.13185e-10	2.06921e-09	-0.565484	0.000408532	0.00395313
LTBP2	-0.604019	0.000271121	0.00387348	0.871287	1.15431e-07	1.02912e-06	-0.60372	0.000262503	0.00292152
RBM4B	-0.212588	0.000271796	0.00387348	-0.103339	0.0777374	0.135381	-0.205551	0.000484481	0.00448795
SIX5	-0.341957	0.000271632	0.00387348	-0.192509	0.0407191	0.0789539	-0.220614	0.0190763	0.0634706
DGKQ	-0.266616	0.000272803	0.00388418	0.267045	0.000245173	0.00093773	-0.197061	0.007272	0.0316279
PTMA	0.140546	0.000273071	0.00388436	-0.593703	4.667e-53	7.0901e-49	0.106097	0.006023	0.0277079
LOC100506123	-0.541608	0.000274105	0.00388742	0.599794	2.52998e-05	0.000125812	-0.442827	0.00307986	0.0171013
PWP1	0.121417	0.00027431	0.00388742	0.145515	1.41908e-05	7.51694e-05	0.0639766	0.0572841	0.141466
FUOM	0.281767	0.000273996	0.00388742	0.0687993	0.381947	0.491532	0.193037	0.0136689	0.0496553
PER3	0.383524	0.000273563	0.00388742	0.049236	0.65012	0.736456	0.629283	2.28879e-09	4.96733e-07
AFAP1L2	-0.736493	0.000275153	0.00389524	0.253238	0.210382	0.306523	-0.564803	0.00429871	0.0216521
EPHB2	-0.361904	0.000275598	0.00389524	0.147766	0.136546	0.215501	-0.39984	5.88239e-05	0.000992948
TRIT1	0.249329	0.000275631	0.00389524	-0.0158904	0.819383	0.871835	0.201153	0.00359982	0.0189716
CCPG1	-0.331251	0.000276485	0.00390367	0.740835	1.18345e-16	6.96859e-15	-0.34822	0.00014681	0.00196679
EDEM3	-0.226385	0.000276949	0.00390661	0.280236	6.47661e-06	3.74117e-05	-0.130772	0.0358691	0.100874
NUP98	0.146117	0.000278927	0.00393085	0.0272003	0.500272	0.603664	0.108845	0.00693841	0.0306063
PHLPP1	0.169837	0.000279449	0.00393456	-0.129507	0.00666913	0.0168218	0.109571	0.0203651	0.0664918
MGC16275	0.509609	0.000280238	0.00394202	-0.39318	0.00940126	0.0225654	0.304082	0.0344657	0.0977235
CD248	-0.507884	0.000284579	0.00398096	0.77813	2.30907e-08	2.45999e-07	-0.495853	0.000376312	0.00375127
COL15A1	-0.673297	0.000283636	0.00398096	0.26258	0.146138	0.227735	-0.43822	0.018505	0.0622101
BSDC1	-0.191846	0.000284139	0.00398096	0.197764	0.000174683	0.000696348	-0.270784	3.40312e-07	2.28762e-05
SMG8	0.154795	0.000284358	0.00398096	0.14482	0.000758087	0.00254011	0.0409979	0.343337	0.50323
C14orf93	0.317976	0.000283699	0.00398096	-0.298079	0.000979863	0.00317604	0.350311	6.91827e-05	0.00111342
SSRP1	0.192059	0.000284514	0.00398096	-0.425548	1.12304e-15	5.72525e-14	0.132216	0.0125498	0.0469021
ANKRD6	-0.421422	0.000284949	0.00398247	0.216846	0.0601982	0.109381	-0.405423	0.000513735	0.0047016
UNC119	-0.191314	0.000286047	0.00399414	-0.175882	0.000937197	0.00305534	-0.26855	5.0225e-07	3.09989e-05
PTGES2	0.157339	0.000287021	0.00400406	-0.298032	1.5518e-11	3.39207e-10	0.135419	0.0019102	0.0121306
TRMT11	0.346861	0.000289526	0.00403531	-0.132633	0.17046	0.257752	0.343968	0.000341218	0.00351921
CACFD1	-0.28041	0.00029128	0.00405603	0.22779	0.00306867	0.00857129	-0.301536	0.000108841	0.00157477
ANKRD27	0.170671	0.000291815	0.00405917	-0.139988	0.00350635	0.00965182	0.145521	0.00217648	0.0133381
CDKN1B	0.253324	0.00029204	0.00405917	-0.264029	0.00018168	0.000721213	0.238273	0.000679009	0.00568974
DNASE1	0.253182	0.000292415	0.00406066	-0.100634	0.171309	0.258855	0.29184	3.85001e-05	0.000736642
TSPYL1	-0.0996866	0.000292744	0.00406152	0.16483	1.93147e-09	2.66087e-08	-0.134477	1.23824e-06	6.16766e-05
PSMB9	-0.751773	0.000293959	0.00407095	0.392359	0.0484697	0.0911325	-0.660807	0.00131967	0.00921769
CASC3	0.112784	0.000293888	0.00407095	-0.095472	0.00239818	0.00693172	0.0616362	0.0491248	0.126944
MIR1304	0.595957	0.00029503	0.00408206	0.206933	0.225167	0.323627	0.444894	0.00804256	0.0339585
PINK1	-0.237832	0.000295677	0.00408729	-0.100112	0.128362	0.20471	-0.251517	0.000142476	0.00192174
ABHD10	0.208482	0.000296986	0.00410165	-0.131515	0.0240712	0.0502735	0.286919	6.85268e-07	3.87011e-05
CASKIN1	0.601303	0.000297492	0.0041049	-0.283284	0.094163	0.158912	0.420047	0.0127931	0.0475229
FLYWCH2	-0.185226	0.000298711	0.00411546	-0.0320237	0.53251	0.632221	-0.192689	0.000188049	0.0023246
NDUFAB1	0.182866	0.000298799	0.00411546	-0.206001	5.4834e-05	0.000251066	0.0652532	0.199055	0.344228
PROX1	-0.564185	0.000299264	0.00411813	0.366335	0.0153738	0.0343266	-0.514727	0.00106184	0.00785748
HDDC2	0.256056	0.000300792	0.00413542	-0.146486	0.0401094	0.0779309	0.191974	0.00690163	0.0304795
ECI2	0.129799	0.000301974	0.00414791	-0.267899	3.43953e-13	1.08409e-11	0.0569863	0.116407	0.235457
BTBD6	-0.23573	0.000302326	0.004149	0.145589	0.0250859	0.0520849	-0.274375	2.78809e-05	0.000577065
C6orf57	0.301346	0.000302813	0.00415193	-0.400455	4.25701e-06	2.58483e-05	0.166886	0.0483665	0.125626
PDSS2	-0.195134	0.000303987	0.00416052	-0.153024	0.00493455	0.0129586	-0.236063	1.61869e-05	0.000382444
NUDT8	-0.365095	0.000303985	0.00416052	-0.54612	1.35282e-07	1.18661e-06	-0.324618	0.0015007	0.0101462
GALNT9	-0.846264	0.000306324	0.00418614	1.10723	2.10763e-06	1.37895e-05	-0.703542	0.00274269	0.0156878
TGIF2	0.208771	0.00030641	0.00418614	-0.169279	0.00401154	0.0108248	0.169963	0.0035218	0.0187336
PEX11B	-0.166861	0.000307647	0.00419925	0.12699	0.00578133	0.0148811	-0.193826	3.3573e-05	0.000659821
QPCT	-0.573475	0.000308466	0.00420666	0.628094	6.12776e-05	0.000277044	-0.524939	0.000979899	0.00746293
STEAP4	-0.826678	0.000310712	0.00423349	-0.326844	0.136224	0.215059	-0.83045	0.000328109	0.00342116
SCAMP1-AS1	0.345287	0.000313162	0.00426305	-0.526183	4.80691e-07	3.70105e-06	0.314732	0.00121571	0.0086913
VAT1L	-0.760353	0.000314524	0.00427776	-0.182176	0.423965	0.53204	-0.60744	0.00341355	0.0183709
ARHGEF3	-0.312882	0.000315883	0.00428856	0.135557	0.118239	0.191564	-0.409119	2.81062e-06	0.000107826
IFITM1	-0.820257	0.000315695	0.00428856	0.0801072	0.840431	0.886718	-0.584099	0.0106313	0.041497
HSPA2	-0.398633	0.000316627	0.00429482	0.994419	1.05163e-19	1.04421e-17	-0.398992	0.000319675	0.0033609
SLC45A1	-0.454093	0.000318768	0.00431804	0.343393	0.00533872	0.0138785	-0.379329	0.00275707	0.0157464
SNORD96A	0.44055	0.000318908	0.00431804	-0.205543	0.111086	0.181895	0.196822	0.117872	0.237747
LMCD1	-0.456828	0.000320302	0.0043292	1.06818	3.107e-17	2.00858e-15	-0.582948	4.38988e-06	0.000151916
FBXO32	-0.495841	0.000320056	0.0043292	0.750282	6.07694e-08	5.82099e-07	-0.376759	0.00633832	0.0287527
KCNA6	-0.744377	0.000321814	0.00434578	0.30198	0.148942	0.23122	-0.599207	0.00382123	0.0198742
EXTL1	-0.574513	0.000323261	0.00436144	0.642188	4.57609e-05	0.000213317	-0.488035	0.00235626	0.0141152
WLS	-0.383504	0.00032435	0.00437225	0.566502	1.03591e-07	9.38998e-07	-0.495087	3.4811e-06	0.000126519
TBL3	0.185543	0.000325123	0.00437878	-0.0875654	0.0922681	0.156339	0.0665808	0.199182	0.344408
NPTN	-0.299727	0.000327634	0.00440545	0.593453	1.00593e-12	2.82791e-11	-0.348422	3.01877e-05	0.000613938
SRSF7	0.158044	0.000327683	0.00440545	0.121825	0.00572982	0.0147613	0.212624	1.40056e-06	6.73335e-05
NCKAP5L	-0.222647	0.000328399	0.00440902	0.180814	0.00344586	0.009506	-0.229508	0.000219197	0.00258744
DHCR7	-0.25084	0.000328715	0.00440902	0.00250655	0.970575	0.980059	-0.290299	3.2778e-05	0.000649236
HES4	-0.588832	0.000328819	0.00440902	-0.050528	0.740773	0.809795	-0.527687	0.00127431	0.00899599
NUMBL	-0.253788	0.000329919	0.00441987	0.157053	0.0258359	0.0533505	-0.221103	0.00179624	0.0115973
SPRY1	-0.500176	0.00033036	0.00442188	0.354718	0.0128166	0.0294034	-0.331839	0.0171542	0.0586414
HK2	0.590393	0.000331445	0.00442859	0.30217	0.0615719	0.111386	0.379144	0.0200801	0.0657691
MGC12916	0.499534	0.000331273	0.00442859	-0.222573	0.1165	0.18917	0.345761	0.0134473	0.0491185
DIEXF	0.329826	0.000334249	0.00446055	0.229341	0.0128854	0.0295168	0.291293	0.0015803	0.0105205
SARS2	0.289197	0.000334424	0.00446055	-0.466717	1.27386e-08	1.44854e-07	0.23464	0.00372682	0.0195099
DUSP9	0.889169	0.000335221	0.00446726	-0.634395	0.00398657	0.0107688	0.892287	0.000345086	0.00354226
FARSA	0.169687	0.000336044	0.0044743	-0.00600586	0.899446	0.930816	0.0368804	0.437534	0.591907
RAB11FIP3	-0.168208	0.00033705	0.00447738	0.0935214	0.0459239	0.0870789	-0.19082	5.10749e-05	0.0008929
HNRNPU-AS1	0.450452	0.000337096	0.00447738	-0.0312437	0.806991	0.862305	0.498318	7.8533e-05	0.00122871
RPL26	0.209083	0.000337159	0.00447738	-0.254256	1.32904e-05	7.10441e-05	0.18938	0.00116959	0.00843773
KIAA1462	-0.383761	0.00033889	0.00449643	0.574946	6.9598e-08	6.56729e-07	-0.439823	4.24614e-05	0.000793449
GLOD4	0.119191	0.000339871	0.00450552	-0.057871	0.0862239	0.147796	0.0908933	0.00675964	0.0300095
RPS6KA2	-0.356775	0.000341652	0.0045173	0.549925	3.28465e-08	3.37393e-07	-0.263254	0.00822529	0.0345476
LINC00174	0.442728	0.000341373	0.0045173	0.1881	0.14383	0.224871	0.546219	1.17569e-05	0.000307951
B3GALT4	-0.443678	0.000341439	0.0045173	0.0600849	0.617002	0.708883	-0.348603	0.00517285	0.0247126
MPRIP	-0.136197	0.000342563	0.00452541	0.16362	1.67476e-05	8.71932e-05	-0.183469	1.45966e-06	6.90813e-05
FAM60A	0.341267	0.000344024	0.00454075	-0.233974	0.0144641	0.0325586	0.324416	0.000673266	0.00565688
LUC7L	0.149001	0.000346992	0.00457595	-0.0388663	0.357499	0.467274	0.242961	6.28411e-09	1.13413e-06
MND1	0.36167	0.000347607	0.0045801	-0.830873	8.04446e-15	3.56302e-13	0.397316	9.1209e-05	0.00137601
C1S	-0.722247	0.000349029	0.00459227	0.438516	0.0344924	0.068462	-0.577641	0.003524	0.0187388
THEM4	0.209165	0.000349136	0.00459227	-0.326436	7.9691e-08	7.42284e-07	0.226803	0.000120801	0.00170877
P4HB	-0.286727	0.000350163	0.00460179	0.341128	2.06957e-05	0.000105294	-0.379041	2.27093e-06	9.29917e-05
PCBP3	-0.429994	0.000351983	0.00462171	0.11028	0.347616	0.457545	-0.467595	0.000119256	0.00169162
HFE	-0.302414	0.000352667	0.0046267	0.266404	0.00140809	0.00435765	-0.296153	0.000508606	0.00466591
EGFLAM	-0.799602	0.000353501	0.00463363	-0.270302	0.23076	0.329949	-0.479812	0.030559	0.0898321
TRIP4	0.192889	0.000355801	0.00465976	0.0474739	0.385117	0.49469	0.19727	0.000287327	0.00312282
METAP1	0.256867	0.000358881	0.00469605	-0.233169	0.00127087	0.00398413	0.251208	0.000491246	0.00453678
CHSY3	-0.50393	0.000363037	0.00472807	0.961564	7.84382e-12	1.80825e-10	-0.396313	0.00494138	0.0238546
PCDHGB6	-0.309748	0.000361713	0.00472807	0.325371	0.000150671	0.000612851	-0.276866	0.00150934	0.010191
PYCARD	-0.534586	0.000363195	0.00472807	0.068436	0.629291	0.718667	-0.419533	0.0049822	0.0240284
ABCE1	0.257728	0.000362819	0.00472807	0.00787305	0.913207	0.941019	0.285107	8.08037e-05	0.00125881
SMARCD1	0.147334	0.000362123	0.00472807	-0.329629	3.4885e-15	1.66136e-13	0.110812	0.00756024	0.0325599
SLC6A15	0.375327	0.000362333	0.00472807	-0.443592	2.83862e-05	0.000139878	0.524083	6.54133e-07	3.72194e-05
HLA-F	-0.751399	0.000364951	0.00474686	0.664253	0.00147962	0.00454478	-0.783683	0.000206165	0.00248379
LINC01057	-0.62731	0.000366916	0.00476834	0.179668	0.284162	0.390146	-0.471061	0.00761483	0.0326724
CACNA1C	-0.524352	0.000369117	0.00478467	0.711961	9.5898e-07	6.84304e-06	-0.517011	0.000447392	0.00423677
PCDHB3	0.493269	0.000368662	0.00478467	0.179959	0.211132	0.307403	0.478518	0.000653717	0.0055482
FLJ10038	0.326633	0.00036895	0.00478467	-0.356661	0.00024567	0.00093916	0.401061	1.42062e-05	0.000350928
NOTCH3	-0.497961	0.000370892	0.00480358	0.67604	1.61347e-06	1.08411e-05	-0.403196	0.00417147	0.0211879
RPN2	-0.154514	0.000372039	0.00481023	0.17333	6.44601e-05	0.000289899	-0.180155	3.3939e-05	0.000665292
DHFR	0.232147	0.000372035	0.00481023	-0.676213	1.35835e-24	3.22438e-22	0.25039	0.000127169	0.00177304
VPS9D1	-0.305268	0.000372927	0.0048176	0.423535	5.73535e-07	4.33705e-06	-0.312822	0.00028778	0.00312282
ZNF503	-0.526824	0.000374004	0.00482741	0.189048	0.202375	0.296999	-0.249826	0.0928433	0.201713
AMPH	-0.497168	0.000376572	0.00485644	0.547661	8.08427e-05	0.000354857	-0.546138	9.74304e-05	0.00144688
UG0898H09	-0.49562	0.000379113	0.00488506	0.344848	0.0109489	0.0257008	-0.177444	0.196038	0.34064
HNRNPK	0.113245	0.000379926	0.00488742	-0.204128	1.62038e-10	2.85909e-09	0.118484	0.000202786	0.00245672
C1QBP	0.241663	0.00037994	0.00488742	-0.543877	1.66796e-15	8.30808e-14	0.153554	0.0240686	0.0750205
PRICKLE4	-0.377827	0.000381092	0.0048981	0.04705	0.652818	0.738678	-0.320572	0.00280419	0.0159436
SLC24A3	-0.788726	0.00038281	0.00491601	1.43083	5.94206e-11	1.14124e-09	-0.752116	0.000756445	0.00616189
DRAXIN	-0.565421	0.000383584	0.00492179	0.462212	0.00353038	0.0097127	-0.577676	0.000305999	0.00325959
SLCO3A1	-0.422902	0.000385078	0.00493446	0.338088	0.00423487	0.0113488	-0.673285	2.43929e-08	3.16733e-06
AMIGO1	-0.461896	0.000385221	0.00493446	0.00550551	0.961892	0.974659	-0.405707	0.0020209	0.012645
CADM3	-0.616898	0.000386132	0.00494197	0.861691	2.56292e-07	2.09446e-06	-0.590915	0.000716894	0.00592549
PDE5A	-0.362949	0.000386586	0.00494362	0.104634	0.29956	0.406441	-0.349709	0.000654407	0.00555052
LDLR	-0.427609	0.000387707	0.00495379	0.29212	0.014584	0.0328044	-0.44647	0.000205837	0.0024818
ST5	-0.320811	0.000388196	0.00495587	0.203736	0.0241851	0.0504421	-0.326659	0.000305964	0.00325959
MRPS28	0.154349	0.000390335	0.00497685	-0.194076	1.57113e-05	8.23624e-05	0.157496	0.000343418	0.00353469
NARS2	0.254894	0.000390495	0.00497685	-0.224494	0.00208478	0.00612255	0.294384	4.45027e-05	0.00081358
MAGED1	-0.259678	0.000391163	0.00498119	0.299089	4.42183e-05	0.000207071	-0.304412	3.23898e-05	0.00064491
VGLL4	-0.245572	0.000393212	0.00500308	-0.0187897	0.785589	0.845848	-0.300547	1.55933e-05	0.00037306
OSMR	-0.529782	0.000394958	0.00502108	0.574593	0.000104914	0.000445708	-0.626098	2.81419e-05	0.000580885
SFRP4	-0.789963	0.000395491	0.00502366	0.489684	0.177473	0.26671	-0.636235	0.00465773	0.0229124
SIAH2	-0.211919	0.000396494	0.0050322	-0.0296307	0.620635	0.711599	-0.174979	0.00361746	0.0190556
PRDM16	-0.561223	0.000399537	0.00506658	0.292261	0.075956	0.132796	-0.580054	0.000251473	0.00282782
DDX21	0.337198	0.000400831	0.00507452	0.0788183	0.407794	0.516568	0.350046	0.000237504	0.00271291
KCNE3	-0.577257	0.000400628	0.00507452	-0.498492	0.00232985	0.00674964	-0.219823	0.175162	0.313804
ZCCHC8	0.203974	0.000403113	0.00509916	-0.146826	0.0125809	0.0289546	0.259579	7.51565e-06	0.000221275
MOGS	-0.204806	0.000405595	0.00512628	0.0791922	0.17083	0.25818	-0.224888	0.000106154	0.00154918
CTNNAL1	0.188228	0.000406647	0.00513116	-0.110829	0.0384654	0.0752855	0.171759	0.0012916	0.00907588
TIGD1	0.25968	0.000406656	0.00513116	-0.146254	0.0591747	0.107766	0.36162	1.03802e-06	5.40052e-05
DHX33	0.235271	0.000408919	0.00515544	-0.0771771	0.249275	0.350842	0.266153	6.58606e-05	0.00108051
BRICD5	-0.472809	0.000411085	0.00517845	-0.167873	0.207413	0.303023	-0.261628	0.0509269	0.130074
NRP2	-0.370287	0.000413204	0.00520082	0.463921	1.02846e-05	5.63448e-05	-0.348258	0.000897702	0.00700097
HEPH	-0.531723	0.000419144	0.00527123	0.588318	7.37158e-05	0.000326784	-0.436326	0.00394979	0.0203822
HSF2	0.271263	0.000420862	0.00528845	-0.198827	0.0110068	0.0258129	0.370917	1.52257e-06	7.08547e-05
RNFT1	-0.250534	0.000423092	0.00530769	0.0978308	0.165326	0.251616	-0.206114	0.00399535	0.0205405
SERTAD4-AS1	-0.388631	0.000422828	0.00530769	-0.0443826	0.688897	0.76824	-0.441527	7.24336e-05	0.00115955
SUFU	-0.194426	0.000424434	0.00532013	-0.166517	0.00262833	0.00749852	-0.162348	0.00337391	0.0182277
DCTD	-0.114561	0.000428102	0.00535727	0.170718	1.43117e-07	1.24884e-06	-0.183436	2.09976e-08	2.89996e-06
AHCYL1	0.153726	0.000427765	0.00535727	0.0189127	0.66571	0.75006	0.150279	0.000586431	0.00513544
SYNM	-0.368704	0.000428686	0.00536016	0.187429	0.0729334	0.128554	-0.404132	0.000116783	0.00166279
TBCA	0.158279	0.000429217	0.00536239	-0.116009	0.0102253	0.0242573	0.0613058	0.173946	0.312215
PLCE1	-0.330711	0.000431729	0.00538934	0.157481	0.0902864	0.15365	-0.20334	0.0311318	0.0910346
ADRA1B	-0.641542	0.000432894	0.00539945	0.4199	0.0187112	0.0406551	-0.48214	0.00788381	0.0334166
CFI	-0.739905	0.000433986	0.00540862	0.29753	0.204804	0.299892	-0.407791	0.0475924	0.124039
SLC1A5	-0.225503	0.000435255	0.00542	0.208262	0.00114382	0.00364219	-0.319499	6.44016e-07	3.67815e-05
KIF5C	-0.384484	0.000437134	0.00543517	0.0279486	0.793144	0.85167	-0.175396	0.104764	0.219105
MGAT5	-0.28289	0.000437189	0.00543517	0.0100544	0.895932	0.928255	-0.217387	0.00677152	0.0300529
AP5B1	-0.225234	0.000437697	0.00543703	-0.0523906	0.413921	0.5225	-0.259303	5.67545e-05	0.000964446
CCHCR1	0.186386	0.000439499	0.00545496	-0.294066	6.44477e-08	6.15393e-07	0.20927	8.69418e-05	0.00133131
ACP2	-0.28849	0.000442647	0.00548955	0.404787	7.31059e-07	5.36534e-06	-0.3408	3.49257e-05	0.000681994
GCDH	0.245422	0.000444437	0.00550725	-0.136896	0.0532003	0.0987198	0.1157	0.10005	0.212202
SPRED2	-0.21604	0.000448685	0.00555535	0.118328	0.0541555	0.100199	-0.221352	0.000334628	0.00346299
RPL7A	0.213894	0.000453819	0.00561434	-0.272307	8.12892e-06	4.56711e-05	0.147196	0.0158266	0.0553768
RUSC1	-0.243045	0.000454705	0.00561616	0.0384607	0.578239	0.674338	-0.262247	0.000161648	0.00210256
ST13	0.132096	0.00045438	0.00561616	-0.0744291	0.0486744	0.0914496	0.115727	0.00215346	0.013229
ITPR3	0.314377	0.000456104	0.00562887	-0.425317	2.29427e-06	1.48761e-05	0.186038	0.038495	0.106346
RNF216P1	-0.208182	0.000456587	0.00563025	0.268079	5.12762e-06	3.04768e-05	-0.286684	1.81569e-06	7.9037e-05
ZNF674-AS1	0.316241	0.000457086	0.00563183	-0.436556	7.84166e-06	4.41715e-05	0.38578	2.29387e-05	0.000497125
B3GNT9	-0.492714	0.00045787	0.00563692	0.740843	9.56136e-08	8.72934e-07	-0.44381	0.00157805	0.0105194
LEFTY1	-0.741202	0.000459069	0.00564711	-0.794975	0.000183457	0.000727127	-0.566493	0.00767921	0.0328442
FLRT2	-0.367118	0.000460833	0.00566422	0.793377	3.45625e-14	1.3429e-12	-0.303261	0.00379473	0.0197972
FRRS1	-0.396793	0.000461728	0.00567063	0.146574	0.188441	0.2802	-0.311788	0.00619241	0.0282338
ADAMTS3	-0.302019	0.000463076	0.00568259	0.0901238	0.292683	0.39925	-0.277891	0.0013237	0.00924156
TAF1B	0.210984	0.000463464	0.00568276	-0.139775	0.0226904	0.0478436	0.229494	0.000152718	0.00201156
MBD5	-0.197433	0.000464686	0.00569316	0.0589714	0.293825	0.400556	-0.0883539	0.119051	0.239255
ZEB1-AS1	0.339831	0.000468152	0.005731	-0.280955	0.00607997	0.0155265	0.391802	6.45135e-05	0.00106531
PPA2	0.142814	0.000470016	0.00574918	-0.282178	1.26467e-11	2.80071e-10	0.0916754	0.0258705	0.0792547
UTP6	0.126129	0.000470767	0.00575374	0.0784275	0.0309976	0.0624639	0.134127	0.000221541	0.00260174
HIST1H2BK	-0.355169	0.000472327	0.00576817	0.64716	1.24744e-10	2.25877e-09	-0.403449	7.77628e-05	0.00122169
NENF	-0.220991	0.000473222	0.00577445	0.0148824	0.813249	0.866766	-0.176757	0.00540505	0.0254695
NOM1	0.186284	0.000476854	0.0058076	0.143916	0.00724152	0.0180644	0.11628	0.0302475	0.0890889
LAMTOR2	-0.166105	0.000476633	0.0058076	0.0866567	0.0675967	0.120673	-0.156247	0.00110863	0.00809724
CPSF3L	0.130491	0.000477085	0.0058076	-0.110311	0.00345158	0.00951659	0.0861033	0.0218275	0.069723
TBC1D15	0.190075	0.000479329	0.00583024	-0.0309909	0.57331	0.669567	0.21128	0.000112625	0.00161873
APRT	0.21142	0.000480266	0.00583696	-0.196181	0.00128217	0.00401208	0.109908	0.070274	0.164171
MAN1A2	-0.219314	0.000481246	0.0058442	0.38369	8.76891e-10	1.3035e-08	-0.148716	0.0181234	0.0611987
SSC5D	-0.567857	0.000483061	0.00586156	0.855283	2.04027e-07	1.70588e-06	-0.388324	0.0166845	0.0575111
NIFK	0.229851	0.000484686	0.00587658	0.0799284	0.227925	0.326603	0.174764	0.00829805	0.0347677
PNMAL2	-0.447293	0.000485185	0.00587794	-0.228812	0.0749151	0.131406	-0.449912	0.000502244	0.00462695
ATXN1	-0.266008	0.000486884	0.00588913	0.153366	0.0440324	0.0841637	-0.27489	0.000324424	0.00339438
PNRC1	-0.37142	0.000486823	0.00588913	-0.323817	0.00240783	0.00695299	-0.32315	0.00244037	0.0144426
VSTM2L	-0.372528	0.000487736	0.00589474	0.951828	9.96478e-20	9.95953e-18	-0.323454	0.00254138	0.0148666
CMTM3	-0.308086	0.000490268	0.00592063	-0.0197128	0.823763	0.87478	-0.30426	0.000585081	0.005129
PA2G4P4	0.340787	0.000490713	0.00592129	-0.248525	0.0142955	0.0322653	0.214054	0.0308641	0.0904664
MYEOV2	-0.196139	0.0004925	0.00593814	0.119885	0.0327093	0.0653755	-0.207942	0.000233361	0.00268781
POMT2	-0.173563	0.000493637	0.00594713	0.12854	0.00961389	0.0230224	-0.210459	2.72214e-05	0.000571199
MTHFD2L	0.325857	0.000494265	0.00594998	-0.373453	0.000178355	0.000709312	0.347158	0.000243077	0.00276202
GLG1	-0.205946	0.000494928	0.00595325	0.350945	2.8399e-09	3.76472e-08	-0.209872	0.000386743	0.00382762
KIAA0513	-0.397149	0.000501428	0.00602515	0.347919	0.00210367	0.00617088	-0.39228	0.000601344	0.00522036
DDX47	0.145601	0.000501806	0.00602515	0.0638129	0.129318	0.206062	0.0245374	0.560266	0.694877
SRGAP2	-0.185967	0.000502096	0.00602515	-0.0857702	0.109106	0.179232	-0.217212	5.23664e-05	0.000913375
LOC729683	-0.29611	0.000505851	0.00606542	-0.105598	0.214702	0.311563	-0.198729	0.020447	0.0666269
DCUN1D3	-0.265393	0.00050815	0.00608818	0.578421	1.12713e-14	4.82346e-13	-0.29861	0.000103794	0.00151911
HJURP	0.222485	0.000512896	0.0061402	-0.362678	2.18096e-08	2.33991e-07	0.166094	0.00975325	0.0390833
SLC20A1	-0.395701	0.00051419	0.00615084	0.566036	6.60618e-07	4.89805e-06	-0.504392	9.77872e-06	0.000270785
PAK1IP1	0.220351	0.000514605	0.00615097	-0.0044832	0.943739	0.961717	0.249219	9.01012e-05	0.00136336
ALOX15B	-0.680817	0.000516808	0.00617244	1.09151	3.34417e-08	3.43043e-07	-0.478553	0.0137486	0.0498969
ALG13	0.240181	0.000518969	0.00619144	0.0231563	0.739322	0.80874	0.252891	0.000270997	0.00298935
TOB2	-0.170594	0.000519214	0.00619144	-0.0362457	0.46117	0.567985	-0.20835	2.39842e-05	0.000516102
TRPV2	-0.486941	0.000519694	0.0061923	0.407122	0.00360923	0.00989781	-0.613569	1.20144e-05	0.000313076
GAS2L1	-0.314093	0.000522921	0.00622588	0.260932	0.00382442	0.0103881	-0.446851	8.38849e-07	4.55135e-05
JUNB	-0.394735	0.000523885	0.00623247	0.185251	0.103096	0.171285	-0.37629	0.000950062	0.00726843
SLITRK4	-0.668123	0.000526137	0.00625436	0.781504	3.0934e-05	0.000150818	-0.944325	1.42088e-06	6.78803e-05
LIPA	-0.299274	0.000526832	0.0062564	0.249845	0.00372305	0.0101581	-0.282766	0.00105867	0.00784934
BCL3	-0.359686	0.000527132	0.0062564	-0.277334	0.00767397	0.018972	-0.367727	0.000402395	0.0039159
RAD18	0.31155	0.00052802	0.00625716	-0.119693	0.186726	0.27814	0.410386	5.12646e-06	0.00016821
DNAH11	0.458429	0.000527674	0.00625716	-0.456211	0.00104902	0.00337357	0.417507	0.001757	0.0113681
STK38L	-0.366643	0.00052994	0.00627273	0.745556	1.81115e-12	4.81874e-11	-0.353754	0.000833907	0.00664037
TRIM8	-0.238637	0.000530159	0.00627273	0.134955	0.049383	0.092632	-0.274993	6.62779e-05	0.00108152
NAGA	-0.184029	0.000533887	0.00631191	0.146888	0.00555999	0.0143848	-0.199712	0.000182491	0.00228278
HNRNPA1L2	0.205605	0.000534921	0.00631922	-0.272031	7.73645e-06	4.36241e-05	0.308213	2.30089e-07	1.71348e-05
CLK4	0.297366	0.000536302	0.00633062	-0.166182	0.0570112	0.104616	0.353223	4.17017e-05	0.000785046
ZNF365	-0.386004	0.000537482	0.00633962	0.530668	8.77111e-07	6.3302e-06	-0.45147	6.76378e-05	0.00109664
ZNRF2	-0.320838	0.000537919	0.00633985	-0.334501	0.000360773	0.00132037	-0.212101	0.0228617	0.0721018
FAM86B3P	0.399095	0.000539172	0.00634478	0.254339	0.0310092	0.0624791	0.431193	0.000216306	0.0025713
RPL10	0.14759	0.000538914	0.00634478	-0.228474	8.66827e-08	8.00996e-07	0.0857045	0.0445534	0.118249
MBD3	-0.160656	0.000540321	0.00635338	0.0646456	0.163683	0.249741	-0.13805	0.00299865	0.0167336
EIF3M	0.159902	0.000542596	0.00637026	-0.00273431	0.952946	0.967983	0.0961905	0.0379435	0.105382
AIFM1	0.133527	0.000542226	0.00637026	-0.304912	8.84326e-15	3.88285e-13	0.0633895	0.1031	0.2169
EPB41L4A	0.375126	0.000545827	0.00640325	0.0967134	0.380909	0.490404	0.399946	0.000255847	0.00286731
IQCA1	-0.52658	0.000546398	0.006405	-0.244395	0.108039	0.177838	-0.549226	0.000370577	0.00371114
NCAPG2	0.220381	0.0005469	0.00640594	-0.368726	9.37411e-09	1.09463e-07	0.289736	5.6278e-06	0.00017924
STARD10	-0.343897	0.000547844	0.00641205	-0.0931697	0.349055	0.45892	-0.326326	0.00109672	0.00803874
SECTM1	-0.472646	0.000548316	0.00641263	0.383997	0.00430765	0.0115194	-0.482216	0.00044845	0.00423707
C6orf106	-0.185918	0.000548905	0.00641459	-0.00193096	0.971822	0.980926	-0.268463	6.42822e-07	3.67815e-05
SFT2D2	-0.266766	0.000549564	0.00641735	0.087613	0.250737	0.35243	-0.181917	0.0193346	0.064056
FAT3	-0.423269	0.000555219	0.006474	1.11866	2.63632e-20	2.96674e-18	-0.184289	0.12945	0.253822
MAP1A	-0.294577	0.000556365	0.006474	0.414568	1.15611e-06	8.0864e-06	-0.380426	8.49375e-06	0.000243926
USP36	0.23333	0.000556295	0.006474	0.269565	6.82827e-05	0.000304924	0.182866	0.00699971	0.0307518
KIFAP3	-0.140807	0.000556546	0.006474	0.218907	6.76739e-08	6.41762e-07	-0.191501	3.42049e-06	0.000124914
ANAPC1	0.269893	0.00055644	0.006474	-0.152067	0.0526739	0.097886	0.289311	0.000218137	0.00258095
TXN	0.143941	0.000557725	0.00648276	-0.225721	7.05742e-08	6.65114e-07	0.0312501	0.454443	0.606136
HIP1R	0.220208	0.000560089	0.00650525	-0.332768	3.24139e-07	2.58766e-06	0.132467	0.0393933	0.108006
TRIM66	0.243805	0.000560717	0.00650757	0.018893	0.794782	0.852678	0.16868	0.0188459	0.0629311
GRIA3	-0.563306	0.000564701	0.00653491	1.36069	4.06552e-17	2.57347e-15	-0.560945	0.000644999	0.00548033
TMED9	-0.304045	0.000563815	0.00653491	0.355729	5.29557e-05	0.000242905	-0.34251	0.000102586	0.00150432
TMEM51	-0.396918	0.000564247	0.00653491	-0.02239	0.853438	0.896518	-0.378245	0.00104912	0.00780138
TAF9B	0.263896	0.000564793	0.00653491	-0.295383	0.000142015	0.000582164	0.274556	0.000349883	0.00358182
LRPAP1	-0.171712	0.00056528	0.00653557	0.305949	7.42733e-10	1.12052e-08	-0.225419	6.28919e-06	0.000194654
LOC729218	0.235647	0.000566478	0.00654444	-0.0343764	0.624298	0.714827	0.245571	0.000382959	0.00380007
BCKDHB	0.27402	0.000568452	0.00656225	0.0130844	0.872251	0.910801	0.338799	2.12779e-05	0.000469845
ZNRF1	-0.228901	0.000569147	0.00656529	-0.157962	0.0176968	0.0387725	-0.238854	0.000344549	0.00353915
GZMA	-0.825146	0.000572569	0.00659681	0.904765	0.0019698	0.0058311	-0.910015	0.000197334	0.00240986
CSNK1G2	-0.160014	0.000573182	0.00659681	-0.148462	0.00142534	0.0043967	-0.101883	0.0285842	0.0854825
C4orf46	0.219637	0.000573106	0.00659681	-0.378992	6.17082e-09	7.56635e-08	0.318639	6.29357e-07	3.66062e-05
SMG1P3	0.258967	0.000575337	0.00661073	0.118022	0.124289	0.199513	0.293745	0.000110416	0.00159301
RPS8	0.176123	0.000575697	0.00661073	-0.241276	2.44135e-06	1.57157e-05	0.114043	0.0258317	0.0791704
ME2	0.299638	0.000575064	0.00661073	-0.438632	5.3848e-07	4.10672e-06	0.302869	0.000506786	0.00465308
AKR1B1	0.16265	0.00057705	0.00662126	-0.411971	5.61021e-18	4.07801e-16	0.0855002	0.0711372	0.165805
TMEM106C	-0.15742	0.000577527	0.00662173	-0.117769	0.0103344	0.0244586	-0.196901	1.92566e-05	0.00043544
UBE2L6	-0.548816	0.000579205	0.00663595	0.395673	0.0126822	0.0291446	-0.502369	0.00155593	0.0104166
SORT1	-0.307141	0.00058078	0.00664399	0.931699	1.45748e-25	4.4284e-23	-0.372386	3.10442e-05	0.00062716
ZNF331	0.211488	0.000580403	0.00664399	0.139169	0.0258283	0.053342	0.238576	0.000122991	0.00172855
C1orf122	-0.21767	0.000582541	0.00665911	0.273188	1.44458e-05	7.6357e-05	-0.247116	0.000100449	0.00148014
GXYLT2	-0.509038	0.000583767	0.00666375	0.574994	0.000103252	0.000439878	-0.446987	0.00252042	0.0147978
IRX3	-0.488918	0.000584263	0.00666375	0.285661	0.0454015	0.086239	-0.523317	0.000221101	0.00260133
PDGFRA	-0.498997	0.000584181	0.00666375	0.119351	0.41733	0.526017	-0.131427	0.339125	0.49874
TLR6	-0.631216	0.000584878	0.00666577	-0.00549583	0.996577	0.997957	-0.32128	0.0771009	0.175979
CAT	-0.192703	0.000585708	0.00666686	0.020878	0.708954	0.783988	-0.0946042	0.0921437	0.200687
SDHB	0.124491	0.000585851	0.00666686	-0.164773	7.4487e-06	4.21769e-05	0.0217323	0.552062	0.688526
KIF3B	-0.187801	0.000588897	0.0066965	0.201685	0.000216051	0.00083945	-0.19981	0.00026388	0.00293046
TSSC1	0.145355	0.000591617	0.0067224	-0.151213	0.000492427	0.00173371	0.0166162	0.699023	0.801479
SNED1	-0.502329	0.000592535	0.00672277	0.994124	9.75345e-12	2.20498e-10	-0.417181	0.00459521	0.0226878
DIXDC1	-0.237494	0.000592373	0.00672277	0.227211	0.000968366	0.00314548	-0.198862	0.00413093	0.0210312
TRMT61A	0.245354	0.000594223	0.00673186	0.144383	0.0450464	0.0857253	0.225643	0.00170187	0.0111316
RAB5B	-0.154605	0.000593959	0.00673186	0.112178	0.0126093	0.0290023	-0.194726	1.59827e-05	0.000379389
GNPDA2	-0.21863	0.000595499	0.0067413	0.18685	0.00311176	0.00867729	-0.186599	0.00359678	0.0189716
LOC100506469	0.44121	0.000595981	0.00674173	-0.429394	0.00148371	0.00455639	0.458648	0.000396087	0.00388467
MECP2	0.115235	0.000598596	0.00676627	0.0751222	0.0262798	0.0541392	0.0672765	0.0468803	0.122637
LINC00886	0.522818	0.000599994	0.00677703	-0.151358	0.332172	0.441462	0.297559	0.0542993	0.136259
HP1BP3	0.103595	0.000600554	0.00677832	-0.00723291	0.811368	0.865358	0.133507	1.02864e-05	0.000277076
PCDHA1	-0.71788	0.000602536	0.00679564	0.412178	0.0361275	0.0713145	-0.629313	0.00278288	0.0158461
MRPS27	0.195854	0.000605105	0.00681955	-0.2714	2.41137e-06	1.55622e-05	0.121149	0.0344076	0.0975953
VSNL1	-0.521984	0.000606472	0.00682989	0.325356	0.0297439	0.0601932	-0.702576	5.9859e-06	0.000187888
PRR11	0.190756	0.000607225	0.00683331	-0.601127	8.32692e-27	3.08543e-24	0.23939	1.71556e-05	0.00039717
UBTD1	-0.325105	0.000614721	0.00691254	0.083132	0.375988	0.485426	-0.410173	1.61589e-05	0.000382377
SMYD5	0.183344	0.00061543	0.00691539	-0.0596647	0.271709	0.376143	0.115165	0.0328979	0.0946024
WDR73	0.199166	0.000617795	0.00693172	0.203107	0.000526791	0.00184062	0.125012	0.0337063	0.0962841
ACOX1	0.113934	0.000617552	0.00693172	-0.0462496	0.170208	0.257498	0.103618	0.00201091	0.0126186
CHRD	-0.686733	0.000619857	0.00694972	0.574447	0.0035019	0.00964308	-0.774833	0.000140618	0.00190229
TRIP13	0.209064	0.000623346	0.00698369	-0.509352	2.384e-16	1.33645e-14	0.227685	0.00020167	0.0024471
IFI44	-0.606177	0.000625028	0.00699736	0.396256	0.0305464	0.0616338	-0.316363	0.0732522	0.169615
DCAF4	0.1763	0.000632929	0.00708061	0.0680409	0.194298	0.287483	0.135746	0.00941473	0.0381003
SLC26A6	-0.243975	0.000637679	0.0071255	-0.256583	0.00035118	0.00128681	-0.163035	0.0229115	0.0722288
TIMM13	0.197908	0.00063788	0.0071255	-0.389092	2.67088e-11	5.54318e-10	0.142682	0.0140095	0.050614
SLIT3	-0.607806	0.000640055	0.00713405	1.1079	1.85233e-09	2.56056e-08	-0.524334	0.00325716	0.0177612
RPN1	-0.216433	0.000639729	0.00713405	0.227986	0.000318468	0.00118062	-0.292344	4.03602e-06	0.000141933
RPS25	0.204745	0.000639851	0.00713405	-0.194153	0.00121687	0.00384739	0.166619	0.00547649	0.0257342
CCDC150	0.408127	0.000640534	0.00713416	-0.596892	1.97425e-06	1.29839e-05	0.62977	1.46165e-07	1.22008e-05
KRI1	0.156918	0.000646062	0.00718519	0.121446	0.00874914	0.0212281	0.101341	0.0289176	0.0862759
USP24	0.265508	0.000646046	0.00718519	-0.173504	0.0262237	0.0540483	0.316099	4.91463e-05	0.000869185
ZNF506	0.308444	0.000647809	0.00719454	0.00889968	0.923523	0.948561	0.3773	3.4016e-05	0.000665942
WDR35	0.389596	0.00064785	0.00719454	-0.149089	0.19535	0.288581	0.474695	3.31554e-05	0.000654359
UMPS	0.160632	0.000650145	0.00721476	0.0644869	0.174205	0.262526	0.114839	0.0154492	0.0543801
ADPGK	-0.20913	0.000651876	0.00722869	0.161139	0.00844923	0.0206202	-0.224871	0.000255761	0.00286731
MIR612	0.72516	0.000653814	0.00723961	0.511255	0.0177762	0.0389297	0.433627	0.0451379	0.119113
HOXB8	-0.562892	0.000653502	0.00723961	-0.707441	1.99005e-05	0.000101691	-0.346383	0.0327372	0.0942084
OSBPL5	-0.284744	0.000655518	0.00725319	0.314883	0.000159443	0.000643876	-0.31526	0.000165327	0.00213758
TMEM184C	-0.168792	0.000656504	0.00725881	0.197605	6.02198e-05	0.000272523	-0.134008	0.00712884	0.0311928
SLC35C2	-0.150675	0.000657991	0.00726997	0.0728487	0.0991059	0.165744	-0.138714	0.00182125	0.011714
CASP1	-0.751692	0.000659531	0.00728169	0.549271	0.00966885	0.0231249	-0.632906	0.00386195	0.020031
RPL22	0.190374	0.000661089	0.00729358	-0.172275	0.00208887	0.00613219	0.153336	0.00612178	0.027974
LSM10	-0.218498	0.00066476	0.00732876	-0.0589007	0.359494	0.469276	-0.263839	4.37625e-05	0.000807726
TOX2	-0.38722	0.000669546	0.00737228	0.0033659	0.972842	0.981719	-0.512892	6.9309e-06	0.000208503
MRRF	0.180475	0.000669678	0.00737228	-0.402045	3.22186e-13	1.01972e-11	0.187594	0.000454064	0.00427274
MRPL30	0.1944	0.000671601	0.0073881	-0.265475	4.18589e-06	2.54968e-05	0.184545	0.00128265	0.00902552
HIBADH	0.160951	0.000672957	0.00739766	-0.0517112	0.2801	0.385582	0.175576	0.000224457	0.00262708
PLIN2	0.255986	0.000674855	0.00741315	0.0898332	0.234235	0.33363	0.0491835	0.514453	0.657101
ASB1	0.158639	0.00067539	0.00741367	0.125965	0.00718723	0.0179562	0.11637	0.0130822	0.0481922
TMEM98	-0.22622	0.000676182	0.00741701	0.158169	0.0172449	0.0379193	-0.245745	0.000228543	0.00265243
DIMT1	0.170629	0.000677963	0.00743118	-0.050861	0.315935	0.424376	0.111961	0.026716	0.0812063
SAMD9	-0.660143	0.000682314	0.00746272	0.701297	0.000338857	0.00124677	-0.53201	0.00603661	0.0277318
LGR6	-0.806706	0.000681551	0.00746272	0.591699	0.0450355	0.0857152	-0.827784	0.000593498	0.00517293
H6PD	-0.325121	0.000681836	0.00746272	0.470975	8.04528e-07	5.87051e-06	-0.242811	0.011001	0.042537
ZNF688	-0.264577	0.000685855	0.00749605	-0.0690804	0.375874	0.48532	-0.217342	0.0057302	0.0266789
SNAP25	-0.458508	0.000687975	0.00750958	0.874315	1.98564e-11	4.28492e-10	-0.230079	0.0872617	0.192714
TMCO3	-0.204654	0.000688576	0.00750958	0.356654	3.05203e-09	4.02137e-08	-0.204459	0.000706003	0.00585778
ARL14EP	0.205673	0.00068853	0.00750958	0.0910703	0.136363	0.215234	0.219552	0.000315658	0.00332789
MRPS25	0.211101	0.000689398	0.00751315	-0.172075	0.00614598	0.0156803	0.176158	0.00477809	0.0233142
JDP2	-0.455364	0.000690407	0.00751875	0.320815	0.0161476	0.0357965	-0.440327	0.00101246	0.0076145
KDELR1	-0.15398	0.0006916	0.00752097	0.183324	5.25653e-05	0.000241366	-0.233984	2.64999e-07	1.92523e-05
LOC101243545	0.206944	0.000691245	0.00752097	-0.221369	0.000377308	0.00137394	0.162905	0.00801193	0.0338574
DDX51	0.149307	0.000696133	0.00756485	-0.0391796	0.382692	0.492282	0.102393	0.0216192	0.069252
UQCC2	0.168783	0.000697284	0.00757193	-0.277382	4.19579e-08	4.18807e-07	0.114054	0.0227324	0.0718133
ADI1	-0.148182	0.000703054	0.00762914	0.0635918	0.145672	0.227165	-0.264669	1.82095e-09	4.19149e-07
SLC37A1	-0.388936	0.00070412	0.00763526	-0.20606	0.0720735	0.12726	-0.401333	0.000529304	0.00478357
B3GAT1	-0.605255	0.000708328	0.00767541	0.118894	0.535631	0.634983	-0.357917	0.0416167	0.112338
AR	-0.19071	0.000709291	0.00767723	0.144652	0.00987898	0.0235681	-0.120957	0.0324864	0.0937029
FAM134A	-0.17137	0.000709507	0.00767723	0.0281867	0.577327	0.673482	-0.240825	2.12654e-06	8.82689e-05
EHD3	-0.514167	0.000711164	0.00768968	0.409076	0.00653484	0.0165407	-0.367399	0.0147965	0.0526932
LPHN1	-0.4147	0.000714184	0.00771136	0.25188	0.0416099	0.0803531	-0.268639	0.0282767	0.0847581
TMEM183A	0.327089	0.000713892	0.00771136	-0.263311	0.00984338	0.0234905	0.19912	0.0435952	0.116417
SMC1A	0.153439	0.000715964	0.00772509	-0.243336	9.42635e-08	8.61125e-07	0.20371	7.24833e-06	0.000215915
SLC22A18	-0.295916	0.000718315	0.00774496	0.650911	3.21948e-14	1.27703e-12	-0.27033	0.00211022	0.0130498
TBXA2R	-0.499872	0.000719573	0.00774963	0.167668	0.243884	0.344852	-0.497823	0.000767646	0.00624183
ZNF33B	0.36489	0.000719769	0.00774963	-0.177327	0.105822	0.174934	0.504659	3.04131e-06	0.000114096
GBF1	-0.24015	0.000720922	0.00775655	0.286782	5.27978e-05	0.000242328	-0.288368	4.96601e-05	0.000877252
OAS1	-0.78793	0.000727071	0.00781717	0.326923	0.340277	0.449756	-0.700182	0.0034719	0.0185882
FAM155A	-0.387314	0.00073043	0.00784773	0.732213	9.86281e-11	1.83622e-09	-0.280133	0.0145938	0.0522035
WARS2	0.202329	0.000731136	0.00784976	-0.108138	0.0776801	0.135319	0.278077	3.92865e-06	0.000139124
NNMT	-0.686908	0.000732374	0.0078575	1.11902	1.89335e-08	2.06192e-07	-0.763531	0.000170225	0.00217811
FAM89A	-0.39578	0.0007329	0.00785759	0.415637	0.000350179	0.00128376	-0.402396	0.000615008	0.0052876
TAF1D	0.240285	0.000736412	0.00788968	0.0645602	0.366937	0.476251	0.341899	1.61481e-06	7.34929e-05
FIP1L1	0.184101	0.000741025	0.00793351	0.0576915	0.293275	0.39996	0.221941	5.00506e-05	0.000881195
BACH2	-0.516547	0.000743344	0.00794548	0.423575	0.00680667	0.0171119	-0.451216	0.0031144	0.0172202
CYB561	-0.329193	0.000743033	0.00794548	-0.262671	0.0072799	0.0181484	-0.387436	7.83659e-05	0.00122736
PPAT	0.349121	0.000743712	0.00794548	-0.269319	0.00973244	0.0232623	0.442255	1.95726e-05	0.000439862
LUM	-0.608774	0.00074588	0.00796304	0.917278	4.80914e-07	3.70105e-06	-0.401333	0.0223674	0.0710148
NELFCD	0.135758	0.000746786	0.00796711	-0.294921	4.65054e-13	1.41585e-11	0.0924509	0.022235	0.0707423
FASTKD2	0.212994	0.000747462	0.00796873	-0.0309943	0.625539	0.71571	0.197477	0.00182947	0.011742
FN3K	0.210739	0.000752596	0.00801784	-0.344373	1.88021e-07	1.58602e-06	0.152893	0.0161601	0.0562053
CHPF2	-0.400898	0.000753398	0.00801844	0.671492	1.59011e-08	1.76199e-07	-0.412076	0.000530695	0.0047876
ADAM11	0.411261	0.000753708	0.00801844	-0.356078	0.00500087	0.0131079	0.462164	0.000170613	0.00217811
APP	-0.192465	0.000755198	0.00802867	0.60156	5.99674e-26	1.98049e-23	-0.210375	0.000231231	0.00267545
ADSL	0.14679	0.000761038	0.0080851	-0.146617	0.000848217	0.00280313	0.0670901	0.125466	0.248544
ANKRD54	-0.228172	0.000761918	0.00808879	-0.128958	0.0577729	0.105792	-0.252621	0.000212724	0.00254426
ALDH1L2	-0.349883	0.000767343	0.0081407	0.400192	0.000108417	0.000458793	-0.239964	0.0210166	0.067847
COL4A2	-0.446199	0.000768249	0.00814462	0.691801	1.61041e-07	1.38457e-06	-0.589516	8.74313e-06	0.000248272
RPS23	0.208607	0.000771383	0.00817214	-0.258853	3.04748e-05	0.000148987	0.162965	0.00862547	0.0357637
DDX50	0.215514	0.000772379	0.00817699	0.0219578	0.733269	0.804204	0.264534	3.77904e-05	0.000724889
LTV1	0.231863	0.000773039	0.00817828	0.0482743	0.486172	0.590921	0.306656	8.98142e-06	0.000252677
TPBG	-0.445421	0.000773971	0.00818244	0.270757	0.0390566	0.0762463	-0.527257	7.07505e-05	0.0011362
C20orf27	0.202815	0.000776326	0.00820163	-0.467866	2.05093e-14	8.33633e-13	0.124445	0.0398837	0.108899
RPL12	0.218396	0.000777989	0.00821348	-0.303251	3.12455e-06	1.96068e-05	0.172894	0.00781366	0.0332042
UBQLN4	0.132605	0.000783254	0.00826118	-0.250574	4.58953e-10	7.24783e-09	0.0395745	0.320195	0.479232
HNRNPA1	0.246799	0.000783594	0.00826118	-0.336685	6.27973e-06	3.63573e-05	0.325322	9.95667e-06	0.000273529
GRIA2	-0.627872	0.000787501	0.00829661	-0.0551323	0.767366	0.831336	-1.01331	2.67393e-07	1.92523e-05
ILF2	0.115744	0.000790081	0.00831803	-0.249556	6.34269e-13	1.86741e-11	0.0603533	0.0808592	0.182284
LINC00087	-0.483845	0.000791451	0.00832092	0.258853	0.0685364	0.122093	-0.253633	0.077834	0.177386
TMEM158	-0.629739	0.000790999	0.00832092	0.102507	0.531294	0.631313	-0.387469	0.0359283	0.101003
HRASLS	0.464265	0.000796319	0.00836631	-0.678169	7.80618e-06	4.3988e-05	0.426581	0.002464	0.0145371
AP2M1	-0.175535	0.000797808	0.00837616	0.194353	0.000203579	0.000797312	-0.29263	2.30692e-08	3.04754e-06
LTBP1	-0.385858	0.000806176	0.00845817	0.583485	3.92713e-07	3.07848e-06	-0.337844	0.00329966	0.0179158
TENC1	-0.336144	0.000809823	0.00847886	0.0659585	0.508232	0.610844	-0.188339	0.0604303	0.14696
XPNPEP3	0.198922	0.000809749	0.00847886	-0.232291	0.00011885	0.000496583	0.192548	0.00125383	0.00889228
TTC39A	0.630193	0.000809182	0.00847886	-0.441623	0.0218246	0.0462878	0.610806	0.00127955	0.0090204
SMS	0.198522	0.000815475	0.00853216	-0.243996	4.05263e-05	0.000191204	0.0816185	0.168839	0.305977
TBC1D8B	-0.376376	0.000816623	0.00853829	0.524381	2.63919e-06	1.68155e-05	-0.259783	0.0207448	0.0673503
THEMIS2	-0.472367	0.000820146	0.00856923	0.207391	0.134538	0.212862	-0.520342	0.000236879	0.00270824
PBXIP1	-0.268339	0.000821714	0.00857971	0.273861	0.000627858	0.00214491	-0.205901	0.0103516	0.0407853
CCDC142	-0.233647	0.00082562	0.00860654	0.0961535	0.165657	0.252019	-0.216162	0.00218879	0.0133879
MXD4	-0.234409	0.000825206	0.00860654	0.0130073	0.852713	0.896313	-0.175553	0.012362	0.0463943
NDUFV1	0.150191	0.000825983	0.00860654	-0.184018	4.61771e-05	0.00021473	0.0748231	0.0965797	0.207249
IL17RC	-0.259568	0.000828518	0.00861315	0.115431	0.135505	0.214192	-0.220029	0.00470397	0.0230674
ATG13	-0.160903	0.000828657	0.00861315	0.0921419	0.0552803	0.10192	-0.213132	1.02566e-05	0.000276765
RNASEH2C	-0.157802	0.000828506	0.00861315	0.083954	0.0744903	0.130873	-0.154848	0.00115973	0.00838288
RABEP1	0.197103	0.000828886	0.00861315	0.070343	0.233858	0.333249	0.229665	0.000100066	0.00147593
FSTL1	-0.419119	0.000830047	0.00861933	1.03526	1.3626e-16	7.96175e-15	-0.470243	0.000176771	0.0022402
PMS2	0.179042	0.000831819	0.00863183	-0.15029	0.00627298	0.015955	0.122402	0.0240388	0.0749431
RBBP9	0.168051	0.000833372	0.00864204	-0.198042	0.000118008	0.000493741	0.179875	0.000384861	0.00381148
ATP10D	-0.31772	0.0008353	0.00865613	0.670161	1.62197e-12	4.35352e-11	-0.286991	0.00261383	0.015162
UBALD2	-0.180705	0.000838016	0.00867835	-0.452507	1.39737e-16	8.07178e-15	-0.140658	0.00962203	0.0387021
CLDN23	-0.554034	0.000839442	0.00868719	-0.033036	0.854162	0.896844	-0.571902	0.000670635	0.00564448
HLA-DMA	-0.566944	0.000842335	0.0087112	0.496353	0.00244003	0.00703261	-0.527575	0.00207593	0.0128797
A2M	-0.719872	0.00084293	0.00871142	1.18661	2.12616e-07	1.77184e-06	-0.859429	0.00010005	0.00147593
CARD16	-0.602482	0.000843782	0.0087143	0.181151	0.28123	0.386787	-0.497882	0.00591327	0.0272887
RSL1D1	0.295648	0.000844389	0.00871464	-0.00737344	0.934007	0.956017	0.301719	0.000657909	0.00556512
FAM69A	-0.258198	0.00084751	0.00874092	0.613245	6.06917e-16	3.14685e-14	-0.244805	0.00168533	0.0110551
DUSP23	-0.376986	0.00084901	0.00875045	0.326843	0.00356546	0.00979857	-0.408672	0.000313305	0.00330948
MAK16	0.279499	0.000850307	0.00875194	0.220927	0.00862648	0.0209854	0.279782	0.000872859	0.00687361
EHBP1L1	-0.327514	0.000849952	0.00875194	0.175881	0.0710262	0.125688	-0.377185	0.000121061	0.00171085
GPC4	-0.546359	0.000858332	0.00882259	0.789546	3.2023e-06	2.00533e-05	-0.731879	7.79641e-06	0.000228331
SNHG6	0.250728	0.000858086	0.00882259	-0.24749	0.00109999	0.00352034	0.190711	0.0114639	0.0438578
MCAT	0.166958	0.000863865	0.00887332	-0.145772	0.0046326	0.0122696	0.124578	0.014082	0.0508002
ZNF771	-0.247465	0.000864436	0.00887332	-0.506618	2.39141e-11	5.0319e-10	-0.030401	0.684189	0.789593
ADCY5	-0.516334	0.000868051	0.0088832	0.165382	0.287595	0.393794	-0.414834	0.00768957	0.0328658
ZNF485	0.344767	0.000868322	0.0088832	0.00049393	0.999808	0.999894	0.414305	7.29885e-05	0.0011672
TIPIN	0.252829	0.000866372	0.0088832	-0.113687	0.142869	0.22369	0.263579	0.000569529	0.0050193
RPL23A	0.186491	0.000867851	0.0088832	-0.212198	0.000154363	0.000625845	0.135032	0.0159508	0.055694
POLD2	0.209422	0.000867717	0.0088832	-0.314595	6.40537e-07	4.77012e-06	0.116379	0.0646471	0.1543
RPSAP9	0.327405	0.000871835	0.00891313	-0.371611	0.000384658	0.00139668	0.271928	0.00645632	0.0291658
PVRL2	-0.235931	0.000872808	0.00891416	0.299642	2.29888e-05	0.000115606	-0.318472	7.14962e-06	0.000213605
SLC38A1	0.351491	0.000873109	0.00891416	-0.090601	0.393262	0.502306	0.34517	0.00106923	0.00790201
SFXN5	-0.246257	0.000875261	0.00893013	-0.0855819	0.247535	0.34891	-0.150114	0.0430473	0.115258
ABCB9	-0.223852	0.000875849	0.00893013	-0.16125	0.0171613	0.0377617	-0.214174	0.00160196	0.0106415
TMEM18	0.153209	0.000879534	0.00896169	-0.0280862	0.551043	0.649104	0.126127	0.00694467	0.0306162
DARS	0.296326	0.000885913	0.00902064	-0.117082	0.190378	0.282637	0.303986	0.000653552	0.0055482
LAMB2	-0.286323	0.000887871	0.00902847	0.618611	6.53018e-13	1.91149e-11	-0.267516	0.0018948	0.0120695
ATXN2	0.144483	0.000887534	0.00902847	0.0496369	0.256306	0.359007	0.0567429	0.194316	0.33846
ALDH16A1	0.156731	0.000892193	0.00906635	-0.482996	3.17408e-23	6.10388e-21	0.130177	0.00612254	0.027974
SNX7	-0.176914	0.000893596	0.00906848	0.128092	0.0158939	0.0353322	-0.203963	0.00013812	0.00188075
EIF4H	0.0981156	0.000893252	0.00906848	-0.130469	1.05543e-05	5.77183e-05	0.003522	0.905191	0.94183
FAM219A	-0.257095	0.000896793	0.00908878	0.30017	0.000100575	0.000430163	-0.350646	6.42248e-06	0.000198205
IQSEC2	-0.257978	0.000896575	0.00908878	0.175683	0.0230001	0.0483891	-0.229942	0.00319753	0.0175178
ZRANB3	0.341321	0.000899285	0.00910796	-0.457609	1.38082e-05	7.34698e-05	0.349867	0.000699897	0.00581983
PDZD4	-0.500541	0.000901136	0.0091199	0.385921	0.00964643	0.0230858	-0.411739	0.00640008	0.0289794
VPRBP	0.188936	0.000901664	0.0091199	-0.00134959	0.981203	0.987508	0.175186	0.00219029	0.0133879
DPT	0.875136	0.000902968	0.00912701	-0.67843	0.00407443	0.0109676	0.408286	0.104115	0.218348
KCNMB4	-0.469623	0.000907153	0.00915849	0.291326	0.0392795	0.0765888	-0.352798	0.0132102	0.0485695
SURF4	-0.253333	0.000907389	0.00915849	0.219636	0.00398966	0.0107734	-0.324831	2.10226e-05	0.000464885
SLC41A1	-0.144561	0.000908494	0.00915849	0.0490635	0.25987	0.362963	-0.160826	0.000250845	0.00282463
VDAC1	0.158495	0.000908193	0.00915849	-0.0759968	0.112131	0.183349	0.0524252	0.272915	0.43034
EVA1B	-0.312639	0.000914802	0.00921597	0.141809	0.129528	0.206354	-0.286379	0.00239223	0.0142409
SDC2	-0.282077	0.000916724	0.0092292	0.753358	7.32686e-19	6.32442e-17	-0.397248	3.07778e-06	0.000114602
PAAF1	0.182827	0.00091913	0.00924729	-0.187364	0.000909301	0.00297718	0.159973	0.00405102	0.0207565
TNC	-0.470542	0.000923009	0.00926792	0.533802	0.000177048	0.000704482	-0.456344	0.00130813	0.00915814
DDX42	0.146137	0.000922861	0.00926792	0.209198	2.15312e-06	1.40447e-05	0.16872	0.000133999	0.00184227
RCOR1	0.197609	0.000922346	0.00926792	-0.0786077	0.190101	0.282327	0.130194	0.0295581	0.0877044
AKT1	-0.170408	0.000923747	0.0092692	0.0353253	0.492127	0.596632	-0.2362	4.49455e-06	0.000154833
PARD6G	-0.187512	0.000926	0.00928567	0.0838029	0.137408	0.216604	-0.146607	0.0100736	0.0400517
PSENEN	-0.19964	0.000928899	0.00930859	0.0544323	0.365206	0.474693	-0.24385	5.81118e-05	0.000983112
LINC01355	0.546125	0.000930335	0.0093107	0.173297	0.307254	0.414507	0.416473	0.0130411	0.0481413
ADAT2	0.38843	0.000929732	0.0093107	-0.131468	0.267231	0.370824	0.538052	4.62687e-06	0.000158671
SMARCA4	0.180157	0.000934241	0.00934364	-0.160489	0.00324492	0.00900893	0.120716	0.0266685	0.0811107
TMEM97	0.202092	0.000935352	0.0093486	-0.494575	1.96039e-15	9.70103e-14	0.260447	2.09994e-05	0.000464885
FIBCD1	-0.561507	0.00093747	0.0093636	0.567394	0.000814701	0.00270357	-0.797999	3.09471e-06	0.00011467
PIP5K1C	-0.315844	0.000938417	0.00936691	0.455702	1.73645e-06	1.15753e-05	-0.363763	0.000139539	0.00189106
PCDHA12	-0.4522	0.000939833	0.00937488	0.631313	1.82486e-06	1.21009e-05	-0.460629	0.000856342	0.00677581
RUVBL2	0.205487	0.000942168	0.009392	-0.36389	5.5032e-09	6.83044e-08	0.103449	0.0963458	0.206969
UST	-0.260984	0.00094472	0.00940908	0.182033	0.0204222	0.0437286	-0.211632	0.00754926	0.0325357
RPS7	0.165507	0.000945119	0.00940908	-0.229991	4.47559e-06	2.69921e-05	0.137921	0.00588919	0.027221
DGCR2	-0.199743	0.000948136	0.00943293	0.1809	0.00272915	0.00774853	-0.23286	0.00011898	0.00169087
IKBKE	-0.294718	0.000948881	0.00943417	-0.220085	0.0137667	0.0312435	-0.293297	0.00102791	0.00768442
RAB43	-0.363223	0.000950483	0.00944391	0.0791662	0.463611	0.570252	-0.40425	0.000266774	0.00295292
KLF9	-0.2031	0.000952332	0.00944992	-0.0303344	0.621363	0.712326	-0.0580315	0.345054	0.504941
PCTP	-0.191382	0.000951933	0.00944992	-0.0844761	0.146142	0.227735	-0.167971	0.00402797	0.0206761
PLA2G6	0.357329	0.000952983	0.00945021	-0.0160195	0.885489	0.921156	0.329629	0.00242058	0.0143815
FARSB	0.24231	0.000954945	0.00946181	0.0356378	0.628302	0.718005	0.229959	0.00174146	0.0113076
LINC00665	0.33619	0.000955399	0.00946181	-0.396846	0.000173448	0.00069215	0.311878	0.00237011	0.0141617
C1QTNF6	-0.481913	0.000957635	0.00947778	0.168733	0.251848	0.353742	-0.34561	0.0181319	0.0611987
RGL4	0.272493	0.000970403	0.00959789	-0.178755	0.0361313	0.0713145	0.382933	3.91657e-06	0.00013902
KIAA0754	-0.252554	0.00097241	0.00961149	0.298004	9.44359e-05	0.000407461	-0.120732	0.115124	0.233504
FIBIN	-0.582776	0.00097443	0.00962519	0.856474	1.01296e-06	7.19056e-06	-0.561008	0.00149457	0.0101247
RAB31	-0.223172	0.000975933	0.00963234	0.212609	0.00165488	0.00501515	-0.12356	0.0680707	0.160355
RAB6B	-0.370771	0.000976422	0.00963234	0.0779333	0.491847	0.59634	-0.534305	2.50514e-06	9.93686e-05
MAP3K3	-0.23912	0.000977299	0.00963473	-0.0785308	0.279861	0.385322	-0.227064	0.00178448	0.0115312
NAMPT	0.224534	0.000980979	0.00965847	-0.182889	0.00750117	0.0186327	0.212866	0.00180064	0.0116079
SFPQ	0.104219	0.000980797	0.00965847	-0.281749	7.20022e-19	6.25061e-17	0.143935	5.44343e-06	0.000174834
SGCE	-0.24658	0.000985637	0.00969806	0.280924	0.000162362	0.000654096	-0.135065	0.0714679	0.166452
PFAS	0.189807	0.000989437	0.00972914	-0.343893	3.20217e-09	4.20825e-08	0.175404	0.00238105	0.0142133
WBP1L	-0.214356	0.000991067	0.00973887	0.237016	0.000261553	0.000992881	-0.343109	1.44892e-07	1.22008e-05
EIF4E	0.204156	0.000992384	0.00974121	-0.04828	0.438428	0.545637	0.199153	0.00135064	0.0093951
GLUD1	0.101798	0.000992588	0.00974121	-0.169351	5.31104e-08	5.16551e-07	0.0962423	0.00190859	0.0121306
SCAF4	0.115853	0.000994855	0.00975715	-0.0509977	0.153909	0.237475	0.088588	0.0127086	0.0472861
KRT10	-0.281835	0.000997055	0.00977243	-0.0584093	0.496509	0.600672	-0.299372	0.000485176	0.00449165
OST4	-0.225529	0.00100313	0.00981297	0.333622	1.06621e-06	7.5435e-06	-0.2597	0.000155127	0.00203866
TIAM1	-0.147429	0.00100284	0.00981297	0.0240432	0.591336	0.685979	-0.11168	0.013476	0.0491541
SORD	0.240515	0.00100192	0.00981297	-0.489772	3.63658e-11	7.29814e-10	0.161493	0.0276199	0.0833203
MMP13	-0.676532	0.00100401	0.00981529	0.99573	2.36872e-06	1.53261e-05	-0.623105	0.00235189	0.0140947
CHI3L1	-0.72365	0.00101007	0.00986811	0.977941	9.34367e-06	5.17307e-05	-0.121504	0.444478	0.598151
CCDC112	0.198336	0.00101452	0.00990528	-0.183282	0.00303499	0.00849125	0.260947	1.71724e-05	0.00039717
KLHDC4	0.188086	0.00101555	0.00990897	-0.131528	0.0243552	0.0507551	0.124832	0.0308356	0.0904223
KIAA0368	0.201207	0.00101917	0.00993649	-0.0584395	0.34097	0.450515	0.214916	0.000454218	0.00427274
NDUFS2	0.129217	0.00101993	0.00993649	-0.18235	4.29121e-06	2.6004e-05	0.0708925	0.0726502	0.168684
CEBPZOS	0.17765	0.00102033	0.00993649	-0.191716	0.000460001	0.00163203	0.15302	0.0048488	0.0235571
WDR66	0.316106	0.00102858	0.0100076	0.0371735	0.704583	0.780575	0.161099	0.098355	0.209714
SLC25A33	0.199845	0.00102896	0.0100076	-0.245921	8.83989e-05	0.000384361	0.20551	0.000816843	0.00654523
SULT4A1	-0.387103	0.00103278	0.0100221	0.460632	5.17448e-05	0.000238142	-0.385758	0.00125435	0.00889228
SRPRB	-0.203952	0.00103195	0.0100221	0.38074	7.83052e-10	1.17551e-08	-0.253465	4.75666e-05	0.00084816
PRDM8	0.45819	0.00103309	0.0100221	0.190348	0.173873	0.262078	0.45715	0.00109563	0.00803709
TUBB3	-0.249879	0.00103231	0.0100221	-0.0377394	0.620294	0.711423	-0.285493	0.000178433	0.00225433
COL5A2	-0.434154	0.00103562	0.0100403	0.798994	1.37567e-09	1.95613e-08	-0.367479	0.00533747	0.0252136
POLD1	0.2281	0.00103734	0.0100506	-0.418844	2.39853e-09	3.21895e-08	0.239877	0.00056971	0.0050193
TERT	0.88179	0.00103815	0.010052	-1.15696	5.57921e-07	4.23797e-06	0.882909	0.000979083	0.00746293
MRPS22	0.143816	0.00104012	0.0100647	-0.140358	0.00167132	0.00505387	0.12015	0.00658024	0.0295062
UCHL1	-0.213298	0.00104211	0.010071	0.109783	0.091276	0.155006	-0.287485	1.00792e-05	0.000275012
SRSF9	-0.132071	0.00104209	0.010071	-0.303084	7.21489e-14	2.57903e-12	-0.0503257	0.212404	0.360299
PIGS	-0.158503	0.00104486	0.0100848	0.336974	2.59656e-12	6.60752e-11	-0.221642	4.93925e-06	0.000164485
ODF2	0.113096	0.00104462	0.0100848	-0.28126	1.14022e-15	5.7934e-14	0.0905752	0.00906594	0.0370633
ANKRD24	-0.577633	0.00104567	0.0100862	0.857099	2.78495e-07	2.25769e-06	-0.41571	0.0184645	0.0620878
TAP1	-0.57896	0.00105515	0.0101647	0.616969	0.000424761	0.00152157	-0.62567	0.000389564	0.00384552
HECW1	-0.551721	0.00105581	0.0101647	0.469435	0.00660478	0.0166927	-0.546361	0.0011737	0.00845211
PRC1	0.185144	0.00105453	0.0101647	-0.475448	6.56268e-17	4.03645e-15	0.231733	4.20145e-05	0.000789847
GSDMD	-0.357843	0.00105801	0.0101794	-0.270683	0.0135264	0.0307809	-0.220262	0.0435706	0.116372
GOLGA6L9	0.449819	0.00106056	0.0101975	-0.172028	0.238183	0.338081	0.490352	0.000424073	0.00407755
ARHGEF40	-0.331052	0.00106197	0.0102045	0.293015	0.00369702	0.0100998	-0.26378	0.00930129	0.0377116
IKBIP	-0.24128	0.00106278	0.0102059	0.479694	6.62019e-11	1.26508e-09	-0.280077	0.000150058	0.00199447
RABL3	0.290074	0.00106772	0.0102363	0.0461942	0.604074	0.697559	0.332718	0.000179757	0.0022644
MEIS3	-0.536004	0.00106797	0.0102363	-0.0573369	0.721593	0.794553	-0.541446	0.000973356	0.00742703
VARS	0.177979	0.00106712	0.0102363	-0.172222	0.0015791	0.00482302	0.102844	0.0588775	0.144222
RPL18	0.179049	0.00106943	0.0102439	-0.269846	8.44806e-07	6.12031e-06	0.112829	0.039306	0.107903
TUBA4A	0.527935	0.00107421	0.0102728	0.312334	0.0533765	0.099001	0.423178	0.00900009	0.0368642
ZNF33A	0.311823	0.00107447	0.0102728	-0.186414	0.0533779	0.099001	0.42966	6.86058e-06	0.000207054
SRPK1	0.279935	0.00107347	0.0102728	-0.325345	0.000152156	0.000617732	0.368838	1.64656e-05	0.000388425
GKAP1	0.338871	0.00107582	0.0102791	-0.477681	2.31439e-05	0.00011627	0.355947	0.000701828	0.00582951
DDX17	0.169437	0.00107777	0.0102913	0.107116	0.0388629	0.0759461	0.246348	2.01499e-06	8.52693e-05
GABPB1-AS1	0.360506	0.00107954	0.0103017	-0.37582	0.000863097	0.00284429	0.462926	2.82533e-05	0.000582393
CALR	-0.302825	0.0010823	0.0103152	0.332753	0.000323851	0.00119882	-0.355326	0.000124509	0.00174335
EPHB4	-0.216194	0.00108197	0.0103152	-0.133239	0.044322	0.0845903	-0.168262	0.0111227	0.042871
STOML1	-0.235206	0.00108396	0.0103245	0.33404	2.77984e-06	1.76339e-05	-0.292915	5.3702e-05	0.000933433
PHKA2	0.215499	0.00108809	0.0103573	-0.21848	0.00109878	0.0035172	0.169686	0.0105198	0.0412324
FBXO2	-0.419684	0.00109029	0.0103718	0.294453	0.0199613	0.0428988	-0.530133	4.71197e-05	0.000845795
GSPT2	-0.148215	0.00109887	0.0104309	0.109685	0.0152355	0.034048	-0.15899	0.000554202	0.00492653
KCNS3	-0.533377	0.00109894	0.0104309	0.0977074	0.543309	0.641882	-0.38941	0.0166826	0.0575111
ZNF573	0.385744	0.00109925	0.0104309	-0.0309467	0.796582	0.854215	0.426447	0.000351828	0.0035951
MFHAS1	-0.170317	0.00109755	0.0104309	-0.186719	0.000385502	0.00139942	-0.160377	0.00227513	0.0137322
NT5C3A	0.195535	0.00110195	0.0104499	-0.114325	0.0614115	0.111171	0.146562	0.0154286	0.0543452
PCDHB5	-0.313646	0.00110689	0.0104902	0.226481	0.0176691	0.0387232	-0.206564	0.0322415	0.0932445
FRZB	-0.489186	0.00110975	0.0105043	0.641846	1.71246e-05	8.88817e-05	-0.150877	0.323866	0.482676
PCDHGB5	-0.39571	0.0011092	0.0105043	0.492702	3.31562e-05	0.000160213	-0.462589	0.000163304	0.00211727
ARHGEF11	-0.166977	0.00111183	0.0105174	0.0638187	0.212196	0.308516	-0.131553	0.0104544	0.0410713
NR2C1	0.207071	0.00111817	0.010567	-0.130689	0.0422918	0.0814112	0.280464	1.08515e-05	0.000288715
NUP205	0.236029	0.00111846	0.010567	-0.239205	0.000991155	0.00320853	0.319957	1.00693e-05	0.000275012
ELN	-0.585096	0.00112647	0.010636	0.657172	0.000422362	0.00151476	-0.351731	0.0501538	0.128772
SNORA70	0.335316	0.00113425	0.0106966	0.39012	0.000176238	0.00070181	0.333457	0.00143073	0.00979969
TMEM127	-0.293701	0.0011343	0.0106966	0.301815	0.000798603	0.00265479	-0.343175	0.000145237	0.00194916
CLPX	0.250354	0.00113548	0.0107011	-0.214927	0.00548199	0.0142047	0.322175	2.86769e-05	0.000588729
GUCY1A2	-0.612392	0.00113711	0.0107084	0.689097	0.00031821	0.00117995	-0.383046	0.0424711	0.114077
PIGT	-0.193971	0.00113766	0.0107084	0.37545	2.66832e-10	4.46937e-09	-0.223979	0.000176897	0.0022402
COL8A2	-0.639546	0.00114075	0.0107242	1.27541	2.73402e-11	5.65426e-10	-0.568779	0.00359735	0.0189716
TRADD	-0.356906	0.0011403	0.0107242	0.216523	0.0469243	0.0886549	-0.399546	0.00028099	0.00307108
PCDHA7	-0.429123	0.00114177	0.0107271	0.403707	0.00149235	0.00457924	-0.197395	0.130027	0.254526
RNF214	0.161268	0.00114552	0.0107557	-0.142613	0.00498643	0.0130768	0.0463308	0.357244	0.516094
TOR1B	-0.226929	0.00114766	0.0107559	0.219499	0.00158638	0.00484084	-0.3116	8.72448e-06	0.000248272
RGS16	-0.3547	0.00114757	0.0107559	0.168537	0.123745	0.19883	-0.378893	0.000535573	0.0048173
AK2	0.134307	0.00114632	0.0107559	-0.102077	0.0139581	0.0316116	0.0636586	0.124491	0.247289
KIAA1755	-0.478089	0.00115243	0.0107939	0.280034	0.057763	0.105791	-0.204135	0.174742	0.313237
CADPS2	-0.397524	0.00115392	0.0108012	0.0383204	0.75102	0.817885	-0.245101	0.0444021	0.117991
AIMP1	0.176179	0.00115589	0.0108064	0.013896	0.799224	0.856263	0.189108	0.000511735	0.00468895
TMEM69	0.222041	0.0011559	0.0108064	-0.245927	0.000408146	0.00147144	0.278459	4.89021e-05	0.000865875
TM2D2	-0.279001	0.00116264	0.0108627	0.288307	0.000765392	0.0025612	-0.33881	8.31311e-05	0.00128686
ACTR3B	0.359998	0.00116497	0.0108779	-0.494769	1.31443e-05	7.03621e-05	0.410234	0.000226723	0.00264139
GPX8	-0.272396	0.00117297	0.0109458	0.30873	0.000231645	0.000892731	-0.182282	0.0298977	0.0884186
OS9	-0.251641	0.00117458	0.0109474	0.465833	1.79889e-09	2.49806e-08	-0.296014	0.000135104	0.00185218
VPS11	0.150821	0.00117417	0.0109474	-0.00359884	0.938945	0.958991	0.0803651	0.0864495	0.191393
ABHD4	-0.305237	0.00117641	0.0109577	0.207466	0.0267829	0.0550103	-0.448726	2.01362e-06	8.52693e-05
MMP24	-0.464043	0.00117811	0.0109628	0.799452	9.94297e-09	1.15661e-07	-0.590386	4.40342e-05	0.00081087
KLHL7-AS1	0.648539	0.0011784	0.0109628	-0.420336	0.0400136	0.0777746	0.516355	0.0101226	0.0401907
SH3PXD2A	-0.302217	0.00117961	0.0109673	0.357758	0.000115305	0.000484165	-0.338259	0.000280654	0.00306961
VDR	-0.470885	0.00118623	0.0110221	0.538229	0.000171245	0.000684439	-0.62332	1.85967e-05	0.000424205
VMA21	0.248245	0.00119261	0.0110746	-0.040696	0.598153	0.692617	0.287554	0.000178639	0.00225433
FBXL18	-0.21069	0.00119461	0.0110817	0.220737	0.000666635	0.00226414	-0.287106	1.08057e-05	0.000287999
CLHC1	0.283488	0.00119482	0.0110817	0.159316	0.0747802	0.131245	0.319918	0.000300804	0.00322045
SLC36A1	-0.237793	0.00119578	0.0110837	0.468065	1.217e-10	2.21156e-09	-0.236751	0.00131658	0.00920456
ARHGEF4	0.330412	0.0011969	0.0110874	-0.202486	0.0524364	0.0974808	0.312592	0.0023515	0.0140947
CLUAP1	0.252139	0.00119815	0.0110922	-0.168379	0.0332955	0.0663638	0.326292	2.9447e-05	0.000602909
ITFG3	-0.169963	0.00119889	0.0110923	0.367122	2.28044e-12	5.90194e-11	-0.199237	0.000151065	0.00200098
CANT1	-0.237033	0.00120013	0.011097	0.115712	0.11337	0.184897	-0.279149	0.000138429	0.00188162
DTX2	-0.204169	0.00120304	0.0111172	-0.230896	0.000282955	0.0010635	-0.255027	6.19478e-05	0.00102966
EEF1E1	0.246262	0.00120415	0.0111206	-0.0747273	0.33942	0.448779	0.195711	0.0111241	0.042871
CCS	-0.187991	0.0012094	0.0111623	0.164306	0.00448732	0.0119431	-0.134741	0.020875	0.0675758
NOC2L	0.177413	0.00121589	0.0112155	-0.176507	0.00133504	0.00416124	0.0520995	0.342799	0.502781
ACN9	0.268586	0.00121945	0.0112414	-0.879918	2.06617e-23	4.13016e-21	0.27118	0.00117919	0.0084781
C11orf84	-0.13422	0.00122243	0.0112621	-0.235959	1.69239e-08	1.85906e-07	-0.156205	0.000183107	0.00228566
ACSS2	-0.236491	0.00122343	0.0112645	-0.112557	0.123898	0.199034	-0.33465	5.09992e-06	0.000167701
CACNG7	-0.543832	0.00122607	0.0112819	0.197549	0.244137	0.345053	-0.562569	0.000873227	0.00687361
SNORD31	0.429736	0.00122825	0.0112952	-0.358111	0.0125553	0.0289128	0.410406	0.0023875	0.0142272
NIPSNAP3B	0.546039	0.00123084	0.0113121	0.0772104	0.666778	0.750849	0.418812	0.0151117	0.0534398
MSX1	-0.605716	0.00123354	0.0113301	-0.474399	0.012538	0.0288863	-0.706848	0.000167874	0.00215765
ETV1	-0.245033	0.00123448	0.0113319	-0.195656	0.0099641	0.0237413	-0.0926704	0.222629	0.372524
PDLIM3	-0.385703	0.00123718	0.0113377	0.71218	2.02153e-09	2.75682e-08	-0.258893	0.0301611	0.0889033
SPRY4	-0.390801	0.00123736	0.0113377	0.650617	7.5266e-08	7.03656e-07	-0.491728	4.8505e-05	0.000860851
UFD1L	-0.206731	0.00123591	0.0113377	0.150639	0.0183185	0.0399447	-0.325001	4.19942e-07	2.70892e-05
IFI35	-0.637183	0.00124759	0.0114245	0.468811	0.0167113	0.0368848	-0.489778	0.0128047	0.0475389
PPP1R14C	-0.433441	0.00125371	0.011466	0.163304	0.211011	0.307323	-0.276464	0.0390648	0.107513
ANKRD36BP1	-0.255629	0.00125322	0.011466	0.0288199	0.713103	0.787659	-0.191163	0.0166864	0.0575111
LINC00265	0.256939	0.00125438	0.011466	-0.336607	8.69683e-05	0.000379117	0.18486	0.0232651	0.0730913
IFT22	-0.178601	0.00126151	0.0115173	-0.0852015	0.125293	0.200849	-0.205527	0.000234131	0.0026926
PPIA	0.0927765	0.00126114	0.0115173	-0.219049	2.98951e-14	1.19518e-12	0.0137292	0.633585	0.752163
FNBP4	0.179132	0.00126433	0.0115362	-0.0836109	0.134973	0.213462	0.24118	1.48019e-05	0.000359794
CADPS	-0.632223	0.00126517	0.0115369	0.435581	0.034138	0.067865	-0.385756	0.0443556	0.117921
FOXJ3	0.138444	0.00126725	0.011549	0.124904	0.0038661	0.0104882	0.147286	0.00065708	0.00556422
LOC389906	0.207218	0.00126849	0.0115533	-0.0981236	0.141319	0.221582	0.199282	0.0022748	0.0137322
STMN4	-0.707789	0.0012699	0.0115592	-0.403898	0.0608453	0.110319	-0.237376	0.250906	0.405852
OSER1	0.154104	0.00127525	0.011601	-0.118093	0.0157225	0.0350267	0.026008	0.592435	0.72031
KIF21B	-0.394015	0.00127862	0.0116246	-0.399771	0.00111289	0.00355562	-0.218047	0.0748684	0.172229
SETBP1	-0.420103	0.00128133	0.0116423	0.246315	0.0596719	0.108541	-0.250577	0.0541923	0.136058
GPC1	-0.371232	0.00128294	0.0116499	0.60469	1.47363e-07	1.28148e-06	-0.424915	0.000228488	0.00265243
CCNJL	-0.339376	0.00128522	0.0116637	-0.0923457	0.382182	0.491751	-0.375916	0.000383992	0.00380784
SARM1	-0.303417	0.00128787	0.0116808	0.278913	0.00286556	0.00809024	-0.366914	0.000110559	0.00159356
IFI27	-0.741231	0.00129636	0.0117508	0.23098	0.635319	0.724009	-0.518692	0.0310963	0.0910102
DCX	-0.543568	0.00130178	0.0117928	-0.150263	0.368085	0.477292	-0.337078	0.0422136	0.113566
LRP1	-0.422894	0.00130691	0.0118323	0.91887	2.09835e-12	5.45858e-11	-0.441516	0.000757193	0.00616467
TMEM43	-0.147541	0.00131063	0.0118589	0.323109	1.70633e-12	4.57188e-11	-0.209819	5.16987e-06	0.000169269
PARP10	-0.58734	0.00131489	0.0118622	0.511864	0.00495391	0.0130027	-0.508839	0.00532843	0.0251865
ALDH3B1	0.207488	0.00131421	0.0118622	0.365497	1.55079e-08	1.72598e-07	0.119779	0.0659069	0.156789
NR2F1-AS1	-0.226695	0.00131213	0.0118622	0.288801	3.41233e-05	0.000164311	-0.214321	0.00255182	0.0149048
CEP95	0.215355	0.00131323	0.0118622	-0.0176384	0.794857	0.852678	0.270431	5.97266e-05	0.00100342
MDH2	0.182316	0.00131489	0.0118622	-0.182266	0.00135091	0.0042064	0.0714873	0.208161	0.355404
TSHZ2	-0.597282	0.00131707	0.0118716	0.859759	2.45982e-06	1.58211e-05	-0.477035	0.01048	0.0411049
PTK7	-0.358217	0.00131827	0.0118716	0.324544	0.0035917	0.00985998	-0.276199	0.0134222	0.0491096
ATCAY	-0.588472	0.00131829	0.0118716	-0.383015	0.0326341	0.0652606	-0.666486	0.000284696	0.00310711
EPB41	0.253053	0.00132101	0.0118891	-0.660591	2.90679e-16	1.60582e-14	0.407508	2.39342e-07	1.75656e-05
COL3A1	-0.497227	0.0013222	0.0118928	0.728951	2.16631e-06	1.41186e-05	-0.301011	0.0489266	0.126582
HECA	-0.215035	0.00132545	0.0119149	-0.00929572	0.889823	0.924258	-0.0701976	0.295385	0.453786
APEH	0.159414	0.00133214	0.0119609	-0.203706	4.52341e-05	0.00021125	0.102746	0.0390293	0.10748
FAM200B	0.19105	0.00133194	0.0119609	-0.215988	0.000386818	0.00140385	0.0987643	0.100669	0.213063
FRMD8	-0.252963	0.00133673	0.0119951	0.333796	2.15368e-05	0.000109099	-0.297329	0.00016976	0.00217637
LAS1L	0.155338	0.00133868	0.0119983	-0.355796	4.58163e-13	1.39767e-11	0.0978246	0.04444	0.118051
JUP	-0.307461	0.00133825	0.0119983	-0.417233	1.3872e-05	7.37121e-05	-0.39499	3.87188e-05	0.000738965
INPPL1	-0.189225	0.00134813	0.012076	0.0843544	0.152671	0.235877	-0.23255	8.28989e-05	0.0012851
NID2	-0.410989	0.00135254	0.012094	0.628964	8.49581e-07	6.15197e-06	-0.452205	0.000420418	0.00405009
TNFSF13B	-0.612548	0.0013518	0.012094	0.355003	0.0516097	0.0961439	-0.482089	0.0121108	0.0455977
CA4	0.835186	0.00135253	0.012094	-0.723859	0.00184282	0.00549819	0.952173	0.000377767	0.0037633
CLEC11A	-0.510373	0.0013548	0.0121071	0.577558	0.0002533	0.000964927	-0.540306	0.000599225	0.00520493
NPR2	-0.198756	0.0013587	0.0121349	0.163889	0.00805602	0.0197877	-0.199509	0.00135199	0.00940021
RPL14	0.168453	0.00136253	0.0121548	-0.12535	0.0172415	0.0379174	0.201742	0.000125814	0.00175678
CLDN4	0.635444	0.00136174	0.0121548	-0.207577	0.297749	0.404561	0.531777	0.00756933	0.0325668
MLEC	-0.133379	0.00136479	0.0121678	0.00312926	0.939887	0.959321	-0.158086	0.000149926	0.00199447
ATP10A	-0.459738	0.00136602	0.0121716	0.683903	1.66389e-06	1.11405e-05	-0.627619	1.34355e-05	0.000337376
DDX54	0.156892	0.00136864	0.0121878	-0.253857	2.71163e-07	2.20413e-06	0.073631	0.13414	0.259731
LYPLA1	0.193851	0.0013702	0.0121946	-0.303237	6.47604e-07	4.81566e-06	0.19229	0.00152281	0.0102683
HOPX	-0.639781	0.00137251	0.0122008	0.710988	0.000300722	0.00112167	-0.524703	0.00832046	0.0348222
MYPOP	-0.224401	0.00137233	0.0122008	-0.0185028	0.792354	0.850948	-0.235501	0.000887706	0.00693369
ZSCAN32	0.149855	0.00137416	0.0122032	0.0787296	0.0997766	0.166664	0.153224	0.00128117	0.00902467
CYCS	0.191232	0.00137438	0.0122032	-0.116242	0.0522458	0.097186	0.137726	0.0213155	0.068491
FBXW9	0.184406	0.00138002	0.0122461	-0.0285807	0.627816	0.717612	0.152993	0.00883007	0.0363541
MMP17	-0.379067	0.0013863	0.0122946	0.245459	0.0374836	0.073601	-0.325374	0.00622816	0.0283771
APIP	0.216203	0.00139086	0.0123278	-0.379348	4.21516e-08	4.20464e-07	0.164298	0.0157738	0.055238
SNX29	-0.167623	0.00139362	0.0123379	0.122635	0.0189685	0.0410907	-0.250728	2.1801e-06	9.02061e-05
CEP104	-0.10709	0.00139328	0.0123379	0.0312021	0.352566	0.462256	-0.147977	1.30263e-05	0.000329825
RGS20	0.339299	0.00139829	0.0123721	-0.435271	8.24644e-05	0.000361451	0.196014	0.0668265	0.158283
ZNF473	0.176099	0.00140174	0.0123954	0.217128	9.84504e-05	0.000422503	0.203987	0.000263311	0.00292627
FNDC4	-0.382325	0.00140281	0.0123976	0.269668	0.0229949	0.0483849	-0.470933	8.86897e-05	0.00135143
SLC25A5	0.145773	0.00140413	0.0124021	-0.431062	5.11426e-21	6.52906e-19	0.0652826	0.153094	0.285549
RIPK3	-0.666277	0.00140781	0.0124273	0.0230336	0.89053	0.924613	-0.423955	0.0405866	0.110237
ANKRD52	-0.277037	0.00141436	0.0124779	0.220911	0.0109374	0.0256818	-0.342517	8.03384e-05	0.00125437
SYNPO	-0.386134	0.00142034	0.0125234	0.844017	2.44751e-12	6.30212e-11	-0.482729	6.51042e-05	0.0010739
RPL3	0.213241	0.00142294	0.012539	-0.290909	1.35841e-05	7.2436e-05	0.188209	0.0048712	0.0236375
TMEM205	-0.193055	0.00142483	0.0125484	0.112762	0.0613694	0.11111	-0.170807	0.00502602	0.024163
ERLEC1	-0.207588	0.00143073	0.0125931	0.388154	2.21059e-09	2.98518e-08	-0.167929	0.0100118	0.0398582
ENTPD7	-0.25096	0.00143869	0.0126338	0.398945	3.46221e-07	2.74376e-06	-0.33201	2.74388e-05	0.000573269
CCBL2	0.142184	0.00143658	0.0126338	-0.079631	0.0785936	0.136661	0.112248	0.012591	0.046998
TUFM	0.197019	0.00143838	0.0126338	-0.357292	8.15392e-09	9.68525e-08	0.0775316	0.210096	0.357421
NOVA2	-0.632068	0.00143778	0.0126338	-0.433736	0.0265908	0.054664	-0.533254	0.00657496	0.0294912
PCYOX1	-0.213645	0.00144421	0.0126705	0.344817	2.6163e-07	2.13463e-06	-0.132656	0.0481181	0.125182
EPB41L4A-AS1	0.339105	0.00144454	0.0126705	-0.140524	0.19152	0.284138	0.348927	0.00108433	0.00797734
NFX1	0.119848	0.00145284	0.012736	0.230939	9.36912e-10	1.37922e-08	0.136001	0.000334007	0.00345892
PPAP2A	-0.258933	0.00145457	0.0127438	0.336468	3.02105e-05	0.000147813	-0.170811	0.0360583	0.101269
KNTC1	0.238798	0.00146233	0.0128044	-0.414681	4.44234e-08	4.39661e-07	0.40106	9.23562e-08	8.93679e-06
WDR4	0.230759	0.00146584	0.0128278	-0.244795	0.000874137	0.00287942	0.194145	0.00770764	0.0329195
VCAN	-0.316297	0.00146962	0.0128535	0.646094	8.68776e-11	1.63752e-09	-0.126302	0.202935	0.348794
ITIH5	-0.711789	0.00147255	0.0128717	0.404486	0.0635808	0.114391	-0.836664	0.000217423	0.00257702
DERA	0.1688	0.00147394	0.0128764	-0.123602	0.0216801	0.0460315	0.181466	0.000673039	0.00565688
ZNF497	-0.338919	0.00147977	0.0128903	0.460588	9.05285e-06	5.02304e-05	-0.180088	0.0916611	0.199988
SAMD14	-0.357826	0.00147851	0.0128903	0.148651	0.185034	0.275998	-0.251151	0.0259694	0.0795098
SLC24A1	0.268605	0.00147936	0.0128903	0.0524114	0.541171	0.639903	0.249758	0.00333576	0.0180731
FZD9	-0.470275	0.00147877	0.0128903	-0.0793719	0.596243	0.690722	-0.27076	0.0679959	0.160253
MRPL48	0.16206	0.00147751	0.0128903	-0.232061	1.03373e-05	5.6613e-05	0.104178	0.0436701	0.116597
ZER1	-0.154236	0.00148085	0.0128923	0.142276	0.00330157	0.00915282	-0.213958	1.16151e-05	0.00030556
TRAK2	-0.220547	0.001482	0.0128949	0.363462	1.53645e-07	1.32968e-06	-0.16417	0.0181285	0.0611987
PHB2	0.183488	0.00148736	0.0129342	-0.298111	2.62882e-07	2.14255e-06	0.118055	0.0410828	0.111313
TRPM4	-0.335137	0.0014923	0.0129697	0.556271	1.08496e-07	9.76465e-07	-0.398127	0.000163338	0.00211727
KIAA0247	-0.22228	0.00149631	0.0129971	0.442179	2.05975e-10	3.56805e-09	-0.287138	4.44352e-05	0.000813326
LOC100507194	0.620319	0.00150291	0.013047	-1.20565	4.4393e-09	5.67693e-08	0.645781	0.00113504	0.00825046
IDH3B	0.122005	0.00150505	0.0130531	-0.150695	0.000108098	0.000457579	0.0310848	0.422091	0.577642
YDJC	0.238108	0.00150533	0.0130531	-0.209585	0.00583179	0.0149884	0.184911	0.014152	0.0509621
ALG1	-0.307728	0.00150933	0.0130803	0.309183	0.00135887	0.0042303	-0.284028	0.00346103	0.0185533
FHDC1	-0.520128	0.0015116	0.0130925	0.413236	0.00990698	0.0236237	-0.291986	0.0741982	0.17118
CCDC59	0.201987	0.00151962	0.0131545	-0.130703	0.0428764	0.0823487	0.135925	0.0340182	0.0968887
CEMIP	-0.684692	0.00152851	0.0132239	1.51635	6.77131e-12	1.57776e-10	-0.827946	0.000147663	0.00197633
PLEKHG2	-0.19996	0.00153526	0.0132747	0.418316	2.95926e-11	6.05891e-10	-0.176705	0.00519558	0.0247676
PDGFRB	-0.440544	0.00153781	0.0132892	0.546589	8.0406e-05	0.000353247	-0.389795	0.00507845	0.0243612
PRICKLE2	-0.306828	0.00154157	0.0133008	0.31254	0.00119156	0.00377523	-0.430341	9.7536e-06	0.000270785
PRDX4	-0.152032	0.00154088	0.0133008	0.0902695	0.0599304	0.108946	-0.180964	0.000170387	0.00217811
C11orf31	0.132672	0.00154178	0.0133008	-0.269108	2.31986e-10	3.96438e-09	0.0787221	0.0615794	0.148896
LIG3	0.162532	0.00154645	0.0133335	-0.116	0.0254851	0.052748	0.189324	0.000239601	0.00273275
P2RX4	-0.247318	0.00154864	0.0133372	0.367664	1.71189e-06	1.14216e-05	-0.292937	0.000208479	0.00250174
CDC42BPB	-0.138886	0.00154779	0.0133372	0.137355	0.00173204	0.00520845	-0.156942	0.000353135	0.00360028
KLF11	-0.23516	0.0015498	0.0133397	0.1234	0.0935972	0.158221	-0.144731	0.0530036	0.134093
ATP5B	0.158132	0.00155069	0.0133398	-0.267125	9.23638e-08	8.45805e-07	0.0379242	0.447949	0.600735
UCP2	0.440854	0.00155347	0.0133561	-0.0298743	0.825895	0.876371	0.30106	0.030836	0.0904223
C4orf48	-0.377908	0.00156064	0.0134102	-0.436151	0.000272341	0.00102895	-0.340289	0.00446726	0.0222368
NDST2	-0.125896	0.00156968	0.0134651	0.0581751	0.1438	0.224858	-0.152402	0.000156013	0.00204852
SERBP1	0.226116	0.00156881	0.0134651	-0.0481789	0.501152	0.604278	0.255088	0.000362249	0.00366886
KXD1	0.123656	0.00156866	0.0134651	-0.107591	0.00645523	0.0163583	-0.00512721	0.896651	0.935635
PCDHGC5	-0.446011	0.00157403	0.0134947	0.446394	0.00111517	0.00356142	-0.391449	0.00589143	0.027221
FAM120AOS	0.132057	0.00157987	0.0135295	0.0309334	0.467781	0.574125	0.0815804	0.0548904	0.137312
COX5A	0.163106	0.00157981	0.0135295	-0.277754	9.14562e-08	8.39519e-07	0.0471552	0.362485	0.521682
SHISA5	-0.274077	0.00158537	0.013569	0.301528	0.000501429	0.00176254	-0.319184	0.00023575	0.0027043
IL2RB	-0.617867	0.00158847	0.0135878	-0.375709	0.0557311	0.102664	-0.530158	0.0061456	0.0280625
CORIN	-0.541758	0.00159072	0.0135994	1.27396	1.30571e-13	4.51853e-12	-0.405538	0.0175974	0.0597378
HILPDA	0.417809	0.00159295	0.0136109	-0.17034	0.200139	0.294424	0.221287	0.0950329	0.205018
CRIPAK	0.291127	0.00159818	0.0136479	0.410321	9.14624e-06	5.0693e-05	0.236803	0.0112401	0.0431974
PHC2	-0.204675	0.00160068	0.0136616	0.0896462	0.16639	0.252957	-0.213298	0.00101246	0.0076145
RBM6	0.110889	0.00160307	0.0136743	0.0564508	0.110655	0.181318	0.183852	1.86902e-07	1.47886e-05
NMI	-0.482779	0.00160439	0.0136779	0.229026	0.129829	0.206746	-0.467447	0.00224234	0.0135774
KLF13	-0.271461	0.00161557	0.0137655	-0.0366422	0.670047	0.752688	-0.271049	0.00166411	0.010949
SIRPA	-0.417812	0.00162202	0.0138127	0.571988	1.77709e-05	9.1985e-05	-0.50411	0.000150476	0.00199653
TMEM117	-0.224851	0.00162462	0.0138251	0.367681	1.3586e-07	1.19099e-06	-0.058289	0.414831	0.570555
RCHY1	0.222955	0.00162603	0.0138251	-0.0151714	0.831936	0.880353	0.232828	0.00105333	0.00781741
ACSL3	-0.180793	0.00162708	0.0138251	-0.162205	0.00471732	0.0124723	-0.123288	0.0318139	0.0924119
LOC642846	0.293779	0.00162712	0.0138251	-0.471288	1.33781e-06	9.19637e-06	0.454318	1.14255e-06	5.8052e-05
CHCHD6	0.217748	0.00163339	0.0138706	-0.32056	6.05718e-06	3.52435e-05	0.174909	0.0120209	0.0453403
SNORA25	0.633923	0.00163496	0.0138761	0.669044	0.000975099	0.00316465	0.432334	0.0346601	0.0981282
ENG	-0.430404	0.00163999	0.0139111	0.657975	1.46272e-06	9.94703e-06	-0.555562	4.67768e-05	0.000841982
FAM63A	-0.268743	0.00164931	0.0139823	-0.302975	0.00043352	0.00154929	-0.258428	0.00266664	0.0154037
EIF1	-0.111723	0.00165871	0.0140542	0.271335	2.05226e-14	8.33633e-13	-0.216251	1.21679e-09	3.07789e-07
TATDN2	-0.214381	0.00166059	0.0140623	0.0822541	0.226849	0.32546	-0.219914	0.00128135	0.00902467
PRR5	-0.355974	0.00167458	0.0141729	0.019574	0.862589	0.903125	-0.291831	0.010142	0.0402396
SLC27A4	-0.214862	0.00169118	0.0142997	0.163154	0.0168796	0.0372184	-0.2863	3.06216e-05	0.000620271
GCLM	-0.20595	0.0016924	0.0142997	0.0193028	0.767244	0.831322	-0.159668	0.015435	0.0543553
PVRL1	-0.218453	0.00169186	0.0142997	-0.302355	1.5431e-05	8.10609e-05	-0.198777	0.00443005	0.0221281
CLK1	0.226387	0.00169739	0.0143339	-0.16641	0.0223572	0.0472854	0.289699	6.14374e-05	0.00102454
SDHA	0.153418	0.00169893	0.014339	-0.186939	0.000140744	0.000577421	0.0782279	0.110261	0.226639
MRPL3	0.138794	0.00170149	0.0143447	-0.122025	0.0060747	0.0155208	0.138818	0.00174169	0.0113076
RPSAP58	0.202711	0.00170084	0.0143447	-0.499089	3.58392e-14	1.38542e-12	0.0996639	0.124987	0.24795
IFI44L	-0.646776	0.00170517	0.0143676	0.408541	0.0824198	0.142173	-0.376845	0.0598266	0.145959
GUF1	0.248491	0.00171108	0.0144095	-0.236273	0.00306188	0.00855547	0.287014	0.000297666	0.00319586
SHARPIN	-0.156148	0.00171317	0.0144191	0.0658835	0.185157	0.276153	-0.1628	0.00113841	0.00827024
GAPDHS	0.404071	0.00171413	0.0144192	-0.321155	0.0166779	0.0368218	0.551067	1.98286e-05	0.000444958
NUP188	0.14495	0.0017167	0.0144249	-0.12233	0.00844521	0.0206137	0.0743884	0.108523	0.224268
EXOSC2	0.185067	0.00171617	0.0144249	-0.167592	0.00502276	0.0131607	0.13263	0.025406	0.0781945
CRY1	0.186748	0.00172056	0.0144493	0.177443	0.00302305	0.00846409	0.159518	0.00777215	0.033073
NCAM1	-0.423293	0.00172423	0.0144605	0.514301	0.000134093	0.000553419	-0.34775	0.010286	0.0406271
TMEM128	0.161134	0.00172502	0.0144605	0.167715	0.00123934	0.00390219	0.111796	0.0322346	0.0932421
LARP1	0.123307	0.00172666	0.0144605	0.117477	0.0028588	0.00807417	0.100281	0.0109122	0.0423012
TRUB1	0.233734	0.00172421	0.0144605	-0.0544729	0.468084	0.574359	0.306735	4.03631e-05	0.000762683
VBP1	0.146749	0.00172655	0.0144605	-0.16803	0.000380773	0.00138456	0.14036	0.0028324	0.0160559
GLTSCR2	0.227516	0.00173075	0.0144868	-0.190316	0.00891375	0.0215462	0.177404	0.0146055	0.0522209
CTDNEP1	-0.129769	0.00173345	0.0145014	0.0835629	0.0435855	0.083468	-0.153457	0.000221607	0.00260174
FKBP9	-0.252989	0.00173959	0.0145448	0.521541	1.00646e-10	1.86693e-09	-0.265861	0.00099658	0.00756263
UBE2N	0.132298	0.00174141	0.014552	-0.00757064	0.858354	0.900001	0.116233	0.00607469	0.0278559
PTPRS	-0.182182	0.00174264	0.0145543	-0.0919604	0.114375	0.186236	-0.124867	0.032033	0.0928409
PELO	-0.221207	0.001757	0.0146581	0.477182	1.16383e-11	2.59251e-10	-0.330335	3.30083e-06	0.000121122
XAB2	0.131193	0.00175674	0.0146581	-0.130407	0.0021208	0.00620793	0.0565549	0.180281	0.320069
FAM132B	-0.561736	0.00175979	0.0146653	0.778402	1.3233e-05	7.08063e-05	-0.613072	0.000698471	0.00581434
UNC80	-0.586527	0.00175904	0.0146653	0.578495	0.00144802	0.00446001	-0.215047	0.246043	0.400244
CYBA	-0.227179	0.00176157	0.014672	0.207807	0.00409746	0.0110194	-0.331992	5.00712e-06	0.000165363
CSGALNACT1	-0.422193	0.00176699	0.0147091	0.695897	1.83425e-07	1.55069e-06	-0.381066	0.00504409	0.0242287
PIGH	-0.20904	0.00176869	0.0147152	0.0534264	0.421274	0.529621	-0.194471	0.00411155	0.0209747
PALM	-0.344679	0.00176976	0.0147161	0.287765	0.00894042	0.0215969	-0.340151	0.0021267	0.0131284
EIF2S3	0.195706	0.00177317	0.0147283	-0.115995	0.0644438	0.115725	0.234343	0.000182841	0.00228431
RPL29	0.185687	0.00177224	0.0147283	-0.264261	8.81371e-06	4.8993e-05	0.116087	0.0507348	0.129758
RPLP2	0.164983	0.00177489	0.0147345	-0.217864	3.77231e-05	0.000179878	0.0641523	0.224473	0.374664
TMEM109	-0.191761	0.00179762	0.0149123	0.0849965	0.166061	0.252507	-0.267871	1.35555e-05	0.000339698
MIR600HG	0.379735	0.00179827	0.0149123	-0.519995	5.75057e-05	0.000262036	0.656325	6.64405e-08	7.14484e-06
SHISA4	-0.406655	0.00179944	0.0149139	0.510156	7.85376e-05	0.000345739	-0.40839	0.00174801	0.0113293
GPR124	-0.526173	0.00180311	0.0149361	0.468515	0.00503358	0.0131822	-0.393377	0.018922	0.0631148
PDHX	0.188293	0.00180537	0.0149467	-0.145707	0.0168409	0.0371493	0.129001	0.0333049	0.095357
C1orf95	-0.617615	0.00180986	0.0149757	-0.725871	0.000289954	0.00108765	-0.65975	0.000919579	0.00710588
SMPD1	-0.339349	0.00181411	0.0150027	0.723173	2.72871e-11	5.65426e-10	-0.36719	0.000738329	0.00607622
UPF3A	0.143475	0.00183185	0.0151411	-0.00336097	0.942114	0.960827	0.150339	0.00115297	0.00835684
MED16	0.133674	0.00183306	0.0151429	-0.0664414	0.12447	0.199763	0.0622908	0.148599	0.279776
PROM1	-0.533945	0.00183708	0.0151432	0.609758	0.000441337	0.00157316	-0.306426	0.0708854	0.165345
GAS7	-0.540358	0.00183456	0.0151432	0.417885	0.0183255	0.0399542	-0.490755	0.00443355	0.0221281
RPUSD4	0.158893	0.00183705	0.0151432	-0.316335	1.28997e-09	1.84705e-08	0.128959	0.0120038	0.0453297
SNRPA1	0.169206	0.00183571	0.0151432	-0.341993	5.1909e-10	8.08848e-09	0.100131	0.0664573	0.157753
SERF2	-0.182943	0.00184147	0.0151711	0.294186	5.16236e-07	3.94698e-06	-0.221953	0.000161789	0.00210256
FAM131B	-0.395564	0.00184419	0.0151853	0.387023	0.00184122	0.00549545	-0.474919	0.000213182	0.00254612
STAG3L4	0.175445	0.00184619	0.0151936	-0.209371	0.000390298	0.0014148	0.100728	0.0800164	0.180872
KIAA1614	-0.350502	0.0018476	0.0151969	-0.0175189	0.877714	0.915247	-0.330651	0.00352576	0.0187416
PLBD2	-0.301211	0.00185148	0.0152206	0.44317	4.43117e-06	2.67643e-05	-0.320181	0.000935902	0.00719163
VANGL1	-0.211803	0.00185436	0.015236	-0.0766167	0.260944	0.364295	-0.178973	0.00866793	0.0358712
IGFBP4	-0.447472	0.00185655	0.0152451	0.924585	1.07815e-10	1.9926e-09	-0.43555	0.00236636	0.014159
SLC27A1	-0.223411	0.00185766	0.0152451	0.15178	0.0335962	0.0669018	-0.175508	0.0149668	0.0530879
RPL28	0.140399	0.00185847	0.0152451	-0.0791461	0.0797125	0.138194	0.0565852	0.20995	0.357413
GNB5	-0.183973	0.0018609	0.0152567	0.0914686	0.120505	0.194532	-0.242511	4.60639e-05	0.000832109
ARHGAP31	-0.455305	0.00187362	0.0153528	0.725741	6.32194e-07	4.72652e-06	-0.535753	0.000249722	0.00281928
ASPHD2	-0.338145	0.00187969	0.0153942	-0.0162697	0.88325	0.919751	-0.471997	1.92612e-05	0.00043544
C17orf104	0.45026	0.00188456	0.0154258	-0.274549	0.0689622	0.12275	0.511983	0.000447635	0.00423677
TLR3	-0.638049	0.00188698	0.0154289	0.507269	0.0113472	0.0264925	-0.397529	0.0514062	0.131034
TMEM110	-0.194712	0.00188684	0.0154289	0.111256	0.074701	0.131137	-0.218739	0.000518732	0.00473268
MRPS14	0.118134	0.00188976	0.0154433	-0.112299	0.00421052	0.0112875	0.09605	0.0129334	0.0478764
MMP2	-0.421996	0.00189688	0.0154932	0.543055	6.26308e-05	0.000282508	-0.37962	0.00520133	0.0247707
LAMP1	-0.290371	0.00190186	0.015524	0.514325	3.76092e-08	3.81161e-07	-0.312731	0.000822596	0.00657474
RHOD	-0.300668	0.00190432	0.015524	0.127179	0.183566	0.274204	-0.423429	1.40236e-05	0.000348115
DISP2	-0.35523	0.00190425	0.015524	0.104679	0.34871	0.458548	-0.294722	0.0105855	0.0413617
EZR	0.161896	0.00190473	0.015524	-0.0670122	0.199322	0.293392	0.0142978	0.783228	0.861607
NUP54	0.185681	0.00190721	0.0155358	-0.151085	0.0123791	0.0285942	0.185186	0.00203732	0.0127057
MAPKAPK5	0.131396	0.00191152	0.0155626	-0.0377788	0.381284	0.490804	0.117896	0.00590152	0.027251
HIST1H2AC	-0.403153	0.00191589	0.0155898	0.365037	0.00442831	0.0117964	-0.472256	0.000295988	0.00318234
OAS2	-0.705344	0.00192189	0.0156303	0.272065	0.416804	0.525484	-0.62089	0.00738946	0.0319922
ATP5S	0.213875	0.00192682	0.0156536	-0.0818317	0.2524	0.354484	0.20172	0.00397442	0.0204552
UQCRC2	0.199614	0.00192631	0.0156536	-0.0831222	0.197397	0.291111	0.191585	0.00293631	0.0164568
NSFL1C	-0.183644	0.00193046	0.0156748	0.146463	0.0132916	0.0303284	-0.285791	1.49632e-06	6.99449e-05
BRD9	0.120291	0.00193482	0.0157018	0.0474169	0.224949	0.323405	0.0616377	0.114713	0.233139
MRPL35	0.164445	0.00193628	0.0157052	-0.176083	0.00104191	0.00335281	0.184391	0.00053656	0.00482332
TCTN1	-0.149844	0.00193788	0.0157099	0.400832	2.13024e-17	1.40098e-15	-0.114983	0.0187322	0.0626824
GRPEL2	0.241932	0.00194057	0.0157233	-0.137428	0.0817985	0.141294	0.26862	0.000603592	0.00522494
GPR161	-0.250481	0.00194179	0.0157248	-0.0269672	0.739844	0.809136	-0.22965	0.00458911	0.0226798
LRP10	-0.395015	0.00195053	0.0157872	0.647141	3.51275e-07	2.77657e-06	-0.483798	0.000145573	0.00195194
SAMHD1	-0.561931	0.0019544	0.01581	0.6791	0.000186824	0.000738544	-0.380913	0.0344779	0.0977398
TMCO4	-0.346585	0.00195852	0.0158303	0.0632772	0.572128	0.668341	-0.328247	0.00350889	0.0186911
APOBEC3F	-0.242565	0.00195899	0.0158303	-0.300018	0.000158553	0.000640621	-0.285667	0.00032277	0.00338641
AAMDC	-0.233619	0.00196074	0.015836	0.138852	0.0642642	0.115457	-0.281016	0.000214707	0.00256031
QRSL1	0.187494	0.00196662	0.0158751	-0.0415906	0.498144	0.601909	0.221233	0.000281789	0.00307759
MPI	0.272495	0.00196908	0.0158865	0.042279	0.632224	0.721077	0.176453	0.0457323	0.120373
NR1D1	0.334265	0.00197552	0.01593	-0.00695125	0.94885	0.965242	0.262982	0.0156783	0.0550033
C7orf26	-0.170509	0.00198037	0.0159606	-0.160503	0.00377492	0.0102757	-0.137522	0.0130494	0.0481413
MYO1D	-0.295137	0.00198459	0.0159776	0.498283	1.42147e-07	1.24109e-06	-0.372797	0.000102474	0.00150432
IL16	-0.491557	0.00198448	0.0159776	0.381323	0.0135842	0.0308893	-0.41911	0.00872525	0.0360397
SHC2	-0.466969	0.00200216	0.0161022	0.876215	4.74771e-09	6.0408e-08	-0.183332	0.226282	0.376814
DMWD	-0.19032	0.00200218	0.0161022	0.216559	0.000422229	0.00151464	-0.170522	0.00574836	0.0267175
GSTM3	-0.175462	0.00200331	0.0161028	0.198874	0.000417181	0.00150007	-0.312038	5.38769e-08	6.10819e-06
NKD1	-0.666766	0.00201087	0.016155	0.229508	0.310305	0.417922	-0.56801	0.00855058	0.0355405
MARK2	-0.129268	0.0020141	0.0161724	-0.0285314	0.496705	0.600744	-0.13342	0.00154345	0.0103615
SORBS1	-0.465918	0.00201588	0.0161781	0.800867	1.15148e-07	1.02842e-06	-0.377626	0.0121962	0.0458739
PDLIM1	-0.391146	0.00202403	0.016235	0.179589	0.158724	0.243604	-0.516854	4.48575e-05	0.000818098
FZD6	-0.235818	0.00203209	0.016291	0.504473	3.50524e-11	7.07193e-10	-0.17687	0.0208595	0.0675598
PPP3CA	-0.182296	0.00203401	0.0162965	0.233451	7.55418e-05	0.000334197	-0.145261	0.0140858	0.0508002
GALNT6	-0.384649	0.00203492	0.0162965	0.0524301	0.668166	0.751755	-0.586969	2.58818e-06	0.000101066
LIMK1	-0.212243	0.00204249	0.0163485	0.191163	0.00543869	0.0141166	-0.269066	9.35735e-05	0.00140332
TFB2M	0.185377	0.00204358	0.0163487	0.161806	0.00753219	0.0187006	0.186079	0.0021235	0.0131139
FBLN5	-0.570152	0.00204887	0.0163823	1.03704	5.3222e-09	6.65472e-08	-0.683534	0.000197491	0.00240986
SLC16A2	-0.292866	0.00205068	0.0163881	0.407693	1.65254e-05	8.61838e-05	-0.426268	7.63071e-06	0.000224228
USE1	0.170738	0.00205356	0.0164026	0.100971	0.0723788	0.12771	0.078302	0.164505	0.300534
RNF26	-0.158952	0.00206011	0.0164376	-0.0508585	0.324865	0.433648	-0.179933	0.000506902	0.00465308
RBM15B	-0.14086	0.00205995	0.0164376	-0.157915	0.000569925	0.00197183	-0.0998835	0.0292358	0.0869349
LY6E	-0.411811	0.0020639	0.0164592	0.572531	1.81192e-05	9.35328e-05	-0.325963	0.0147414	0.0525461
FUBP3	0.122214	0.00207018	0.0165006	0.113166	0.00445971	0.0118759	0.14928	0.000176115	0.00223894
TRIL	-0.686389	0.0020775	0.0165416	0.0178067	0.990817	0.994388	-0.410156	0.0840307	0.187514
RPS3A	0.238743	0.00207726	0.0165416	-0.275104	0.000388184	0.00140814	0.235525	0.00238665	0.0142272
KIAA1430	0.269627	0.00208266	0.016574	-0.196425	0.0255938	0.0529295	0.386674	1.02332e-05	0.000276765
CNIH2	-0.382106	0.00208498	0.0165838	0.0457618	0.709692	0.78469	-0.0751123	0.543889	0.682012
HPDL	0.503407	0.00208797	0.0165978	-0.585154	0.000537104	0.00187192	0.653943	6.62293e-05	0.00108152
LOC100506127	0.357114	0.00208892	0.0165978	-0.592545	3.56253e-06	2.20276e-05	0.346068	0.00324174	0.0177229
FXN	0.203237	0.00209024	0.0165995	-0.21765	0.00128477	0.00401941	0.163192	0.0142906	0.0513609
JAG1	-0.23691	0.00209248	0.0166	0.657912	9.03773e-18	6.21273e-16	-0.20081	0.00931252	0.037747
RNF11	-0.188713	0.00209188	0.0166	0.414075	1.31311e-11	2.89532e-10	-0.201071	0.00106538	0.00787986
PTPRU	-0.248524	0.00209533	0.0166139	0.290082	0.000327228	0.00120848	-0.268857	0.000894737	0.00698143
HELZ2	-0.572173	0.00209656	0.016615	0.611713	0.00096488	0.00313697	-0.536137	0.00389903	0.0201682
KDM4C	0.173886	0.00210362	0.0166622	0.07512	0.188648	0.280479	0.133612	0.0192267	0.0637755
MCM3AP-AS1	0.316216	0.00210701	0.0166804	-0.241488	0.0273905	0.0560728	0.330899	0.00151254	0.0102082
VPS39	-0.125621	0.00211959	0.0167673	0.228092	2.20357e-08	2.36084e-07	-0.122706	0.00277817	0.0158371
CHAMP1	0.202866	0.0021202	0.0167673	0.0330036	0.61926	0.710613	0.208653	0.00162633	0.0107657
SNORD76	0.626102	0.00212286	0.0167714	0.0702034	0.745727	0.813871	0.596616	0.00354355	0.0187901
PRDM10	0.182655	0.00212292	0.0167714	-0.332074	6.3578e-08	6.07852e-07	0.248494	3.23618e-05	0.00064491
SNORD80	0.383071	0.00213523	0.0168599	-0.0889135	0.484511	0.589374	0.477538	0.000137705	0.00187793
EIF4E2	-0.11535	0.00213968	0.0168862	0.154061	4.00365e-05	0.000189599	-0.170088	6.69854e-06	0.000204346
CBX6	-0.196655	0.00214197	0.0168956	0.169492	0.00805591	0.0197877	-0.162785	0.011149	0.0429451
CDH4	-0.406661	0.00214807	0.0169173	0.621088	2.82391e-06	1.78679e-05	-0.51244	0.000111501	0.00160562
TNIK	-0.336326	0.0021463	0.0169173	0.225146	0.0393329	0.0766575	-0.390098	0.000393657	0.00387084
ZNHIT1	-0.1478	0.00214795	0.0169173	0.0717708	0.135665	0.214378	-0.255495	1.33532e-07	1.16588e-05
LGI1	-0.64714	0.00214954	0.0169201	0.269833	0.211176	0.307415	-0.306609	0.144592	0.27434
CHCHD4	0.199139	0.00215606	0.0169627	-0.146129	0.0284487	0.0579735	0.104343	0.112909	0.230306
IL17RD	-0.360026	0.0021632	0.01701	0.0494033	0.686617	0.76609	-0.411877	0.000459437	0.00431116
GNRH1	0.482327	0.00216804	0.0170304	0.0543894	0.750221	0.81731	0.420454	0.00866516	0.0358695
RPL19	0.141232	0.00216748	0.0170304	-0.228024	7.61428e-07	5.57207e-06	0.0774259	0.092893	0.201777
LOC100506325	0.471178	0.00217109	0.0170456	0.363086	0.0213799	0.0455034	0.590791	0.000136582	0.00186596
MZT1	0.255341	0.00217377	0.0170578	-0.376276	7.30538e-06	4.14272e-05	0.193175	0.0206929	0.0672296
MFAP2	-0.349007	0.00218167	0.0171021	0.222451	0.0507664	0.0948056	-0.333488	0.00355462	0.0188134
KIAA0556	-0.197164	0.0021815	0.0171021	0.0706817	0.271057	0.375344	-0.202078	0.00176423	0.01141
FAHD2B	0.270532	0.00218439	0.0171146	-0.574779	3.3965e-10	5.54835e-09	0.168807	0.0579688	0.142663
TADA1	0.181099	0.00218772	0.0171319	-0.195983	0.00137677	0.00427991	0.192365	0.0012942	0.0090899
C19orf43	-0.136684	0.00219015	0.0171421	0.0943608	0.0343736	0.0682709	-0.186811	2.9528e-05	0.000602942
KRR1	0.217802	0.00219904	0.0172028	-0.0681096	0.342802	0.452306	0.25322	0.000387641	0.00383151
MICU3	0.197128	0.00220848	0.0172677	0.45128	1.92186e-12	5.0689e-11	0.133095	0.0416384	0.112365
UNC13A	-0.504124	0.00221325	0.0172961	0.360038	0.0260774	0.0538053	-0.445707	0.00669985	0.0298148
CTDSP2	-0.254992	0.00221832	0.0173268	-0.104903	0.207709	0.303357	-0.21132	0.0112914	0.0433506
DUSP18	-0.227173	0.00222031	0.0173335	0.0367887	0.617212	0.709044	-0.258469	0.000603059	0.00522494
PRKDC	0.243235	0.00222402	0.0173535	-0.164154	0.0391771	0.0764127	0.328932	3.53802e-05	0.000689097
LMAN2	-0.139526	0.00224204	0.0174852	0.176091	0.000112351	0.000473724	-0.207786	5.59872e-06	0.000178689
COL26A1	-0.594065	0.00224603	0.0175073	0.823241	1.61169e-05	8.42272e-05	-0.582573	0.00273757	0.0156645
C1RL	-0.331441	0.00225217	0.0175461	0.155245	0.149295	0.231556	-0.318121	0.00339165	0.0182974
CCT8	0.238698	0.00227592	0.0177221	-0.1691	0.0307584	0.0620065	0.25051	0.0013625	0.00944894
ACYP2	-0.225506	0.00227713	0.0177224	0.361689	3.76444e-07	2.96165e-06	-0.32058	2.65318e-05	0.000562949
PDE7B	-0.456781	0.00227942	0.0177311	0.12745	0.395026	0.504051	-0.224548	0.130085	0.254564
METTL2B	0.120757	0.0022818	0.0177406	0.0781494	0.0511334	0.0954088	0.0262306	0.514819	0.657312
PRPS1	0.146045	0.00228486	0.0177446	-0.0813161	0.091667	0.155546	0.00940087	0.845363	0.902537
FH	0.128303	0.00228582	0.0177446	-0.227233	9.04227e-08	8.30533e-07	0.0969714	0.0216856	0.0693576
C19orf40	-0.252365	0.0022851	0.0177446	-0.323734	0.000138469	0.000569008	-0.245863	0.00359409	0.0189716
STARD5	-0.340482	0.00228813	0.0177497	0.0281735	0.795414	0.853144	-0.14176	0.203044	0.348863
SLC39A10	0.33644	0.00228881	0.0177497	-0.107324	0.332987	0.442197	0.375871	0.000660585	0.00557533
RFC3	0.285643	0.00229043	0.0177532	-0.370273	9.11396e-05	0.000395259	0.365208	9.86469e-05	0.00146209
RNF167	-0.138526	0.00229349	0.0177678	-0.103629	0.0230834	0.0485306	-0.184121	5.65964e-05	0.000963916
SLC22A23	-0.232668	0.00229643	0.0177815	-0.0275077	0.715128	0.789437	-0.294593	0.000132626	0.00183002
LAMA4	-0.355387	0.00230105	0.0178045	0.47339	5.50797e-05	0.00025204	-0.307011	0.00826536	0.034668
MFSD12	-0.297536	0.00230175	0.0178045	0.12074	0.2142	0.310924	-0.268548	0.00595054	0.0274357
WFS1	-0.242587	0.00230377	0.0178111	0.254026	0.00136191	0.00423892	-0.291391	0.000256234	0.00286731
RBFA	0.155839	0.00230656	0.0178236	-0.274719	1.66438e-07	1.42774e-06	0.12184	0.0181908	0.061344
LBH	-0.456541	0.00231717	0.0178693	0.91115	9.35297e-10	1.37818e-08	-0.712459	1.97481e-06	8.40372e-05
SNX3	-0.138108	0.0023169	0.0178693	0.18725	3.53373e-05	0.000169673	-0.158901	0.000469291	0.0043776
NUDT21	0.205005	0.00231646	0.0178693	-0.174344	0.00978776	0.0233761	0.233475	0.000526759	0.00476908
SYT4	-0.58117	0.00231434	0.0178693	-0.318966	0.0941582	0.158912	-0.223879	0.231427	0.383115
RASSF10	-0.630055	0.00231875	0.0178724	-0.462603	0.0286485	0.0583259	-0.566385	0.00649627	0.0292896
PTPRZ1	-0.462044	0.00232292	0.0178954	0.14348	0.356567	0.466337	-0.311804	0.036683	0.102556
TRPC4	0.428736	0.00232675	0.0179158	0.454601	0.00129208	0.00403977	0.425273	0.0026379	0.0152667
ANKRD37	0.643398	0.00232949	0.0179279	0.539439	0.010905	0.0256137	0.127416	0.550273	0.687327
NAT10	0.191149	0.00233076	0.0179286	0.00610436	0.922414	0.947674	0.088774	0.158431	0.292488
RPL10A	0.150036	0.0023334	0.0179398	-0.15999	0.00118253	0.00374738	0.127583	0.00966463	0.0388323
RWDD3	-0.217747	0.0023362	0.0179522	-0.169721	0.0191244	0.0413636	-0.145413	0.0445408	0.118236
AKAP13	-0.163188	0.00233858	0.0179612	0.291181	5.33607e-08	5.18654e-07	-0.148025	0.00582573	0.0269831
EXOSC9	0.211877	0.00233973	0.0179612	-0.0957661	0.171872	0.259551	0.253062	0.000287516	0.00312282
SEC61A1	-0.276122	0.00234162	0.0179666	0.384634	2.23081e-05	0.000112593	-0.348593	0.000122348	0.00172582
DET1	0.186775	0.00234452	0.0179798	0.00287224	0.964338	0.975953	0.135312	0.0303285	0.0892926
GMPS	0.169788	0.00234791	0.0179967	-0.157036	0.00511657	0.0133673	0.161719	0.0038251	0.0198806
IAH1	-0.145327	0.00236009	0.0180809	0.0618556	0.195231	0.288432	-0.178737	0.000209486	0.00250986
WDR89	0.222984	0.00236152	0.0180828	-0.0570982	0.443188	0.550345	0.269595	0.000256306	0.00286731
SPSB3	-0.152977	0.0023654	0.0180943	-0.0749676	0.137905	0.217193	-0.0965013	0.0564935	0.140145
PABPC4	0.157687	0.00236443	0.0180943	-0.256028	8.35756e-07	6.06632e-06	0.100115	0.0537464	0.135207
PCDHGA6	-0.462516	0.00237133	0.0181267	0.531109	0.000400836	0.00144816	-0.418795	0.00595497	0.0274395
DLK2	-0.465365	0.00237203	0.0181267	-0.0374339	0.812527	0.866361	-0.466661	0.0027914	0.0158827
MAPK14	-0.109814	0.0023744	0.0181357	0.0235461	0.514945	0.617107	-0.11554	0.00147721	0.0100456
MINA	0.169599	0.00238064	0.0181742	0.157273	0.00503734	0.0131898	0.236825	2.36227e-05	0.000509045
ECE1	-0.315547	0.00238435	0.0181934	0.393141	0.000148791	0.00060634	-0.362368	0.00047483	0.00441282
C7orf31	-0.301188	0.00238797	0.0182119	-0.439881	1.44906e-05	7.65177e-05	-0.212172	0.0342158	0.0972236
ACVR1	-0.261749	0.00239285	0.0182125	0.456509	1.05534e-07	9.54331e-07	-0.332733	0.000117071	0.0016653
BASP1	-0.317894	0.00239154	0.0182125	0.232129	0.025991	0.0536414	-0.233883	0.0254957	0.0784229
MRPS33	0.174879	0.00239162	0.0182125	-0.253775	1.59428e-05	8.34572e-05	0.149967	0.00969247	0.0388982
RPSA	0.192158	0.00239209	0.0182125	-0.467922	1.48707e-13	5.06536e-12	0.112177	0.0762867	0.174646
PLEKHA4	-0.369303	0.00239493	0.0182192	0.425271	0.000468645	0.00165844	-0.220062	0.0709397	0.165395
TYMP	-0.560258	0.00239877	0.0182393	0.635221	0.000720803	0.00242911	-0.580193	0.00161529	0.0107066
[truncated: 13,194 more rows]

## Sheet: Sup Table 6
Supplementary Table 6. Pathway analysis of genes for which expression was altered in response to EtOH, acamprosate or naltrexone treatment in iPSC-derived astrocytes as determined by RNA-seq data. NES: normalized enrichment score to account for the size of each gene set. NES reflects the extent that the gene set is overrepresented at the top (positive NES) or bottom (negative NES) of the entire g…
		Ethanol		Acamprosate		Naltrexone
Pathways
	SIZE	NES	FDR	NES	FDR	NES	FDR
interferon gamma mediated signaling pathway	49	2.23	<0.0001	-2.07	0.00024	-2.35	<0.0001
response to type I interferon	50	2.28	<0.0001	-2.46	<0.0001	-2.56	<0.0001
negative regulation of cytokine production	151	2.14	4.2e-05	-1.86	0.00671	-1.86	0.00681
regulation of cytokine secretion	88	2.11	5.3e-05	-2.05	0.00034	-2.22	<0.0001
response to interferon gamma	88	2.11	6.1e-05	-2.01	0.0008	-2.14	0.00017
cytokine mediated signaling pathway	298	2.08	8.5e-05	-2.17	6.3e-05	-2.28	<0.0001
cellular response to interferon gamma	71	2.08	8.7e-05	-1.86	0.00639	-2.06	0.00056
regulation of leukocyte chemotaxis	62	2.09	8.8e-05	-1.64	0.04798	-1.9	0.00441
response to cytokine	518	2.07	0.00012	-1.91	0.0036	-2.04	0.00072
cell chemotaxis	98	2.05	0.00018	-1.74	0.02268	-2.15	0.00012
positive regulation of leukocyte chemotaxis	52	2.04	0.00022	-1.65	0.04375	-2.04	0.0007
cellular response to cytokine stimulus	427	2.01	0.00041	-1.94	0.00244	-2.05	0.00063
innate immune response	325	1.98	0.00076	-2.13	9.5e-05	-2.27	<0.0001
regulation of cytokine production	400	1.96	0.00098	-1.84	0.00891	-2.05	0.0006
negative regulation of cytokine secretion	28	1.95	0.00126	-2.09	0.00016	-2	0.00127
immune response	593	1.95	0.00126	-1.96	0.00189	-2.17	6.7e-05
negative regulation of immune effector process	72	1.92	0.00174	-2.11	0.00011	-2.1	0.00035
regulation of production of molecular mediator of immune response	66	1.92	0.00195	-1.91	0.00351	-1.99	0.00153
positive regulation of cytokine secretion	58	1.91	0.00203	-1.86	0.00648	-1.98	0.00166
regulation of cytokine production involved in immune response	40	1.91	0.00204	-1.88	0.00563	-2.08	0.00047
defense response to virus	119	1.91	0.00204	-2.19	<0.0001	-2.16	0.00011
positive regulation of chemokine production	31	1.9	0.00226	-1.57	0.07254	-1.66	0.0361
negative regulation of immune response	79	1.89	0.00252	-1.91	0.00376	-1.96	0.00207
humoral immune response	63	1.87	0.00348	-1.86	0.00676	-1.95	0.00228
negative regulation of immune system process	257	1.79	0.00819	-1.89	0.00469	-1.88	0.00524
negative regulation of innate immune response	30	1.78	0.00978	-1.83	0.0098	-1.89	0.00473
regulation of chemokine secretion	9	1.67	0.02633	-1.79	0.01509	-1.75	0.01856
response to interferon beta	19	1.65	0.03068	-1.96	0.00202	-1.86	0.0065
response to interferon alpha	20	1.63	0.03384	-1.93	0.00272	-1.81	0.01099

## Sheet: Sup Table 7
Supplementary Table 7. Motif discovery analyses were performed using differential ATAC-seq peaks (FDR<0.05, drug treatment vs vehicle) in each drug treatment condition. IRF3 is the most significant transcription factor that was enriched in the differential peak regions across all three treatment conditions.
Ethanol				Acamprosate				Naltrexone
motif_ID	p-value	fdr		motif_ID	p-value	fdr			p-value	fdr
IRF3_HUMAN.H11MO.0.B	4.00e-1205	1.61e-1202		IRF3_HUMAN.H11MO.0.B	1.16e-2723	4.66e-2721		IRF3_HUMAN.H11MO.0.B	1.94e-2863	7.78e-2861
BC11A_HUMAN.H11MO.0.A	5.37e-1067	2.16e-1064		FOSL1_HUMAN.H11MO.0.A	1.27e-2549	5.11e-2547		BC11A_HUMAN.H11MO.0.A	6.22e-2518	2.50e-2515
ETS2_HUMAN.H11MO.0.B	7.56e-1008	3.04e-1005		JUN_HUMAN.H11MO.0.A	4.74e-2531	1.90e-2528		FOSL1_HUMAN.H11MO.0.A	5.63e-2503	2.27e-2500
ETV5_HUMAN.H11MO.0.C	3.78e-969	1.52e-966		FOSL2_HUMAN.H11MO.0.A	1.39e-2524	5.59e-2522		JUN_HUMAN.H11MO.0.A	2.45e-2481	9.86e-2479
VEZF1_HUMAN.H11MO.0.C	1.81e-951	7.29e-949		FOSB_HUMAN.H11MO.0.A	2.07e-2485	8.34e-2483		FOSL2_HUMAN.H11MO.0.A	8.10e-2463	3.26e-2460
ZBT17_HUMAN.H11MO.0.A	1.96e-946	7.90e-944		FOS_HUMAN.H11MO.0.A	1.21e-2449	4.85e-2447		FOSB_HUMAN.H11MO.0.A	5.03e-2419	2.02e-2416
MAZ_HUMAN.H11MO.0.A	4.03e-933	1.62e-930		BC11A_HUMAN.H11MO.0.A	2.48e-2398	9.96e-2396		FOS_HUMAN.H11MO.0.A	9.64e-2419	3.88e-2416
ZN467_HUMAN.H11MO.0.C	5.25e-873	2.11e-870		JUND_HUMAN.H11MO.0.A	1.09e-2388	4.39e-2386		JUND_HUMAN.H11MO.0.A	2.70e-2382	1.08e-2379
FLI1_HUMAN.H11MO.0.A	4.30e-836	1.73e-833		JUNB_HUMAN.H11MO.0.A	9.87e-2131	3.97e-2128		ZBT17_HUMAN.H11MO.0.A	2.11e-2220	8.47e-2218
STAT2_HUMAN.H11MO.0.A	4.50e-817	1.81e-814		ETV5_HUMAN.H11MO.0.C	5.97e-2069	2.40e-2066		ETS2_HUMAN.H11MO.0.B	8.26e-2200	3.32e-2197
EGR2_HUMAN.H11MO.0.A	7.29e-815	2.93e-812		ETS2_HUMAN.H11MO.0.B	7.59e-2058	3.05e-2055		VEZF1_HUMAN.H11MO.0.C	2.93e-2183	1.18e-2180
ZN770_HUMAN.H11MO.0.C	3.95e-811	1.59e-808		ZBT17_HUMAN.H11MO.0.A	9.30e-2039	3.74e-2036		ETV5_HUMAN.H11MO.0.C	1.53e-2121	6.17e-2119
ZN341_HUMAN.H11MO.0.C	2.35e-729	9.45e-727		VEZF1_HUMAN.H11MO.0.C	3.29e-2019	1.32e-2016		JUNB_HUMAN.H11MO.0.A	1.14e-2109	4.59e-2107
KLF15_HUMAN.H11MO.0.A	3.95e-718	1.59e-715		ZN770_HUMAN.H11MO.0.C	9.14e-1993	3.67e-1990		ZN770_HUMAN.H11MO.0.C	9.98e-2102	4.01e-2099
PRDM6_HUMAN.H11MO.0.C	9.69e-713	3.90e-710		MAZ_HUMAN.H11MO.0.A	1.34e-1921	5.40e-1919		MAZ_HUMAN.H11MO.0.A	3.22e-2021	1.29e-2018
IRF1_HUMAN.H11MO.0.A	9.87e-695	3.97e-692		STAT2_HUMAN.H11MO.0.A	8.19e-1855	3.29e-1852		STAT2_HUMAN.H11MO.0.A	9.25e-1950	3.72e-1947
PATZ1_HUMAN.H11MO.0.C	1.18e-690	4.73e-688		ZN467_HUMAN.H11MO.0.C	9.77e-1803	3.93e-1800		ZN467_HUMAN.H11MO.0.C	2.30e-1902	9.26e-1900
NFAC1_HUMAN.H11MO.0.B	2.79e-684	1.12e-681		PRDM6_HUMAN.H11MO.0.C	2.77e-1728	1.11e-1725		EGR2_HUMAN.H11MO.0.A	1.32e-1868	5.31e-1866
WT1_HUMAN.H11MO.0.C	4.63e-663	1.86e-660		FLI1_HUMAN.H11MO.0.A	2.64e-1703	1.06e-1700		PRDM6_HUMAN.H11MO.0.C	3.72e-1785	1.49e-1782
ZN263_HUMAN.H11MO.0.A	3.25e-662	1.31e-659		IRF1_HUMAN.H11MO.0.A	4.62e-1679	1.86e-1676		IRF1_HUMAN.H11MO.0.A	1.96e-1761	7.86e-1759
FOXP1_HUMAN.H11MO.0.A	2.25e-625	9.06e-623		EGR2_HUMAN.H11MO.0.A	3.07e-1675	1.24e-1672		FLI1_HUMAN.H11MO.0.A	5.34e-1718	2.15e-1715
KLF6_HUMAN.H11MO.0.A	1.43e-613	5.76e-611		NFAC1_HUMAN.H11MO.0.B	6.69e-1579	2.69e-1576		NFAC1_HUMAN.H11MO.0.B	1.08e-1646	4.36e-1644
ETV4_HUMAN.H11MO.0.B	3.94e-608	1.58e-605		ZN341_HUMAN.H11MO.0.C	4.17e-1491	1.68e-1488		ZN341_HUMAN.H11MO.0.C	9.20e-1632	3.70e-1629
SP4_HUMAN.H11MO.0.A	9.40e-604	3.78e-601		KLF15_HUMAN.H11MO.0.A	1.22e-1486	4.89e-1484		KLF15_HUMAN.H11MO.0.A	3.71e-1624	1.49e-1621
ERG_HUMAN.H11MO.0.A	2.47e-603	9.95e-601		ZN263_HUMAN.H11MO.0.A	8.40e-1408	3.38e-1405		PATZ1_HUMAN.H11MO.0.C	1.78e-1559	7.14e-1557
TAF1_HUMAN.H11MO.0.A	2.93e-598	1.18e-595		FOXP1_HUMAN.H11MO.0.A	1.61e-1404	6.47e-1402		ZN263_HUMAN.H11MO.0.A	3.81e-1511	1.53e-1508
JUN_HUMAN.H11MO.0.A	5.72e-576	2.30e-573		PATZ1_HUMAN.H11MO.0.C	1.39e-1398	5.60e-1396		WT1_HUMAN.H11MO.0.C	1.62e-1479	6.53e-1477
FOSL2_HUMAN.H11MO.0.A	1.41e-570	5.67e-568		ZN121_HUMAN.H11MO.0.C	8.66e-1375	3.48e-1372		ZN121_HUMAN.H11MO.0.C	1.99e-1464	7.99e-1462
FOSL1_HUMAN.H11MO.0.A	1.81e-570	7.26e-568		FOXJ3_HUMAN.H11MO.0.A	1.48e-1336	5.93e-1334		FOXP1_HUMAN.H11MO.0.A	3.49e-1462	1.40e-1459
FOSB_HUMAN.H11MO.0.A	1.64e-554	6.59e-552		WT1_HUMAN.H11MO.0.C	1.27e-1327	5.11e-1325		FOXJ3_HUMAN.H11MO.0.A	8.80e-1461	3.54e-1458
FOS_HUMAN.H11MO.0.A	1.41e-553	5.67e-551		ERG_HUMAN.H11MO.0.A	1.99e-1324	8.00e-1322		TAF1_HUMAN.H11MO.0.A	8.24e-1400	3.31e-1397
EGR1_HUMAN.H11MO.0.A	1.67e-545	6.73e-543		ZN394_HUMAN.H11MO.0.C	1.07e-1272	4.30e-1270		SP4_HUMAN.H11MO.0.A	5.77e-1367	2.32e-1364
FOXJ3_HUMAN.H11MO.0.A	4.89e-541	1.97e-538		ZFP28_HUMAN.H11MO.0.C	5.17e-1261	2.08e-1258		ZFP28_HUMAN.H11MO.0.C	1.57e-1350	6.29e-1348
ZN121_HUMAN.H11MO.0.C	5.03e-532	2.02e-529		ETV4_HUMAN.H11MO.0.B	9.98e-1259	4.01e-1256		KLF6_HUMAN.H11MO.0.A	2.93e-1347	1.18e-1344
JUND_HUMAN.H11MO.0.A	2.64e-529	1.06e-526		TAF1_HUMAN.H11MO.0.A	1.12e-1248	4.49e-1246		ERG_HUMAN.H11MO.0.A	4.07e-1328	1.64e-1325
ZN394_HUMAN.H11MO.0.C	5.72e-529	2.30e-526		SP4_HUMAN.H11MO.0.A	7.90e-1229	3.18e-1226		ZN394_HUMAN.H11MO.0.C	5.46e-1316	2.20e-1313
E2F7_HUMAN.H11MO.0.B	1.12e-525	4.51e-523		KLF6_HUMAN.H11MO.0.A	7.19e-1200	2.89e-1197		ETV4_HUMAN.H11MO.0.B	1.17e-1295	4.69e-1293
ZFP28_HUMAN.H11MO.0.C	1.61e-509	6.49e-507		EGR1_HUMAN.H11MO.0.A	6.71e-1152	2.70e-1149		ZSC22_HUMAN.H11MO.0.C	6.35e-1275	2.55e-1272
ZSC22_HUMAN.H11MO.0.C	1.88e-499	7.54e-497		ZSC22_HUMAN.H11MO.0.C	2.22e-1149	8.91e-1147		EGR1_HUMAN.H11MO.0.A	2.09e-1264	8.41e-1262
TBX21_HUMAN.H11MO.0.A	8.46e-485	3.40e-482		ANDR_HUMAN.H11MO.0.A	1.34e-1100	5.39e-1098		ANDR_HUMAN.H11MO.0.A	2.43e-1195	9.79e-1193
IRF2_HUMAN.H11MO.0.A	1.72e-478	6.91e-476		E2F7_HUMAN.H11MO.0.B	8.95e-1086	3.60e-1083		IRF2_HUMAN.H11MO.0.A	3.25e-1187	1.31e-1184
JUNB_HUMAN.H11MO.0.A	1.52e-473	6.10e-471		IRF2_HUMAN.H11MO.0.A	7.71e-1070	3.10e-1067		TBX21_HUMAN.H11MO.0.A	4.09e-1144	1.64e-1141
KLF3_HUMAN.H11MO.0.B	2.02e-469	8.12e-467		ZFP82_HUMAN.H11MO.0.C	7.78e-1064	3.13e-1061		E2F7_HUMAN.H11MO.0.B	7.12e-1142	2.86e-1139
ANDR_HUMAN.H11MO.0.A	3.17e-460	1.28e-457		TBX21_HUMAN.H11MO.0.A	7.77e-1060	3.12e-1057		SP2_HUMAN.H11MO.0.A	4.79e-1112	1.93e-1109
KLF5_HUMAN.H11MO.0.A	1.71e-451	6.86e-449		ELF5_HUMAN.H11MO.0.A	1.60e-1035	6.45e-1033		ZFP82_HUMAN.H11MO.0.C	1.15e-1106	4.64e-1104
SP3_HUMAN.H11MO.0.B	3.77e-433	1.51e-430		PAX5_HUMAN.H11MO.0.A	9.50e-975	3.82e-972		SP3_HUMAN.H11MO.0.B	6.80e-1102	2.73e-1099
ELF5_HUMAN.H11MO.0.A	1.45e-430	5.81e-428		SP3_HUMAN.H11MO.0.B	6.84e-974	2.75e-971		KLF3_HUMAN.H11MO.0.B	7.08e-1078	2.85e-1075
ETV2_HUMAN.H11MO.0.B	5.16e-426	2.07e-423		SP2_HUMAN.H11MO.0.A	4.67e-967	1.88e-964		PAX5_HUMAN.H11MO.0.A	1.21e-1067	4.87e-1065
SP2_HUMAN.H11MO.0.A	1.95e-425	7.83e-423		SMAD3_HUMAN.H11MO.0.B	7.55e-961	3.03e-958		KLF5_HUMAN.H11MO.0.A	9.34e-1057	3.76e-1054
ETS1_HUMAN.H11MO.0.A	1.06e-422	4.26e-420		Z354A_HUMAN.H11MO.0.C	1.39e-960	5.59e-958		Z354A_HUMAN.H11MO.0.C	1.31e-1039	5.28e-1037
ZFP82_HUMAN.H11MO.0.C	1.40e-420	5.65e-418		ETV2_HUMAN.H11MO.0.B	1.61e-952	6.48e-950		ELF5_HUMAN.H11MO.0.A	2.53e-1021	1.02e-1018
ZN281_HUMAN.H11MO.0.A	2.30e-418	9.26e-416		KLF3_HUMAN.H11MO.0.B	8.60e-944	3.46e-941		SP1_HUMAN.H11MO.0.A	3.47e-1009	1.39e-1006
FOXK1_HUMAN.H11MO.0.A	9.39e-416	3.77e-413		KLF5_HUMAN.H11MO.0.A	1.36e-928	5.46e-926		IRF8_HUMAN.H11MO.0.B	7.42e-1008	2.98e-1005
E2F6_HUMAN.H11MO.0.A	8.69e-402	3.49e-399		ETS1_HUMAN.H11MO.0.A	6.61e-926	2.66e-923		SMAD3_HUMAN.H11MO.0.B	1.43e-994	5.77e-992
NFKB1_HUMAN.H11MO.0.A	1.71e-401	6.87e-399		IRF8_HUMAN.H11MO.0.B	2.56e-903	1.03e-900		ZN281_HUMAN.H11MO.0.A	3.03e-949	1.22e-946
SMAD3_HUMAN.H11MO.0.B	4.93e-398	1.98e-395		SP1_HUMAN.H11MO.0.A	1.79e-896	7.21e-894		SOX4_HUMAN.H11MO.0.B	2.42e-943	9.71e-941
SOX4_HUMAN.H11MO.0.B	9.32e-397	3.75e-394		ZN281_HUMAN.H11MO.0.A	2.69e-889	1.08e-886		MEF2A_HUMAN.H11MO.0.A	2.60e-936	1.05e-933
E2F3_HUMAN.H11MO.0.A	6.30e-395	2.53e-392		MEF2A_HUMAN.H11MO.0.A	7.50e-874	3.01e-871		MEF2B_HUMAN.H11MO.0.A	2.05e-933	8.22e-931
IRF8_HUMAN.H11MO.0.B	9.10e-386	3.66e-383		SOX4_HUMAN.H11MO.0.B	4.46e-873	1.79e-870		ETS1_HUMAN.H11MO.0.A	1.07e-931	4.29e-929
SP1_HUMAN.H11MO.0.A	5.07e-378	2.04e-375		MEF2B_HUMAN.H11MO.0.A	1.11e-863	4.44e-861		ETV2_HUMAN.H11MO.0.B	3.83e-927	1.54e-924
KLF1_HUMAN.H11MO.0.A	5.02e-375	2.02e-372		FOXK1_HUMAN.H11MO.0.A	8.37e-854	3.36e-851		KLF1_HUMAN.H11MO.0.A	2.20e-875	8.84e-873
MEF2B_HUMAN.H11MO.0.A	2.97e-373	1.20e-370		FOXJ2_HUMAN.H11MO.0.C	2.56e-835	1.03e-832		FOXK1_HUMAN.H11MO.0.A	6.45e-868	2.59e-865
Z354A_HUMAN.H11MO.0.C	2.05e-372	8.24e-370		FOXO1_HUMAN.H11MO.0.A	9.57e-796	3.85e-793		FOXJ2_HUMAN.H11MO.0.C	4.76e-861	1.91e-858
FOXO1_HUMAN.H11MO.0.A	2.80e-370	1.13e-367		E2F3_HUMAN.H11MO.0.A	8.93e-788	3.59e-785		E2F3_HUMAN.H11MO.0.A	1.35e-838	5.43e-836
SALL4_HUMAN.H11MO.0.B	1.01e-364	4.07e-362		KLF1_HUMAN.H11MO.0.A	1.96e-778	7.87e-776		SALL4_HUMAN.H11MO.0.B	4.97e-833	2.00e-830
PRDM1_HUMAN.H11MO.0.A	2.94e-364	1.18e-361		NFKB1_HUMAN.H11MO.0.A	2.37e-778	9.53e-776		MEF2C_HUMAN.H11MO.0.A	1.57e-832	6.32e-830
LYL1_HUMAN.H11MO.0.A	6.51e-363	2.62e-360		MEF2C_HUMAN.H11MO.0.A	2.22e-774	8.92e-772		E2F6_HUMAN.H11MO.0.A	1.64e-830	6.60e-828
MEF2A_HUMAN.H11MO.0.A	2.06e-361	8.30e-359		E2F6_HUMAN.H11MO.0.A	1.78e-773	7.16e-771		PRDM1_HUMAN.H11MO.0.A	1.46e-828	5.86e-826
PAX5_HUMAN.H11MO.0.A	5.85e-358	2.35e-355		SALL4_HUMAN.H11MO.0.B	8.85e-771	3.56e-768		FOXO1_HUMAN.H11MO.0.A	3.04e-822	1.22e-819
FOXJ2_HUMAN.H11MO.0.C	1.23e-349	4.93e-347		SOX2_HUMAN.H11MO.0.A	4.52e-763	1.82e-760		SOX2_HUMAN.H11MO.0.A	5.65e-808	2.27e-805
SOX2_HUMAN.H11MO.0.A	7.13e-346	2.87e-343		PRDM1_HUMAN.H11MO.0.A	1.21e-756	4.85e-754		NFKB1_HUMAN.H11MO.0.A	2.52e-799	1.01e-796
RXRA_HUMAN.H11MO.0.A	3.51e-336	1.41e-333		SPI1_HUMAN.H11MO.0.A	7.25e-754	2.91e-751		RXRA_HUMAN.H11MO.0.A	4.03e-775	1.62e-772
RUNX2_HUMAN.H11MO.0.A	8.83e-330	3.55e-327		ELF3_HUMAN.H11MO.0.A	1.93e-752	7.76e-750		ELF3_HUMAN.H11MO.0.A	4.24e-754	1.71e-751
MEF2C_HUMAN.H11MO.0.A	6.06e-327	2.44e-324		RXRA_HUMAN.H11MO.0.A	9.58e-734	3.85e-731		LYL1_HUMAN.H11MO.0.A	5.44e-752	2.19e-749
MEF2D_HUMAN.H11MO.0.A	2.82e-322	1.13e-319		LYL1_HUMAN.H11MO.0.A	9.28e-732	3.73e-729		SPI1_HUMAN.H11MO.0.A	2.92e-751	1.18e-748
SPI1_HUMAN.H11MO.0.A	1.59e-321	6.41e-319		BACH2_HUMAN.H11MO.0.A	1.76e-698	7.08e-696		MEF2D_HUMAN.H11MO.0.A	4.45e-743	1.79e-740
ELF3_HUMAN.H11MO.0.A	6.17e-311	2.48e-308		MEF2D_HUMAN.H11MO.0.A	4.28e-698	1.72e-695		IRF4_HUMAN.H11MO.0.A	2.48e-710	9.97e-708
FEV_HUMAN.H11MO.0.B	6.81e-300	2.74e-297		IRF4_HUMAN.H11MO.0.A	5.65e-661	2.27e-658		RUNX2_HUMAN.H11MO.0.A	7.09e-699	2.85e-696
SUH_HUMAN.H11MO.0.A	7.99e-299	3.21e-296		RUNX2_HUMAN.H11MO.0.A	3.87e-642	1.56e-639		TFDP1_HUMAN.H11MO.0.C	2.84e-698	1.14e-695
TFDP1_HUMAN.H11MO.0.C	2.3e-296	9.23e-294		NFE2_HUMAN.H11MO.0.A	4.08e-642	1.64e-639		SUH_HUMAN.H11MO.0.A	2.22e-680	8.92e-678
IRF4_HUMAN.H11MO.0.A	3.91e-288	1.57e-285		BACH1_HUMAN.H11MO.0.A	2.39e-639	9.60e-637		BACH2_HUMAN.H11MO.0.A	8.60e-672	3.46e-669
KLF12_HUMAN.H11MO.0.C	3.56e-276	1.43e-273		SUH_HUMAN.H11MO.0.A	8.07e-627	3.24e-624		KLF4_HUMAN.H11MO.0.A	1.68e-662	6.77e-660
KLF4_HUMAN.H11MO.0.A	3.65e-276	1.47e-273		IRF7_HUMAN.H11MO.0.C	4.84e-613	1.94e-610		GATA3_HUMAN.H11MO.0.A	1.05e-661	4.22e-659
IRF7_HUMAN.H11MO.0.C	9.93e-260	3.99e-257		SRY_HUMAN.H11MO.0.B	9.10e-609	3.66e-606		IRF7_HUMAN.H11MO.0.C	7.11e-661	2.86e-658
GATA3_HUMAN.H11MO.0.A	5.1e-259	2.05e-256		TFDP1_HUMAN.H11MO.0.C	1.72e-608	6.90e-606		SRY_HUMAN.H11MO.0.B	3.09e-653	1.24e-650
SRBP2_HUMAN.H11MO.0.B	1e-251	4.02e-249		GATA3_HUMAN.H11MO.0.A	8.62e-597	3.47e-594		NFE2_HUMAN.H11MO.0.A	9.05e-638	3.64e-635
SRY_HUMAN.H11MO.0.B	4.9e-250	1.97e-247		KLF4_HUMAN.H11MO.0.A	5.31e-594	2.13e-591		FEV_HUMAN.H11MO.0.B	6.41e-636	2.58e-633
OSR2_HUMAN.H11MO.0.C	1.57e-247	6.3e-245		FEV_HUMAN.H11MO.0.B	3.78e-579	1.52e-576		OSR2_HUMAN.H11MO.0.C	1.26e-632	5.07e-630
E2F4_HUMAN.H11MO.0.A	4.5e-246	1.81e-243		E2F4_HUMAN.H11MO.0.A	1.39e-568	5.57e-566		BACH1_HUMAN.H11MO.0.A	5.81e-631	2.33e-628
IKZF1_HUMAN.H11MO.0.C	5.73e-238	2.3e-235		KLF12_HUMAN.H11MO.0.C	3.54e-567	1.42e-564		KLF12_HUMAN.H11MO.0.C	2.63e-627	1.06e-624
ELF2_HUMAN.H11MO.0.C	3.47e-237	1.39e-234		OSR2_HUMAN.H11MO.0.C	1.40e-558	5.63e-556		E2F4_HUMAN.H11MO.0.A	2.46e-611	9.91e-609
FOXM1_HUMAN.H11MO.0.A	5.71e-237	2.29e-234		SRBP2_HUMAN.H11MO.0.B	6.00e-553	2.41e-550		SRBP2_HUMAN.H11MO.0.B	1.31e-591	5.29e-589
KLF9_HUMAN.H11MO.0.C	3.87e-226	1.56e-223		ELF2_HUMAN.H11MO.0.C	3.61e-530	1.45e-527		KLF9_HUMAN.H11MO.0.C	6.41e-552	2.58e-549
PTF1A_HUMAN.H11MO.0.B	5.4e-224	2.17e-221		NF2L2_HUMAN.H11MO.0.A	2.59e-526	1.04e-523		ZN350_HUMAN.H11MO.0.C	7.79e-531	3.13e-528
LEF1_HUMAN.H11MO.0.A	1.71e-212	6.88e-210		IKZF1_HUMAN.H11MO.0.C	2.65e-518	1.06e-515		IKZF1_HUMAN.H11MO.0.C	7.79e-522	3.13e-519
EHF_HUMAN.H11MO.0.B	1.35e-209	5.43e-207		FOXM1_HUMAN.H11MO.0.A	1.07e-498	4.30e-496		FOXM1_HUMAN.H11MO.0.A	8.97e-511	3.61e-508
RUNX1_HUMAN.H11MO.0.A	9.28e-204	3.73e-201		EHF_HUMAN.H11MO.0.B	8.40e-490	3.38e-487		ELF2_HUMAN.H11MO.0.C	9.11e-505	3.66e-502
FOXA1_HUMAN.H11MO.0.A	2.89e-197	1.16e-194		KLF9_HUMAN.H11MO.0.C	1.17e-487	4.71e-485		NF2L2_HUMAN.H11MO.0.A	1.45e-504	5.82e-502
E2F1_HUMAN.H11MO.0.A	4.53e-192	1.82e-189		ZN350_HUMAN.H11MO.0.C	1.35e-479	5.44e-477		LEF1_HUMAN.H11MO.0.A	2.77e-477	1.11e-474
SMAD2_HUMAN.H11MO.0.A	1.73e-183	6.95e-181		FOXA1_HUMAN.H11MO.0.A	1.14e-450	4.57e-448		EHF_HUMAN.H11MO.0.B	4.03e-472	1.62e-469
SPIB_HUMAN.H11MO.0.A	6.8e-183	2.73e-180		NR1D1_HUMAN.H11MO.0.B	2.26e-448	9.09e-446		FOXA1_HUMAN.H11MO.0.A	2.00e-459	8.03e-457
TEAD4_HUMAN.H11MO.0.A	1.26e-179	5.05e-177		LEF1_HUMAN.H11MO.0.A	1.72e-434	6.90e-432		NR1D1_HUMAN.H11MO.0.B	7.59e-455	3.05e-452
ZN350_HUMAN.H11MO.0.C	2.77e-178	1.12e-175		SPIB_HUMAN.H11MO.0.A	1.43e-429	5.77e-427		E2F1_HUMAN.H11MO.0.A	1.58e-449	6.34e-447
ELF1_HUMAN.H11MO.0.A	4.31e-176	1.73e-173		ELF1_HUMAN.H11MO.0.A	9.85e-426	3.96e-423		RUNX1_HUMAN.H11MO.0.A	1.56e-429	6.28e-427
SMCA1_HUMAN.H11MO.0.C	1.15e-174	4.63e-172		TBX3_HUMAN.H11MO.0.C	1.40e-417	5.63e-415		SMAD2_HUMAN.H11MO.0.A	1.54e-424	6.18e-422
NR1D1_HUMAN.H11MO.0.B	2.01e-174	8.08e-172		RUNX1_HUMAN.H11MO.0.A	1.79e-416	7.21e-414		SPIB_HUMAN.H11MO.0.A	1.72e-421	6.91e-419
FOXP2_HUMAN.H11MO.0.C	1.25e-170	5.04e-168		SMAD2_HUMAN.H11MO.0.A	9.19e-408	3.69e-405		SMCA1_HUMAN.H11MO.0.C	3.78e-419	1.52e-416
NFAC4_HUMAN.H11MO.0.C	4.02e-170	1.62e-167		E2F1_HUMAN.H11MO.0.A	1.15e-405	4.63e-403		TBX3_HUMAN.H11MO.0.C	1.70e-411	6.83e-409
BACH1_HUMAN.H11MO.0.A	1.54e-169	6.19e-167		SMCA1_HUMAN.H11MO.0.C	4.87e-405	1.96e-402		PTF1A_HUMAN.H11MO.0.B	3.47e-398	1.39e-395
BHA15_HUMAN.H11MO.0.B	5.08e-165	2.04e-162		PTF1A_HUMAN.H11MO.0.B	3.24e-386	1.30e-383		ELF1_HUMAN.H11MO.0.A	1.87e-391	7.52e-389
OLIG2_HUMAN.H11MO.0.B	8.39e-165	3.37e-162		FOXP2_HUMAN.H11MO.0.C	1.50e-366	6.02e-364		CTCF_HUMAN.H11MO.0.A	1.66e-389	6.66e-387
NRF1_HUMAN.H11MO.0.A	3.41e-163	1.37e-160		Z324A_HUMAN.H11MO.0.C	1.90e-354	7.63e-352		NFAC4_HUMAN.H11MO.0.C	5.28e-376	2.12e-373
ITF2_HUMAN.H11MO.0.C	1.62e-162	6.52e-160		NFAC4_HUMAN.H11MO.0.C	4.74e-354	1.91e-351		RUNX3_HUMAN.H11MO.0.A	2.45e-371	9.83e-369
RUNX3_HUMAN.H11MO.0.A	3.23e-162	1.3e-159		ITF2_HUMAN.H11MO.0.C	1.53e-350	6.15e-348		FOXP2_HUMAN.H11MO.0.C	1.26e-358	5.06e-356
TBX3_HUMAN.H11MO.0.C	2.44e-158	9.83e-156		FOXO3_HUMAN.H11MO.0.B	1.47e-346	5.91e-344		FOXO3_HUMAN.H11MO.0.B	6.18e-357	2.48e-354
TEAD1_HUMAN.H11MO.0.A	6.67e-158	2.68e-155		RUNX3_HUMAN.H11MO.0.A	5.90e-341	2.37e-338		ZN418_HUMAN.H11MO.0.C	9.04e-357	3.63e-354
ZN418_HUMAN.H11MO.0.C	2.88e-157	1.16e-154		OLIG2_HUMAN.H11MO.0.B	1.72e-336	6.93e-334		Z324A_HUMAN.H11MO.0.C	2.83e-356	1.14e-353
Z324A_HUMAN.H11MO.0.C	7.21e-150	2.9e-147		CTCF_HUMAN.H11MO.0.A	6.55e-327	2.63e-324		ITF2_HUMAN.H11MO.0.C	4.41e-356	1.77e-353
COT1_HUMAN.H11MO.0.C	8.83e-150	3.55e-147		NFAC2_HUMAN.H11MO.0.B	1.83e-322	7.37e-320		NFAC2_HUMAN.H11MO.0.B	4.26e-353	1.71e-350
ATF2_HUMAN.H11MO.0.B	9.36e-150	3.76e-147		TEAD4_HUMAN.H11MO.0.A	1.61e-319	6.46e-317		COT1_HUMAN.H11MO.0.C	1.49e-331	5.97e-329
NFAC2_HUMAN.H11MO.0.B	1.29e-149	5.17e-147		ZN418_HUMAN.H11MO.0.C	1.34e-314	5.38e-312		BATF3_HUMAN.H11MO.0.B	7.42e-324	2.98e-321
FOXO3_HUMAN.H11MO.0.B	7.71e-148	3.1e-145		COT1_HUMAN.H11MO.0.C	3.85e-311	0		FEZF1_HUMAN.H11MO.0.C	6.33e-322	2.54e-319
GABPA_HUMAN.H11MO.0.A	2.19e-139	8.8e-137		SRBP1_HUMAN.H11MO.0.A	1.06e-310	4.26e-308		NRF1_HUMAN.H11MO.0.A	1.52e-319	6.12e-317
BACH2_HUMAN.H11MO.0.A	4.45e-137	1.79e-134		NRF1_HUMAN.H11MO.0.A	5.54e-300	2.23e-297		FOXA2_HUMAN.H11MO.0.A	3.85e-314	1.55e-311
HTF4_HUMAN.H11MO.0.A	1.36e-135	5.47e-133		FOXA2_HUMAN.H11MO.0.A	1.11e-293	4.48e-291		SRBP1_HUMAN.H11MO.0.A	4.35e-307	1.75e-304
ETV1_HUMAN.H11MO.0.A	3.23e-134	1.3e-131		THAP1_HUMAN.H11MO.0.C	3.85e-290	1.55e-287		ATF2_HUMAN.H11MO.0.B	1.46e-306	5.86e-304
NFE2_HUMAN.H11MO.0.A	8.38e-129	3.37e-126		GABPA_HUMAN.H11MO.0.A	7.48e-290	3.01e-287		THAP1_HUMAN.H11MO.0.C	1.04e-304	4.18e-302
FEZF1_HUMAN.H11MO.0.C	5.92e-121	2.38e-118		BHA15_HUMAN.H11MO.0.B	1.03e-284	4.13e-282		TEAD4_HUMAN.H11MO.0.A	3.12e-301	1.25e-298
ZSC31_HUMAN.H11MO.0.C	1.15e-119	4.63e-117		NF2L1_HUMAN.H11MO.0.C	4.9e-275	1.97e-272		OLIG2_HUMAN.H11MO.0.B	1.39e-297	5.59e-295
SRBP1_HUMAN.H11MO.0.A	5.87e-116	2.36e-113		TEAD1_HUMAN.H11MO.0.A	8.46e-272	3.4e-269		BHA15_HUMAN.H11MO.0.B	5.44e-280	2.19e-277
ZNF76_HUMAN.H11MO.0.C	6.58e-116	2.65e-113		BATF3_HUMAN.H11MO.0.B	2.37e-265	9.53e-263		GABPA_HUMAN.H11MO.0.A	9.65e-279	3.88e-276
MZF1_HUMAN.H11MO.0.B	1.54e-115	6.21e-113		BATF_HUMAN.H11MO.0.A	7.9e-262	3.17e-259		BATF_HUMAN.H11MO.0.A	1.07e-270	4.28e-268
PEBB_HUMAN.H11MO.0.C	2.93e-115	1.18e-112		ATF2_HUMAN.H11MO.0.B	5.48e-260	2.2e-257		FOXO4_HUMAN.H11MO.0.C	8.5e-267	3.42e-264
FOXA2_HUMAN.H11MO.0.A	4.66e-114	1.87e-111		HTF4_HUMAN.H11MO.0.A	1.59e-257	6.37e-255		TEAD1_HUMAN.H11MO.0.A	1.24e-266	4.97e-264
MYOD1_HUMAN.H11MO.0.A	1.27e-111	5.12e-109		FEZF1_HUMAN.H11MO.0.C	1.71e-257	6.87e-255		MAFF_HUMAN.H11MO.0.B	5.03e-266	2.02e-263
ATOH1_HUMAN.H11MO.0.B	2.32e-109	9.35e-107		MAFF_HUMAN.H11MO.0.B	4.38e-256	1.76e-253		HTF4_HUMAN.H11MO.0.A	2.36e-256	9.5e-254
THAP1_HUMAN.H11MO.0.C	3.41e-107	1.37e-104		ZNF76_HUMAN.H11MO.0.C	4.64e-255	1.86e-252		ZN768_HUMAN.H11MO.0.C	3.23e-253	1.3e-250
MYOG_HUMAN.H11MO.0.B	2.05e-102	8.24e-100		ETV1_HUMAN.H11MO.0.A	6.82e-251	2.74e-248		NKX61_HUMAN.H11MO.0.B	1.2e-252	4.83e-250
NF2L2_HUMAN.H11MO.0.A	4.09e-102	1.65e-99		PEBB_HUMAN.H11MO.0.C	9.75e-248	3.92e-245		PEBB_HUMAN.H11MO.0.C	9.27e-248	3.73e-245
BATF3_HUMAN.H11MO.0.B	4.44e-102	1.79e-99		FOXO4_HUMAN.H11MO.0.C	1.03e-230	4.14e-228		CTCFL_HUMAN.H11MO.0.A	1.41e-246	5.65e-244
FOXC1_HUMAN.H11MO.0.C	9.21e-102	3.7e-99		FOXA3_HUMAN.H11MO.0.B	3.41e-230	1.37e-227		NF2L1_HUMAN.H11MO.0.C	1.45e-246	5.82e-244
TFE2_HUMAN.H11MO.0.A	3.95e-98	1.59e-95		ZN768_HUMAN.H11MO.0.C	7.52e-223	3.02e-220		FOXA3_HUMAN.H11MO.0.B	6.91e-238	2.78e-235
SOX3_HUMAN.H11MO.0.B	8.62e-97	3.47e-94		ZN554_HUMAN.H11MO.0.C	9.28e-223	3.73e-220		ZN143_HUMAN.H11MO.0.A	1.86e-237	7.46e-235
MAX_HUMAN.H11MO.0.A	1.08e-95	4.36e-93		ZN143_HUMAN.H11MO.0.A	1.35e-221	5.42e-219		ZBTB6_HUMAN.H11MO.0.C	2.72e-237	1.09e-234
ZIM3_HUMAN.H11MO.0.C	1.17e-95	4.69e-93		NKX61_HUMAN.H11MO.0.B	1.25e-218	5.02e-216		ETV1_HUMAN.H11MO.0.A	1.52e-232	6.1e-230
ZN768_HUMAN.H11MO.0.C	1.44e-94	5.8e-92		CTCFL_HUMAN.H11MO.0.A	8.99e-218	3.61e-215		HNF1A_HUMAN.H11MO.0.C	2.09e-229	8.41e-227
ATF3_HUMAN.H11MO.0.A	1.6e-94	6.42e-92		ZBTB6_HUMAN.H11MO.0.C	1.62e-216	6.52e-214		THA11_HUMAN.H11MO.0.B	2.89e-227	1.16e-224
FOXO4_HUMAN.H11MO.0.C	1.72e-94	6.93e-92		SOX3_HUMAN.H11MO.0.B	1.65e-214	6.65e-212		ZNF76_HUMAN.H11MO.0.C	2.09e-225	8.4e-223
FOXA3_HUMAN.H11MO.0.B	4.7e-94	1.89e-91		ATF1_HUMAN.H11MO.0.B	6.11e-212	2.46e-209		SOX3_HUMAN.H11MO.0.B	3.51e-223	1.41e-220
ASCL1_HUMAN.H11MO.0.A	4.35e-93	1.75e-90		ZSC31_HUMAN.H11MO.0.C	1.84e-210	7.4e-208		ZSC31_HUMAN.H11MO.0.C	1.29e-217	5.17e-215
ZN143_HUMAN.H11MO.0.A	1.69e-92	6.8e-90		THA11_HUMAN.H11MO.0.B	2.08e-209	8.37e-207		MZF1_HUMAN.H11MO.0.B	1.74e-217	6.98e-215
CREB1_HUMAN.H11MO.0.A	1.08e-91	4.35e-89		ATF3_HUMAN.H11MO.0.A	4.06e-209	1.63e-206		FOXC1_HUMAN.H11MO.0.C	3.16e-214	1.27e-211
NFAC3_HUMAN.H11MO.0.B	6.16e-91	2.48e-88		MZF1_HUMAN.H11MO.0.B	3.88e-208	1.56e-205		HXB13_HUMAN.H11MO.0.A	3.16e-213	1.27e-210
TWST1_HUMAN.H11MO.0.A	1.16e-90	4.66e-88		BMAL1_HUMAN.H11MO.0.A	8.27e-204	3.32e-201		HXA10_HUMAN.H11MO.0.C	5.81e-209	2.33e-206
ATF1_HUMAN.H11MO.0.B	2.14e-89	8.62e-87		MYOD1_HUMAN.H11MO.0.A	7.27e-203	2.92e-200		ZIM3_HUMAN.H11MO.0.C	8.37e-203	3.36e-200
ZBT18_HUMAN.H11MO.0.C	3.04e-88	1.22e-85		FOXC1_HUMAN.H11MO.0.C	8.4e-200	3.38e-197		MYOD1_HUMAN.H11MO.0.A	1.36e-201	5.47e-199
THA11_HUMAN.H11MO.0.B	3.31e-87	1.33e-84		HNF1A_HUMAN.H11MO.0.C	2.49e-193	1e-190		ATF3_HUMAN.H11MO.0.A	1.36e-201	5.47e-199
NDF2_HUMAN.H11MO.0.B	6.59e-87	2.65e-84		NFAC3_HUMAN.H11MO.0.B	3.38e-192	1.36e-189		MAX_HUMAN.H11MO.0.A	4.52e-201	1.82e-198
MYF6_HUMAN.H11MO.0.C	6.75e-84	2.71e-81		ASCL1_HUMAN.H11MO.0.A	3.5e-192	1.41e-189		MYOG_HUMAN.H11MO.0.B	2.21e-200	8.9e-198
RFX2_HUMAN.H11MO.0.A	2.79e-83	1.12e-80		MAX_HUMAN.H11MO.0.A	2.28e-191	9.15e-189		THA_HUMAN.H11MO.0.C	4.15e-200	1.67e-197
ZBTB6_HUMAN.H11MO.0.C	6.74e-83	2.71e-80		ATOH1_HUMAN.H11MO.0.B	3.04e-191	1.22e-188		ASCL1_HUMAN.H11MO.0.A	2.2e-198	8.86e-196
BMAL1_HUMAN.H11MO.0.A	1.51e-82	6.08e-80		HXA10_HUMAN.H11MO.0.C	8.85e-191	3.56e-188		BMAL1_HUMAN.H11MO.0.A	2.54e-198	1.02e-195
ZN322_HUMAN.H11MO.0.B	2.87e-82	1.15e-79		TFE2_HUMAN.H11MO.0.A	5.39e-189	2.17e-186		ZN554_HUMAN.H11MO.0.C	1.65e-197	6.63e-195
PO2F1_HUMAN.H11MO.0.C	1.97e-80	7.91e-78		HXB13_HUMAN.H11MO.0.A	1.28e-186	5.13e-184		NFAC3_HUMAN.H11MO.0.B	1.59e-195	6.4e-193
CLOCK_HUMAN.H11MO.0.C	7.39e-79	2.97e-76		MAF_HUMAN.H11MO.0.A	1.32e-186	5.3e-184		ATF1_HUMAN.H11MO.0.B	2.06e-194	8.27e-192
MXI1_HUMAN.H11MO.0.A	4.27e-77	1.72e-74		ZN322_HUMAN.H11MO.0.B	5.11e-184	2.05e-181		TFE2_HUMAN.H11MO.0.A	1.59e-192	6.41e-190
HXB13_HUMAN.H11MO.0.A	5.05e-76	2.03e-73		MYOG_HUMAN.H11MO.0.B	5.46e-184	2.2e-181		PIT1_HUMAN.H11MO.0.C	1.99e-191	8e-189
HXA10_HUMAN.H11MO.0.C	3.63e-75	1.46e-72		THA_HUMAN.H11MO.0.C	7.17e-181	2.88e-178		CLOCK_HUMAN.H11MO.0.C	3.28e-190	1.32e-187
NKX61_HUMAN.H11MO.0.B	1.15e-72	4.64e-70		CREB1_HUMAN.H11MO.0.A	7.12e-180	2.86e-177		MAF_HUMAN.H11MO.0.A	5.96e-190	2.4e-187
CTCF_HUMAN.H11MO.0.A	7.54e-72	3.03e-69		MXI1_HUMAN.H11MO.0.A	2.65e-174	1.07e-171		ZN322_HUMAN.H11MO.0.B	7.55e-187	3.04e-184
PIT1_HUMAN.H11MO.0.C	3.41e-71	1.37e-68		ZIM3_HUMAN.H11MO.0.C	2.08e-172	8.37e-170		CREB1_HUMAN.H11MO.0.A	1.68e-183	6.74e-181
ZN554_HUMAN.H11MO.0.C	9.93e-71	3.99e-68		MYF6_HUMAN.H11MO.0.C	2.89e-171	1.16e-168		ATOH1_HUMAN.H11MO.0.B	1.15e-178	4.64e-176
SIX2_HUMAN.H11MO.0.A	1.55e-69	6.25e-67		CLOCK_HUMAN.H11MO.0.C	2.58e-165	1.04e-162		TBP_HUMAN.H11MO.0.A	2.96e-177	1.19e-174
MAFF_HUMAN.H11MO.0.B	5.17e-69	2.08e-66		NKX25_HUMAN.H11MO.0.B	2.22e-163	8.91e-161		MXI1_HUMAN.H11MO.0.A	1.56e-176	6.26e-174
HNF1A_HUMAN.H11MO.0.C	1.3e-68	5.23e-66		PIT1_HUMAN.H11MO.0.C	5.11e-163	2.06e-160		NANOG_HUMAN.H11MO.0.A	2.27e-171	9.12e-169
ZN335_HUMAN.H11MO.0.A	1.51e-68	6.05e-66		ELK1_HUMAN.H11MO.0.B	4.52e-161	1.82e-158		MYF6_HUMAN.H11MO.0.C	8.94e-169	3.59e-166
ELK1_HUMAN.H11MO.0.B	4.58e-68	1.84e-65		RORG_HUMAN.H11MO.0.C	5.12e-156	2.06e-153		ELK1_HUMAN.H11MO.0.B	7.37e-164	2.96e-161
MYCN_HUMAN.H11MO.0.A	8.74e-67	3.51e-64		RARA_HUMAN.H11MO.0.A	7.91e-156	3.18e-153		PO2F1_HUMAN.H11MO.0.C	9.12e-164	3.67e-161
SMCA5_HUMAN.H11MO.0.C	1.22e-66	4.91e-64		SMCA5_HUMAN.H11MO.0.C	2.82e-154	1.13e-151		SMCA5_HUMAN.H11MO.0.C	6.36e-160	2.56e-157
BATF_HUMAN.H11MO.0.A	1.51e-66	6.07e-64		NDF2_HUMAN.H11MO.0.B	5.39e-154	2.17e-151		NKX25_HUMAN.H11MO.0.B	5.33e-155	2.14e-152
NKX25_HUMAN.H11MO.0.B	5.15e-66	2.07e-63		TBP_HUMAN.H11MO.0.A	5.27e-146	2.12e-143		RORG_HUMAN.H11MO.0.C	4.31e-153	1.73e-150
NDF1_HUMAN.H11MO.0.A	1.73e-64	6.96e-62		PO2F1_HUMAN.H11MO.0.C	8.24e-145	3.31e-142		MYCN_HUMAN.H11MO.0.A	1.57e-152	6.3e-150
SMAD4_HUMAN.H11MO.0.B	1.68e-62	6.76e-60		MYCN_HUMAN.H11MO.0.A	1.29e-144	5.2e-142		TYY1_HUMAN.H11MO.0.A	2.01e-149	8.07e-147
TFAP4_HUMAN.H11MO.0.A	2.11e-62	8.47e-60		MYC_HUMAN.H11MO.0.A	4.16e-141	1.67e-138		HNF1B_HUMAN.H11MO.0.A	4.85e-148	1.95e-145
MYC_HUMAN.H11MO.0.A	7.48e-62	3.01e-59		MAFB_HUMAN.H11MO.0.B	4.55e-140	1.83e-137		RFX2_HUMAN.H11MO.0.A	5.56e-147	2.23e-144
TYY1_HUMAN.H11MO.0.A	9.68e-62	3.89e-59		TWST1_HUMAN.H11MO.0.A	3.33e-138	1.34e-135		RARA_HUMAN.H11MO.0.A	1.46e-145	5.85e-143
THA_HUMAN.H11MO.0.C	6.39e-61	2.57e-58		RFX2_HUMAN.H11MO.0.A	3.46e-138	1.39e-135		NDF2_HUMAN.H11MO.0.B	4.48e-142	1.8e-139
TBP_HUMAN.H11MO.0.A	3.11e-60	1.25e-57		ZBT18_HUMAN.H11MO.0.C	6.25e-136	2.51e-133		ZBT18_HUMAN.H11MO.0.C	4.79e-141	1.93e-138
NANOG_HUMAN.H11MO.0.A	5.22e-60	2.1e-57		USF2_HUMAN.H11MO.0.A	1.27e-135	5.11e-133		MAFB_HUMAN.H11MO.0.B	9.33e-140	3.75e-137
RARA_HUMAN.H11MO.0.A	1.28e-59	5.15e-57		USF1_HUMAN.H11MO.0.A	2.99e-135	1.2e-132		MYC_HUMAN.H11MO.0.A	1.04e-136	4.19e-134
ZBT14_HUMAN.H11MO.0.C	2.69e-58	1.08e-55		TYY1_HUMAN.H11MO.0.A	6.25e-135	2.51e-132		NR2E3_HUMAN.H11MO.0.C	1.86e-136	7.47e-134
RFX3_HUMAN.H11MO.0.B	1.59e-57	6.39e-55		HNF1B_HUMAN.H11MO.0.A	3.36e-127	1.35e-124		RXRB_HUMAN.H11MO.0.C	5.53e-136	2.22e-133
MAF_HUMAN.H11MO.0.A	1.16e-56	4.66e-54		RXRB_HUMAN.H11MO.0.C	1.83e-125	7.36e-123		TWST1_HUMAN.H11MO.0.A	4.14e-135	1.66e-132
USF2_HUMAN.H11MO.0.A	1.34e-56	5.37e-54		FOXQ1_HUMAN.H11MO.0.C	1.24e-124	4.99e-122		USF1_HUMAN.H11MO.0.A	4.57e-132	1.84e-129
CTCFL_HUMAN.H11MO.0.A	2.51e-56	1.01e-53		RFX1_HUMAN.H11MO.0.B	2.1e-119	8.45e-117		ZBT14_HUMAN.H11MO.0.C	6.93e-125	2.79e-122
RFX1_HUMAN.H11MO.0.B	2.88e-55	1.16e-52		NANOG_HUMAN.H11MO.0.A	2.26e-118	9.09e-116		SMAD4_HUMAN.H11MO.0.B	5.94e-123	2.39e-120
STA5B_HUMAN.H11MO.0.A	6.5e-55	2.61e-52		ZN335_HUMAN.H11MO.0.A	1.02e-116	4.1e-114		USF2_HUMAN.H11MO.0.A	2.27e-121	9.11e-119
ZN816_HUMAN.H11MO.0.C	2.42e-54	9.74e-52		SMAD4_HUMAN.H11MO.0.B	1.64e-115	6.58e-113		ZNF41_HUMAN.H11MO.0.C	1.44e-120	5.78e-118
USF1_HUMAN.H11MO.0.A	1.22e-53	4.91e-51		ZBT14_HUMAN.H11MO.0.C	2.5e-115	1.01e-112		RFX1_HUMAN.H11MO.0.B	3.39e-119	1.36e-116
NF2L1_HUMAN.H11MO.0.C	2.82e-53	1.13e-50		HIF1A_HUMAN.H11MO.0.C	3.6e-115	1.45e-112		MITF_HUMAN.H11MO.0.A	1.39e-117	5.6e-115
MITF_HUMAN.H11MO.0.A	3.8e-52	1.53e-49		BHE40_HUMAN.H11MO.0.A	3.37e-114	1.35e-111		FOXQ1_HUMAN.H11MO.0.C	1.91e-116	7.68e-114
STAT3_HUMAN.H11MO.0.A	5.2e-52	2.09e-49		TFEB_HUMAN.H11MO.0.C	5.21e-113	2.1e-110		BHE40_HUMAN.H11MO.0.A	2.02e-115	8.11e-113
ZIC3_HUMAN.H11MO.0.B	3.1e-50	1.25e-47		MITF_HUMAN.H11MO.0.A	6.55e-113	2.63e-110		ZN816_HUMAN.H11MO.0.C	3.63e-110	1.46e-107
CREM_HUMAN.H11MO.0.C	9.59e-50	3.85e-47		ZNF41_HUMAN.H11MO.0.C	4.05e-112	1.63e-109		ZN335_HUMAN.H11MO.0.A	4.07e-110	1.63e-107
RXRB_HUMAN.H11MO.0.C	2.93e-48	1.18e-45		ZN816_HUMAN.H11MO.0.C	2.08e-108	8.36e-106		SIX2_HUMAN.H11MO.0.A	7.01e-109	2.82e-106
STAT1_HUMAN.H11MO.0.A	1.3e-47	5.21e-45		NDF1_HUMAN.H11MO.0.A	7.38e-107	2.97e-104		NDF1_HUMAN.H11MO.0.A	3.39e-107	1.36e-104
MAFB_HUMAN.H11MO.0.B	2.46e-47	9.89e-45		MAFK_HUMAN.H11MO.0.A	8.12e-107	3.26e-104		PPARG_HUMAN.H11MO.0.A	1.4e-102	5.64e-100
ZN563_HUMAN.H11MO.0.C	1.89e-46	7.58e-44		NR2E3_HUMAN.H11MO.0.C	2.44e-105	9.83e-103		MAFK_HUMAN.H11MO.0.A	3.23e-101	1.3e-98
TFEB_HUMAN.H11MO.0.C	1.33e-45	5.35e-43		TFAP4_HUMAN.H11MO.0.A	2.1e-99	8.42e-97		TFAP4_HUMAN.H11MO.0.A	3.09e-100	1.24e-97
HIF1A_HUMAN.H11MO.0.C	1.02e-44	4.12e-42		PPARG_HUMAN.H11MO.0.A	2.48e-95	9.97e-93		RFX3_HUMAN.H11MO.0.B	6.4e-97	2.57e-94
STA5A_HUMAN.H11MO.0.A	1.26e-44	5.05e-42		CREM_HUMAN.H11MO.0.C	6.53e-95	2.63e-92		TFE3_HUMAN.H11MO.0.B	2.52e-96	1.01e-93
STAT4_HUMAN.H11MO.0.A	1.44e-44	5.78e-42		TFE3_HUMAN.H11MO.0.B	1.14e-93	4.57e-91		HEN1_HUMAN.H11MO.0.C	1.53e-95	6.17e-93
ZNF41_HUMAN.H11MO.0.C	3.38e-44	1.36e-41		SIX2_HUMAN.H11MO.0.A	2.68e-93	1.08e-90		HIF1A_HUMAN.H11MO.0.C	3.42e-95	1.38e-92
PPARG_HUMAN.H11MO.0.A	7.8e-42	3.13e-39		ZN563_HUMAN.H11MO.0.C	1.3e-92	5.22e-90		CREM_HUMAN.H11MO.0.C	9.31e-95	3.74e-92
SIX1_HUMAN.H11MO.0.A	1.01e-40	4.07e-38		HEN1_HUMAN.H11MO.0.C	5.55e-91	2.23e-88		TFEB_HUMAN.H11MO.0.C	2.33e-94	9.38e-92
PRGR_HUMAN.H11MO.0.A	1.29e-40	5.2e-38		ZKSC1_HUMAN.H11MO.0.B	1.79e-87	7.19e-85		SOX17_HUMAN.H11MO.0.C	3.86e-94	1.55e-91
BHE40_HUMAN.H11MO.0.A	1.74e-40	7.01e-38		STA5B_HUMAN.H11MO.0.A	8.39e-87	3.37e-84		ZN563_HUMAN.H11MO.0.C	3.47e-93	1.39e-90
STAT6_HUMAN.H11MO.0.B	2.17e-39	8.73e-37		RFX3_HUMAN.H11MO.0.B	2.08e-79	8.36e-77		ZKSC1_HUMAN.H11MO.0.B	3.98e-91	1.6e-88
NFIC_HUMAN.H11MO.0.A	3.43e-39	1.38e-36		HXA9_HUMAN.H11MO.0.B	1.01e-75	4.06e-73		HXA9_HUMAN.H11MO.0.B	1.58e-84	6.35e-82
TFE3_HUMAN.H11MO.0.B	7.5e-39	3.01e-36		STAT3_HUMAN.H11MO.0.A	6.16e-74	2.48e-71		ZNF85_HUMAN.H11MO.0.C	1.7e-83	6.84e-81
HEN1_HUMAN.H11MO.0.C	1.71e-38	6.87e-36		THB_HUMAN.H11MO.0.C	2.54e-73	1.02e-70		THB_HUMAN.H11MO.0.C	1.7e-82	6.85e-80
HNF1B_HUMAN.H11MO.0.A	1.77e-37	7.12e-35		IRF9_HUMAN.H11MO.0.C	1.04e-72	4.17e-70		STA5B_HUMAN.H11MO.0.A	2.12e-82	8.54e-80
ZN436_HUMAN.H11MO.0.C	8.44e-34	3.39e-31		STAT1_HUMAN.H11MO.0.A	8.47e-69	3.41e-66		HXA13_HUMAN.H11MO.0.C	2.5e-80	1e-77
ZKSC1_HUMAN.H11MO.0.B	1.8e-32	7.23e-30		SOX17_HUMAN.H11MO.0.C	3.87e-68	1.56e-65		ZFX_HUMAN.H11MO.0.A	3.55e-80	1.43e-77
ZNF8_HUMAN.H11MO.0.C	3.53e-32	1.42e-29		ZNF85_HUMAN.H11MO.0.C	2.76e-66	1.11e-63		IRF9_HUMAN.H11MO.0.C	2.78e-77	1.12e-74
ELK4_HUMAN.H11MO.0.A	3.66e-32	1.47e-29		STA5A_HUMAN.H11MO.0.A	3.47e-65	1.39e-62		STAT4_HUMAN.H11MO.0.A	8.33e-75	3.35e-72
ZNF85_HUMAN.H11MO.0.C	6.39e-32	2.57e-29		ZFX_HUMAN.H11MO.0.A	4e-65	1.61e-62		STAT3_HUMAN.H11MO.0.A	8.46e-75	3.4e-72
HSF1_HUMAN.H11MO.0.A	1.02e-31	4.08e-29		STAT4_HUMAN.H11MO.0.A	4.99e-65	2.01e-62		EVX2_HUMAN.H11MO.0.A	4.15e-72	1.67e-69
IRF9_HUMAN.H11MO.0.C	4.55e-31	1.83e-28		OZF_HUMAN.H11MO.0.C	8.58e-65	3.45e-62		STAT1_HUMAN.H11MO.0.A	1.79e-70	7.2e-68
NR2E3_HUMAN.H11MO.0.C	6.81e-31	2.74e-28		STAT6_HUMAN.H11MO.0.B	4.27e-64	1.72e-61		ELK4_HUMAN.H11MO.0.A	8.16e-68	3.28e-65
FOXQ1_HUMAN.H11MO.0.C	4.89e-30	1.96e-27		EVX2_HUMAN.H11MO.0.A	2.84e-63	1.14e-60		REST_HUMAN.H11MO.0.A	5.85e-66	2.35e-63
OZF_HUMAN.H11MO.0.C	1.57e-29	6.33e-27		HXA13_HUMAN.H11MO.0.C	5.53e-62	2.22e-59		ZNF8_HUMAN.H11MO.0.C	2.14e-65	8.61e-63
RFX5_HUMAN.H11MO.0.A	3.05e-29	1.23e-26		ELK4_HUMAN.H11MO.0.A	4.77e-61	1.92e-58		OZF_HUMAN.H11MO.0.C	3.36e-62	1.35e-59
ZNF18_HUMAN.H11MO.0.C	7.76e-29	3.12e-26		ZN260_HUMAN.H11MO.0.C	8.75e-61	3.52e-58		ZN436_HUMAN.H11MO.0.C	6.07e-62	2.44e-59
HXA9_HUMAN.H11MO.0.B	1.17e-28	4.71e-26		PRGR_HUMAN.H11MO.0.A	6.1e-58	2.45e-55		STA5A_HUMAN.H11MO.0.A	7.79e-61	3.13e-58
PO2F2_HUMAN.H11MO.0.A	2.94e-28	1.18e-25		PO3F2_HUMAN.H11MO.0.A	8.56e-57	3.44e-54		NFYB_HUMAN.H11MO.0.A	3.03e-60	1.22e-57
ZFX_HUMAN.H11MO.0.A	6.29e-28	2.53e-25		ZN436_HUMAN.H11MO.0.C	8.99e-57	3.61e-54		PRGR_HUMAN.H11MO.0.A	3.32e-60	1.34e-57
SOX17_HUMAN.H11MO.0.C	1.89e-27	7.59e-25		ZNF8_HUMAN.H11MO.0.C	3.03e-56	1.22e-53		ARI5B_HUMAN.H11MO.0.C	3.34e-59	1.34e-56
PO5F1_HUMAN.H11MO.0.A	7.07e-27	2.84e-24		REL_HUMAN.H11MO.0.B	1.38e-55	5.56e-53		PO2F2_HUMAN.H11MO.0.A	1.74e-57	7.01e-55
NFYB_HUMAN.H11MO.0.A	1.03e-26	4.16e-24		REST_HUMAN.H11MO.0.A	3.83e-55	1.54e-52		STAT6_HUMAN.H11MO.0.B	1.03e-56	4.14e-54
ATF6A_HUMAN.H11MO.0.B	1.58e-26	6.34e-24		ATF6A_HUMAN.H11MO.0.B	4.46e-55	1.79e-52		PO3F2_HUMAN.H11MO.0.A	2.36e-56	9.5e-54
EVX2_HUMAN.H11MO.0.A	1.61e-26	6.47e-24		NFYB_HUMAN.H11MO.0.A	6.02e-55	2.42e-52		ZN260_HUMAN.H11MO.0.C	1.73e-55	6.96e-53
HXA13_HUMAN.H11MO.0.C	3.56e-26	1.43e-23		EPAS1_HUMAN.H11MO.0.B	4.72e-53	1.9e-50		NFYC_HUMAN.H11MO.0.A	1.48e-53	5.94e-51
THB_HUMAN.H11MO.0.C	1.1e-25	4.41e-23		NFYC_HUMAN.H11MO.0.A	4.53e-52	1.82e-49		REL_HUMAN.H11MO.0.B	1.53e-53	6.14e-51
REL_HUMAN.H11MO.0.B	4.1e-24	1.65e-21		PO2F2_HUMAN.H11MO.0.A	1.09e-50	4.39e-48		PO5F1_HUMAN.H11MO.0.A	2.6e-53	1.05e-50
ZN260_HUMAN.H11MO.0.C	7.17e-24	2.88e-21		RFX5_HUMAN.H11MO.0.A	1.16e-47	4.68e-45		ZFP42_HUMAN.H11MO.0.A	5.06e-52	2.04e-49
ZIC1_HUMAN.H11MO.0.B	8.83e-24	3.55e-21		ZIC3_HUMAN.H11MO.0.B	4.58e-47	1.84e-44		ZIC1_HUMAN.H11MO.0.B	3.66e-51	1.47e-48
ARI5B_HUMAN.H11MO.0.C	4.4e-22	1.77e-19		ZIC1_HUMAN.H11MO.0.B	1.12e-44	4.5e-42		ATF6A_HUMAN.H11MO.0.B	1.38e-50	5.56e-48
AP2B_HUMAN.H11MO.0.B	6.74e-22	2.71e-19		ARNT_HUMAN.H11MO.0.B	1.51e-44	6.09e-42		HSF1_HUMAN.H11MO.0.A	1.49e-50	5.99e-48
EPAS1_HUMAN.H11MO.0.B	1.82e-21	7.3e-19		AP2B_HUMAN.H11MO.0.B	1.9e-44	7.63e-42		ALX1_HUMAN.H11MO.0.B	1.48e-44	5.93e-42
NFYC_HUMAN.H11MO.0.A	4.19e-21	1.68e-18		NFIC_HUMAN.H11MO.0.A	5.08e-44	2.04e-41		ZIC3_HUMAN.H11MO.0.B	3.86e-44	1.55e-41
ZN140_HUMAN.H11MO.0.C	6.86e-21	2.76e-18		HSF1_HUMAN.H11MO.0.A	6.54e-44	2.63e-41		MBD2_HUMAN.H11MO.0.B	7.96e-43	3.2e-40
MAFK_HUMAN.H11MO.0.A	1.23e-20	4.95e-18		ZFP42_HUMAN.H11MO.0.A	1.47e-43	5.92e-41		NFIC_HUMAN.H11MO.0.A	8.5e-43	3.42e-40
SOX5_HUMAN.H11MO.0.C	9.58e-20	3.85e-17		ARI5B_HUMAN.H11MO.0.C	2.07e-43	8.32e-41		NFYA_HUMAN.H11MO.0.A	9.89e-43	3.98e-40
CDX1_HUMAN.H11MO.0.C	3.65e-19	1.47e-16		ERR1_HUMAN.H11MO.0.A	3.28e-43	1.32e-40		CDX1_HUMAN.H11MO.0.C	1.09e-42	4.38e-40
ARNT_HUMAN.H11MO.0.B	5.35e-19	2.15e-16		ZNF18_HUMAN.H11MO.0.C	1.96e-42	7.88e-40		ERR1_HUMAN.H11MO.0.A	9.88e-42	3.97e-39
TGIF1_HUMAN.H11MO.0.A	5.62e-19	2.26e-16		ZN320_HUMAN.H11MO.0.C	2.18e-42	8.75e-40		ZN320_HUMAN.H11MO.0.C	1.15e-41	4.64e-39
BCL6_HUMAN.H11MO.0.A	1.33e-18	5.33e-16		MBD2_HUMAN.H11MO.0.B	1.07e-40	4.32e-38		ZN140_HUMAN.H11MO.0.C	1.24e-41	4.99e-39
PO3F2_HUMAN.H11MO.0.A	2.59e-18	1.04e-15		SOX5_HUMAN.H11MO.0.C	1.39e-39	5.59e-37		EPAS1_HUMAN.H11MO.0.B	4.8e-40	1.93e-37
RORG_HUMAN.H11MO.0.C	8.08e-18	3.25e-15		ZN140_HUMAN.H11MO.0.C	2.34e-38	9.39e-36		SOX5_HUMAN.H11MO.0.C	4.94e-40	1.98e-37
PO3F1_HUMAN.H11MO.0.C	1.77e-17	7.13e-15		RARG_HUMAN.H11MO.0.B	2.6e-38	1.05e-35		AP2B_HUMAN.H11MO.0.B	7.32e-39	2.94e-36
GFI1B_HUMAN.H11MO.0.A	2.87e-17	1.15e-14		ZEB1_HUMAN.H11MO.0.A	4.52e-38	1.82e-35		PO3F1_HUMAN.H11MO.0.C	2.69e-38	1.08e-35
ZFP42_HUMAN.H11MO.0.A	8.9e-17	3.58e-14		MAFG_HUMAN.H11MO.0.A	1.96e-37	7.87e-35		ZEB1_HUMAN.H11MO.0.A	5.62e-38	2.26e-35
ZN320_HUMAN.H11MO.0.C	1.8e-16	7.22e-14		TGIF1_HUMAN.H11MO.0.A	2.57e-37	1.03e-34		ZNF18_HUMAN.H11MO.0.C	1.46e-37	5.86e-35
NFYA_HUMAN.H11MO.0.A	2.5e-15	1.01e-12		NFYA_HUMAN.H11MO.0.A	6.49e-36	2.61e-33		LHX3_HUMAN.H11MO.0.C	3.07e-37	1.23e-34
PBX3_HUMAN.H11MO.0.A	1.68e-14	6.75e-12		CDX1_HUMAN.H11MO.0.C	1.39e-34	5.57e-32		MAFG_HUMAN.H11MO.0.A	2.31e-36	9.3e-34
HSF2_HUMAN.H11MO.0.A	2.84e-14	1.14e-11		PBX3_HUMAN.H11MO.0.A	5.85e-33	2.35e-30		RFX5_HUMAN.H11MO.0.A	5.71e-36	2.29e-33
ZN274_HUMAN.H11MO.0.A	3.08e-14	1.24e-11		SIX1_HUMAN.H11MO.0.A	6.13e-32	2.46e-29		ZN274_HUMAN.H11MO.0.A	3.36e-35	1.35e-32
GCR_HUMAN.H11MO.0.A	5.49e-14	2.21e-11		ALX1_HUMAN.H11MO.0.B	1.16e-31	4.66e-29		ARNT_HUMAN.H11MO.0.B	3.32e-34	1.33e-31
ERR1_HUMAN.H11MO.0.A	5.29e-13	2.13e-10		ZN274_HUMAN.H11MO.0.A	5.45e-31	2.19e-28		TGIF1_HUMAN.H11MO.0.A	3.57e-34	1.44e-31
MBD2_HUMAN.H11MO.0.B	1.41e-12	5.65e-10		PO5F1_HUMAN.H11MO.0.A	4.47e-30	1.8e-27		SIX1_HUMAN.H11MO.0.A	1.24e-33	5e-31
ZN708_HUMAN.H11MO.0.C	1.85e-12	7.46e-10		MECP2_HUMAN.H11MO.0.C	5.78e-30	2.32e-27		BCL6_HUMAN.H11MO.0.A	3.9e-33	1.57e-30
GFI1_HUMAN.H11MO.0.C	7.83e-12	3.15e-09		BCL6_HUMAN.H11MO.0.A	2.32e-29	9.33e-27		RARG_HUMAN.H11MO.0.B	6.81e-33	2.74e-30
KLF8_HUMAN.H11MO.0.C	1.09e-10	4.39e-08		GFI1B_HUMAN.H11MO.0.A	1.12e-28	4.5e-26		FOXH1_HUMAN.H11MO.0.A	2.57e-30	1.03e-27
REST_HUMAN.H11MO.0.A	2.02e-10	8.13e-08		BRAC_HUMAN.H11MO.0.A	1.42e-27	5.71e-25		BRAC_HUMAN.H11MO.0.A	3.67e-30	1.48e-27
ZN331_HUMAN.H11MO.0.C	3.42e-10	1.37e-07		ZN257_HUMAN.H11MO.0.C	2.84e-26	1.14e-23		EVI1_HUMAN.H11MO.0.B	4.74e-30	1.91e-27
HLF_HUMAN.H11MO.0.C	5.52e-10	2.22e-07		EVI1_HUMAN.H11MO.0.B	4.45e-26	1.79e-23		MECP2_HUMAN.H11MO.0.C	5.78e-30	2.32e-27
FOXH1_HUMAN.H11MO.0.A	9.09e-10	3.65e-07		FOXH1_HUMAN.H11MO.0.A	4.63e-26	1.86e-23		PBX3_HUMAN.H11MO.0.A	7.29e-30	2.93e-27
BRAC_HUMAN.H11MO.0.A	1.23e-09	4.93e-07		ZN708_HUMAN.H11MO.0.C	2.16e-24	8.67e-22		GFI1B_HUMAN.H11MO.0.A	1.99e-28	8.01e-26
NR4A1_HUMAN.H11MO.0.A	1.28e-09	5.15e-07		LHX3_HUMAN.H11MO.0.C	7.37e-24	2.96e-21		ZN708_HUMAN.H11MO.0.C	1.32e-26	5.3e-24
RARG_HUMAN.H11MO.0.B	1.8e-09	7.24e-07		GFI1_HUMAN.H11MO.0.C	1.54e-23	6.17e-21		TCF7_HUMAN.H11MO.0.A	1.66e-25	6.66e-23
ZN264_HUMAN.H11MO.0.C	5.37e-09	2.16e-06		NR4A1_HUMAN.H11MO.0.A	5.47e-20	2.2e-17		ZN257_HUMAN.H11MO.0.C	2.52e-24	1.01e-21
MECP2_HUMAN.H11MO.0.C	8.61e-09	3.46e-06		KLF8_HUMAN.H11MO.0.C	1.88e-19	7.58e-17		KLF8_HUMAN.H11MO.0.C	1.73e-23	6.94e-21
ZN257_HUMAN.H11MO.0.C	2.49e-08	1e-05		ZN264_HUMAN.H11MO.0.C	3.44e-18	1.38e-15		GFI1_HUMAN.H11MO.0.C	3.88e-22	1.56e-19
OVOL1_HUMAN.H11MO.0.C	2.89e-08	1.16e-05		HSF2_HUMAN.H11MO.0.A	6.99e-18	2.81e-15		KAISO_HUMAN.H11MO.0.A	3.95e-22	1.59e-19
KAISO_HUMAN.H11MO.0.A	4.67e-08	1.88e-05		COT2_HUMAN.H11MO.0.A	2.3e-17	9.24e-15		NR4A1_HUMAN.H11MO.0.A	2.33e-21	9.36e-19
TCF7_HUMAN.H11MO.0.A	6.03e-08	2.42e-05		GLI3_HUMAN.H11MO.0.B	3.78e-17	1.52e-14		ZN264_HUMAN.H11MO.0.C	2e-20	8.05e-18
ALX1_HUMAN.H11MO.0.B	8.76e-08	3.52e-05		AP2C_HUMAN.H11MO.0.A	6.22e-17	2.5e-14		GATA2_HUMAN.H11MO.0.A	7.61e-20	3.06e-17
MAFG_HUMAN.H11MO.0.A	1.17e-07	4.69e-05		GATA2_HUMAN.H11MO.0.A	6.38e-17	2.56e-14		GATA4_HUMAN.H11MO.0.A	5.86e-18	2.36e-15
TF65_HUMAN.H11MO.0.A	2.4e-07	9.66e-05		PO3F1_HUMAN.H11MO.0.C	2.71e-16	1.09e-13		HSF2_HUMAN.H11MO.0.A	4.63e-17	1.86e-14
AP2C_HUMAN.H11MO.0.A	9.21e-07	0.00037		OVOL1_HUMAN.H11MO.0.C	5.66e-16	2.28e-13		GLI3_HUMAN.H11MO.0.B	1.09e-16	4.38e-14
NR1H4_HUMAN.H11MO.0.B	2.62e-06	0.00105		MEIS1_HUMAN.H11MO.0.A	4.21e-15	1.69e-12		OVOL1_HUMAN.H11MO.0.C	4.3e-16	1.73e-13
ZEB1_HUMAN.H11MO.0.A	3.34e-06	0.00134		ZN331_HUMAN.H11MO.0.C	1.31e-14	5.25e-12		MEIS1_HUMAN.H11MO.0.A	4.37e-16	1.76e-13
MEIS1_HUMAN.H11MO.0.A	4.15e-06	0.00167		NR5A2_HUMAN.H11MO.0.B	2.6e-14	1.04e-11		TF65_HUMAN.H11MO.0.A	1.23e-14	4.93e-12
ZN502_HUMAN.H11MO.0.C	1.67e-05	0.00672		STF1_HUMAN.H11MO.0.B	5.16e-14	2.07e-11		ZN331_HUMAN.H11MO.0.C	8.04e-14	3.23e-11
AHR_HUMAN.H11MO.0.B	2.45e-05	0.00985		KAISO_HUMAN.H11MO.0.A	7.86e-14	3.16e-11		COT2_HUMAN.H11MO.0.A	2.39e-13	9.62e-11
SOX9_HUMAN.H11MO.0.B	3.85e-05	0.0155		TF65_HUMAN.H11MO.0.A	3.16e-13	1.27e-10		GCR_HUMAN.H11MO.0.A	4.58e-13	1.84e-10
LHX3_HUMAN.H11MO.0.C	6.8e-05	0.0273		TCF7_HUMAN.H11MO.0.A	8.54e-13	3.43e-10		SRF_HUMAN.H11MO.0.A	1.55e-10	6.22e-08
COT2_HUMAN.H11MO.0.A	7.13e-05	0.0286		GATA6_HUMAN.H11MO.0.A	4.52e-12	1.82e-09		GATA6_HUMAN.H11MO.0.A	2.45e-10	9.87e-08
RORA_HUMAN.H11MO.0.C	7.82e-05	0.0314		GCR_HUMAN.H11MO.0.A	1.1e-11	4.44e-09		NR5A2_HUMAN.H11MO.0.B	3.37e-10	1.35e-07
FOXI1_HUMAN.H11MO.0.B	8.78e-05	0.0353		SRF_HUMAN.H11MO.0.A	1.08e-10	4.33e-08		STF1_HUMAN.H11MO.0.B	1.19e-09	4.78e-07
GLI3_HUMAN.H11MO.0.B	9.32e-05	0.0375		ZN449_HUMAN.H11MO.0.C	1.8e-10	7.23e-08		ZN528_HUMAN.H11MO.0.C	2.29e-09	9.21e-07
ZN680_HUMAN.H11MO.0.C	0.00059	0.237		GATA4_HUMAN.H11MO.0.A	2.01e-10	8.06e-08		FOXI1_HUMAN.H11MO.0.B	3.01e-09	1.21e-06
ZN528_HUMAN.H11MO.0.C	0.00201	0.809		RORA_HUMAN.H11MO.0.C	2.79e-09	1.12e-06		GATA1_HUMAN.H11MO.0.A	6.75e-09	2.71e-06
PKNX1_HUMAN.H11MO.0.B	0.00587	2.36		NR1H4_HUMAN.H11MO.0.B	5.03e-09	2.02e-06		AP2C_HUMAN.H11MO.0.A	7.26e-09	2.92e-06
PBX1_HUMAN.H11MO.0.A	0.0154	6.19		ZN528_HUMAN.H11MO.0.C	7.69e-09	3.09e-06		RORA_HUMAN.H11MO.0.C	4.12e-08	1.66e-05
STF1_HUMAN.H11MO.0.B	0.0166	6.67		ZN502_HUMAN.H11MO.0.C	8.19e-09	3.29e-06		NR1H4_HUMAN.H11MO.0.B	5.16e-08	2.07e-05
SRF_HUMAN.H11MO.0.A	0.0192	7.72		PBX1_HUMAN.H11MO.0.A	9.71e-09	3.9e-06		SNAI2_HUMAN.H11MO.0.A	1.15e-07	4.62e-05
				AHR_HUMAN.H11MO.0.B	1.94e-08	7.82e-06		ZN502_HUMAN.H11MO.0.C	3.52e-07	0.000141
				HLF_HUMAN.H11MO.0.C	3.74e-07	0.00015		SNAI1_HUMAN.H11MO.0.C	9.09e-07	0.000365
				ATF4_HUMAN.H11MO.0.A	6.33e-07	0.000255		ZN449_HUMAN.H11MO.0.C	1.06e-06	0.000425
				GATA1_HUMAN.H11MO.0.A	1.58e-06	0.000635		PPARA_HUMAN.H11MO.0.B	1.51e-06	0.000608
				NFIA_HUMAN.H11MO.0.C	3.47e-06	0.0014		CEBPG_HUMAN.H11MO.0.B	2.47e-06	0.000993
				PKNX1_HUMAN.H11MO.0.B	7.86e-06	0.00316		ATF4_HUMAN.H11MO.0.A	4.43e-06	0.00178
				SNAI1_HUMAN.H11MO.0.C	1.65e-05	0.00664		ZN317_HUMAN.H11MO.0.C	6.36e-06	0.00256
				FOXI1_HUMAN.H11MO.0.B	1.67e-05	0.00671		HLF_HUMAN.H11MO.0.C	8.51e-06	0.00342
				CEBPG_HUMAN.H11MO.0.B	1.73e-05	0.00696		HXC9_HUMAN.H11MO.0.C	1.36e-05	0.00545
				SNAI2_HUMAN.H11MO.0.A	3.7e-05	0.0149		ZN680_HUMAN.H11MO.0.C	9.96e-05	0.04
				PPARA_HUMAN.H11MO.0.B	0.000112	0.045		ZN329_HUMAN.H11MO.0.C	0.000491	0.197
				HXC9_HUMAN.H11MO.0.C	0.000398	0.16		ZN586_HUMAN.H11MO.0.C	0.000765	0.308
				ZN680_HUMAN.H11MO.0.C	0.000459	0.184		PBX1_HUMAN.H11MO.0.A	0.00189	0.759
				ERR2_HUMAN.H11MO.0.A	0.000717	0.288		ZN250_HUMAN.H11MO.0.C	0.00318	1.28
				ZN329_HUMAN.H11MO.0.C	0.00072	0.289		NR1H3_HUMAN.H11MO.0.B	0.00396	1.59
				NR1H3_HUMAN.H11MO.0.B	0.00102	0.408		AHR_HUMAN.H11MO.0.B	0.0041	1.65
				COE1_HUMAN.H11MO.0.A	0.00119	0.478		CEBPA_HUMAN.H11MO.0.A	0.00631	2.54
				SOX9_HUMAN.H11MO.0.B	0.00294	1.18		NFIA_HUMAN.H11MO.0.C	0.00783	3.15
				ZN317_HUMAN.H11MO.0.C	0.00451	1.81		ZN382_HUMAN.H11MO.0.C	0.00801	3.22
				P53_HUMAN.H11MO.0.A	0.0108	4.34		PKNX1_HUMAN.H11MO.0.B	0.00862	3.46
				ZN586_HUMAN.H11MO.0.C	0.0196	7.88

## Sheet: SupTable 8
Supplementary Table 8. Motif discovery analyses were performed using differential peaks as determined by ATAC-seq (FDR<0.05) and differentially expressed genes as determined by RNA-seq (FDR<0.05) in each drug treatment condition. UP: increase both chromatin accessibility and gene expression. Down: decrease both chromatin accessibility and gene expression.
Ethanol_UP				Ethanol_Down				Acamprosate_UP				Acamprsoate_Down				Naltrexone_UP				Naltrexone_Down
motif_ID	p-value	fdr		motif_ID	p-value	fdr		motif_ID	p-value	fdr		motif_ID	p-value	fdr		motif_ID	p-value	fdr		motif_ID	p-value	fdr
IRF3_HUMAN.H11MO.0.B	6.56e-225	2.64e-222		ETV5_HUMAN.H11MO.0.C	1.43e-83	5.73e-81		ZBT17_HUMAN.H11MO.0.A	8.19e-122	3.29e-119		FOS_HUMAN.H11MO.0.A	1.17e-362	4.71e-360		MAZ_HUMAN.H11MO.0.A	8.48e-171	3.41e-168		FOSL1_HUMAN.H11MO.0.A	4.76e-448	1.91e-445
BC11A_HUMAN.H11MO.0.A	2.56e-194	1.03e-191		IRF3_HUMAN.H11MO.0.B	1.48e-75	5.95e-73		MAZ_HUMAN.H11MO.0.A	3.57e-118	1.44e-115		FOSL1_HUMAN.H11MO.0.A	2.67e-357	1.07e-354		ZBT17_HUMAN.H11MO.0.A	2.21e-164	8.87e-162		JUN_HUMAN.H11MO.0.A	2.32e-445	9.31e-443
ETS2_HUMAN.H11MO.0.B	3.35e-168	1.35e-165		BC11A_HUMAN.H11MO.0.A	1.23e-73	4.93e-71		VEZF1_HUMAN.H11MO.0.C	4.4e-118	1.77e-115		FOSL2_HUMAN.H11MO.0.A	3.53e-356	1.42e-353		VEZF1_HUMAN.H11MO.0.C	1.45e-161	5.84e-159		FOS_HUMAN.H11MO.0.A	9.82e-444	3.95e-441
VEZF1_HUMAN.H11MO.0.C	9.21e-150	3.7e-147		VEZF1_HUMAN.H11MO.0.C	7.37e-68	2.96e-65		IRF3_HUMAN.H11MO.0.B	1.04e-110	4.17e-108		JUN_HUMAN.H11MO.0.A	2.78e-355	1.12e-352		IRF3_HUMAN.H11MO.0.B	2.06e-161	8.27e-159		FOSL2_HUMAN.H11MO.0.A	1.63e-442	6.56e-440
PRDM6_HUMAN.H11MO.0.C	4.93e-149	1.98e-146		FLI1_HUMAN.H11MO.0.A	2.43e-67	9.78e-65		KLF15_HUMAN.H11MO.0.A	3.08e-107	1.24e-104		FOSB_HUMAN.H11MO.0.A	3.49e-333	1.40e-330		SP3_HUMAN.H11MO.0.B	1.05e-158	4.21e-156		FOSB_HUMAN.H11MO.0.A	5.23e-430	2.10e-427
STAT2_HUMAN.H11MO.0.A	1.28e-147	5.13e-145		MAZ_HUMAN.H11MO.0.A	2.67e-65	1.08e-62		SP3_HUMAN.H11MO.0.B	3.61e-106	1.45e-103		JUNB_HUMAN.H11MO.0.A	9.22e-333	3.71e-330		PATZ1_HUMAN.H11MO.0.C	6.44e-158	2.59e-155		JUND_HUMAN.H11MO.0.A	2.29e-402	9.20e-400
MAZ_HUMAN.H11MO.0.A	1.38e-144	5.54e-142		ZBT17_HUMAN.H11MO.0.A	7.01e-63	2.82e-60		ZN467_HUMAN.H11MO.0.C	5.5e-102	2.21e-99		JUND_HUMAN.H11MO.0.A	7.63e-332	3.07e-329		SP4_HUMAN.H11MO.0.A	3.82e-156	1.54e-153		JUNB_HUMAN.H11MO.0.A	3.92e-388	1.58e-385
IRF1_HUMAN.H11MO.0.A	1.15e-143	4.62e-141		ZN467_HUMAN.H11MO.0.C	1.26e-61	5.08e-59		KLF6_HUMAN.H11MO.0.A	1.44e-100	5.8e-98		IRF3_HUMAN.H11MO.0.B	2.51e-156	1.01e-153		EGR2_HUMAN.H11MO.0.A	1.32e-155	5.32e-153		IRF3_HUMAN.H11MO.0.B	5.24e-218	2.11e-215
ETV5_HUMAN.H11MO.0.C	1.61e-132	6.48e-130		FOXP1_HUMAN.H11MO.0.A	2.76e-56	1.11e-53		PATZ1_HUMAN.H11MO.0.C	1.6e-100	6.42e-98		ZN770_HUMAN.H11MO.0.C	6.51e-137	2.62e-134		SP2_HUMAN.H11MO.0.A	2.77e-155	1.11e-152		ZN770_HUMAN.H11MO.0.C	3.19e-189	1.28e-186
ZN770_HUMAN.H11MO.0.C	6.45e-131	2.59e-128		STAT2_HUMAN.H11MO.0.A	1.96e-55	7.87e-53		SP2_HUMAN.H11MO.0.A	5.37e-99	2.16e-96		MAZ_HUMAN.H11MO.0.A	3.58e-134	1.44e-131		KLF15_HUMAN.H11MO.0.A	4.72e-147	1.9e-144		BC11A_HUMAN.H11MO.0.A	7.76e-178	3.12e-175
NFAC1_HUMAN.H11MO.0.B	3.14e-130	1.26e-127		E2F7_HUMAN.H11MO.0.B	2.88e-54	1.16e-51		SP4_HUMAN.H11MO.0.A	5.26e-98	2.11e-95		BC11A_HUMAN.H11MO.0.A	4.54e-133	1.83e-130		WT1_HUMAN.H11MO.0.C	2.55e-145	1.02e-142		MAZ_HUMAN.H11MO.0.A	2.38e-176	9.57e-174
ZBT17_HUMAN.H11MO.0.A	1.95e-126	7.84e-124		ETV4_HUMAN.H11MO.0.B	5.76e-54	2.31e-51		WT1_HUMAN.H11MO.0.C	6.34e-95	2.55e-92		VEZF1_HUMAN.H11MO.0.C	3.19e-124	1.28e-121		SP1_HUMAN.H11MO.0.A	2.18e-144	8.76e-142		VEZF1_HUMAN.H11MO.0.C	1.72e-166	6.93e-164
EGR2_HUMAN.H11MO.0.A	4.35e-126	1.75e-123		ZN770_HUMAN.H11MO.0.C	8.67e-54	3.48e-51		EGR2_HUMAN.H11MO.0.A	1.61e-94	6.49e-92		ETS2_HUMAN.H11MO.0.B	9.06e-123	3.64e-120		ZN467_HUMAN.H11MO.0.C	1.68e-139	6.74e-137		ZBT17_HUMAN.H11MO.0.A	1.32e-165	5.29e-163
ZN467_HUMAN.H11MO.0.C	6.03e-123	2.42e-120		WT1_HUMAN.H11MO.0.C	9.11e-54	3.66e-51		SP1_HUMAN.H11MO.0.A	3.5e-93	1.41e-90		ZN341_HUMAN.H11MO.0.C	3.6e-122	1.45e-119		EGR1_HUMAN.H11MO.0.A	1.9e-139	7.65e-137		ZN121_HUMAN.H11MO.0.C	1.68e-155	6.74e-153
KLF15_HUMAN.H11MO.0.A	1.79e-109	7.18e-107		ETS2_HUMAN.H11MO.0.B	9.29e-54	3.74e-51		KLF3_HUMAN.H11MO.0.B	3.09e-92	1.24e-89		PRDM6_HUMAN.H11MO.0.C	6.52e-122	2.62e-119		KLF6_HUMAN.H11MO.0.A	1.52e-133	6.11e-131		ETV5_HUMAN.H11MO.0.C	8.05e-155	3.24e-152
KLF6_HUMAN.H11MO.0.A	2.83e-108	1.14e-105		NFAC1_HUMAN.H11MO.0.B	1.25e-52	5.04e-50		TAF1_HUMAN.H11MO.0.A	7.01e-89	2.82e-86		ZBT17_HUMAN.H11MO.0.A	8.85e-122	3.56e-119		STAT2_HUMAN.H11MO.0.A	1.49e-131	5.98e-129		KLF15_HUMAN.H11MO.0.A	1.95e-153	7.85e-151
PATZ1_HUMAN.H11MO.0.C	8.21e-107	3.3e-104		KLF15_HUMAN.H11MO.0.A	4.46e-52	1.79e-49		IRF1_HUMAN.H11MO.0.A	1.27e-86	5.12e-84		ETV5_HUMAN.H11MO.0.C	7.45e-121	2.99e-118		ZN341_HUMAN.H11MO.0.C	1.79e-130	7.2e-128		ZN467_HUMAN.H11MO.0.C	4.16e-149	1.67e-146
WT1_HUMAN.H11MO.0.C	1.58e-101	6.34e-99		ZN263_HUMAN.H11MO.0.A	1.25e-51	5.03e-49		ZN263_HUMAN.H11MO.0.A	6.64e-82	2.67e-79		ZN467_HUMAN.H11MO.0.C	1.25e-116	5.01e-114		TAF1_HUMAN.H11MO.0.A	2e-129	8.05e-127		ZN341_HUMAN.H11MO.0.C	5.23e-149	2.1e-146
SP4_HUMAN.H11MO.0.A	8.48e-101	3.41e-98		ZN341_HUMAN.H11MO.0.C	3.66e-51	1.47e-48		ZN770_HUMAN.H11MO.0.C	1.59e-80	6.4e-78		EGR2_HUMAN.H11MO.0.A	7.43e-116	2.99e-113		KLF3_HUMAN.H11MO.0.B	1.25e-126	5.04e-124		PATZ1_HUMAN.H11MO.0.C	4.53e-142	1.82e-139
ZN341_HUMAN.H11MO.0.C	1.92e-99	7.74e-97		PATZ1_HUMAN.H11MO.0.C	2.35e-50	9.44e-48		ZN341_HUMAN.H11MO.0.C	8.6e-80	3.46e-77		BACH2_HUMAN.H11MO.0.A	1.92e-112	7.73e-110		ZN770_HUMAN.H11MO.0.C	1.49e-126	5.99e-124		ETS2_HUMAN.H11MO.0.B	2.01e-140	8.08e-138
ZN263_HUMAN.H11MO.0.A	2.49e-98	9.99e-96		ERG_HUMAN.H11MO.0.A	5.1e-50	2.05e-47		ZN394_HUMAN.H11MO.0.C	1.69e-78	6.8e-76		KLF15_HUMAN.H11MO.0.A	1.67e-110	6.72e-108		BC11A_HUMAN.H11MO.0.A	3.26e-122	1.31e-119		FLI1_HUMAN.H11MO.0.A	2.15e-139	8.64e-137
EGR1_HUMAN.H11MO.0.A	5.79e-97	2.33e-94		PRDM6_HUMAN.H11MO.0.C	1.14e-49	4.59e-47		E2F7_HUMAN.H11MO.0.B	1.1e-76	4.44e-74		PATZ1_HUMAN.H11MO.0.C	6.05e-110	2.43e-107		IRF1_HUMAN.H11MO.0.A	2.18e-120	8.76e-118		WT1_HUMAN.H11MO.0.C	4.13e-139	1.66e-136
FOXJ3_HUMAN.H11MO.0.A	7.11e-96	2.86e-93		IRF1_HUMAN.H11MO.0.A	9.76e-49	3.93e-46		PRDM6_HUMAN.H11MO.0.C	7.79e-76	3.13e-73		ZN263_HUMAN.H11MO.0.A	6.59e-109	2.65e-106		ZN263_HUMAN.H11MO.0.A	9.69e-117	3.9e-114		NFE2_HUMAN.H11MO.0.A	2.57e-138	1.03e-135
FLI1_HUMAN.H11MO.0.A	2.12e-94	8.51e-92		FOSL1_HUMAN.H11MO.0.A	1.36e-47	5.47e-45		BC11A_HUMAN.H11MO.0.A	7.83e-76	3.15e-73		STAT2_HUMAN.H11MO.0.A	3.31e-108	1.33e-105		PRDM6_HUMAN.H11MO.0.C	1.08e-113	4.34e-111		STAT2_HUMAN.H11MO.0.A	6.66e-138	2.68e-135
SP2_HUMAN.H11MO.0.A	3.17e-93	1.27e-90		SP4_HUMAN.H11MO.0.A	2.26e-47	9.07e-45		STAT2_HUMAN.H11MO.0.A	1.45e-75	5.84e-73		E2F7_HUMAN.H11MO.0.B	1.62e-107	6.5e-105		ETS2_HUMAN.H11MO.0.B	2.48e-111	9.98e-109		SP4_HUMAN.H11MO.0.A	6.37e-136	2.56e-133
ZN394_HUMAN.H11MO.0.C	1.6e-92	6.44e-90		TAF1_HUMAN.H11MO.0.A	3.25e-47	1.3e-44		EGR1_HUMAN.H11MO.0.A	1.04e-73	4.17e-71		FLI1_HUMAN.H11MO.0.A	1.41e-105	5.67e-103		ZSC22_HUMAN.H11MO.0.C	1.15e-101	4.61e-99		EGR2_HUMAN.H11MO.0.A	4.7e-135	1.89e-132
FOXP1_HUMAN.H11MO.0.A	4.25e-92	1.71e-89		EGR2_HUMAN.H11MO.0.A	9.72e-46	3.91e-43		ZFP82_HUMAN.H11MO.0.C	9.97e-72	4.01e-69		NFAC1_HUMAN.H11MO.0.B	3.19e-105	1.28e-102		ZN281_HUMAN.H11MO.0.A	1.21e-100	4.86e-98		BACH2_HUMAN.H11MO.0.A	1.41e-132	5.67e-130
KLF3_HUMAN.H11MO.0.B	1.44e-90	5.78e-88		JUN_HUMAN.H11MO.0.A	1.38e-45	5.54e-43		KLF5_HUMAN.H11MO.0.A	2.35e-71	9.44e-69		WT1_HUMAN.H11MO.0.C	7.52e-105	3.02e-102		ETV5_HUMAN.H11MO.0.C	1.34e-99	5.38e-97		E2F7_HUMAN.H11MO.0.B	4.62e-127	1.86e-124
SP3_HUMAN.H11MO.0.B	1.11e-87	4.46e-85		FOSL2_HUMAN.H11MO.0.A	4.7e-45	1.89e-42		KLF1_HUMAN.H11MO.0.A	6.96e-71	2.8e-68		ZN121_HUMAN.H11MO.0.C	7.19e-104	2.89e-101		ZN394_HUMAN.H11MO.0.C	2.92e-99	1.17e-96		IRF1_HUMAN.H11MO.0.A	6.43e-126	2.58e-123
TAF1_HUMAN.H11MO.0.A	4.06e-87	1.63e-84		JUND_HUMAN.H11MO.0.A	1.52e-44	6.1e-42		ETS2_HUMAN.H11MO.0.B	6.78e-69	2.72e-66		SP4_HUMAN.H11MO.0.A	4.42e-103	1.78e-100		E2F7_HUMAN.H11MO.0.B	1.48e-98	5.95e-96		PAX5_HUMAN.H11MO.0.A	3.79e-125	1.52e-122
SP1_HUMAN.H11MO.0.A	4.9e-84	1.97e-81		FOS_HUMAN.H11MO.0.A	1.77e-44	7.11e-42		ETV5_HUMAN.H11MO.0.C	2.06e-67	8.29e-65		NFE2_HUMAN.H11MO.0.A	9.63e-102	3.87e-99		KLF5_HUMAN.H11MO.0.A	5.12e-97	2.06e-94		PRDM6_HUMAN.H11MO.0.C	3.99e-125	1.61e-122
IRF2_HUMAN.H11MO.0.A	1.22e-83	4.92e-81		E2F3_HUMAN.H11MO.0.A	4.34e-44	1.74e-41		Z354A_HUMAN.H11MO.0.C	1.9e-66	7.62e-64		FOXP1_HUMAN.H11MO.0.A	1.61e-101	6.48e-99		KLF1_HUMAN.H11MO.0.A	1.13e-95	4.55e-93		TAF1_HUMAN.H11MO.0.A	4.17e-125	1.68e-122
ETV4_HUMAN.H11MO.0.B	4.91e-82	1.97e-79		KLF6_HUMAN.H11MO.0.A	9.2e-44	3.7e-41		ZSC22_HUMAN.H11MO.0.C	2.93e-66	1.18e-63		TAF1_HUMAN.H11MO.0.A	3.54e-100	1.42e-97		ANDR_HUMAN.H11MO.0.A	1.39e-95	5.57e-93		NFAC1_HUMAN.H11MO.0.B	3.67e-123	1.47e-120
ZFP28_HUMAN.H11MO.0.C	1.87e-79	7.5e-77		FOSB_HUMAN.H11MO.0.A	2.3e-43	9.26e-41		NFAC1_HUMAN.H11MO.0.B	2.77e-65	1.11e-62		EGR1_HUMAN.H11MO.0.A	2.42e-97	9.74e-95		NFAC1_HUMAN.H11MO.0.B	2.18e-94	8.76e-92		FOXP1_HUMAN.H11MO.0.A	1.58e-119	6.34e-117
TBX21_HUMAN.H11MO.0.A	1.34e-78	5.37e-76		ZN121_HUMAN.H11MO.0.C	1.98e-42	7.98e-40		ANDR_HUMAN.H11MO.0.A	8.36e-64	3.36e-61		ETV4_HUMAN.H11MO.0.B	3.59e-92	1.44e-89		Z354A_HUMAN.H11MO.0.C	3.82e-93	1.54e-90		ZN263_HUMAN.H11MO.0.A	6.35e-119	2.55e-116
ZSC22_HUMAN.H11MO.0.C	1.89e-78	7.59e-76		ETV2_HUMAN.H11MO.0.B	6.83e-42	2.75e-39		ZFP28_HUMAN.H11MO.0.C	3.28e-63	1.32e-60		E2F6_HUMAN.H11MO.0.A	7.16e-90	2.88e-87		FOXJ3_HUMAN.H11MO.0.A	1.46e-92	5.89e-90		KLF6_HUMAN.H11MO.0.A	4.06e-117	1.63e-114
ZN121_HUMAN.H11MO.0.C	2.69e-75	1.08e-72		FOXJ3_HUMAN.H11MO.0.A	2.09e-41	8.4e-39		FLI1_HUMAN.H11MO.0.A	9.3e-63	3.74e-60		PAX5_HUMAN.H11MO.0.A	3.87e-89	1.56e-86		ZFP82_HUMAN.H11MO.0.C	6.62e-92	2.66e-89		ERG_HUMAN.H11MO.0.A	9.34e-115	3.76e-112
KLF5_HUMAN.H11MO.0.A	1.62e-74	6.49e-72		JUNB_HUMAN.H11MO.0.A	5.78e-40	2.32e-37		ZN281_HUMAN.H11MO.0.A	4.87e-62	1.96e-59		KLF6_HUMAN.H11MO.0.A	7.73e-89	3.11e-86		FLI1_HUMAN.H11MO.0.A	1.77e-89	7.11e-87		EGR1_HUMAN.H11MO.0.A	1.37e-114	5.51e-112
KLF1_HUMAN.H11MO.0.A	1.24e-71	5e-69		ELF5_HUMAN.H11MO.0.A	7.06e-39	2.84e-36		FOXP1_HUMAN.H11MO.0.A	1.09e-60	4.39e-58		IRF1_HUMAN.H11MO.0.A	6.22e-88	2.5e-85		IRF2_HUMAN.H11MO.0.A	7.98e-89	3.21e-86		ETV4_HUMAN.H11MO.0.B	4.63e-111	1.86e-108
ZN281_HUMAN.H11MO.0.A	2.24e-71	8.99e-69		TBX21_HUMAN.H11MO.0.A	1.95e-36	7.83e-34		FOXJ3_HUMAN.H11MO.0.A	4.53e-60	1.82e-57		ERG_HUMAN.H11MO.0.A	2.22e-86	8.91e-84		KLF12_HUMAN.H11MO.0.C	1.07e-86	4.3e-84		SP2_HUMAN.H11MO.0.A	8.93e-110	3.59e-107
ANDR_HUMAN.H11MO.0.A	7.85e-71	3.16e-68		IRF2_HUMAN.H11MO.0.A	3.28e-36	1.32e-33		KLF12_HUMAN.H11MO.0.C	5.13e-60	2.06e-57		BACH1_HUMAN.H11MO.0.A	2.35e-85	9.43e-83		ZFP28_HUMAN.H11MO.0.C	5.41e-86	2.17e-83		BACH1_HUMAN.H11MO.0.A	2.1e-105	8.46e-103
LYL1_HUMAN.H11MO.0.A	7.39e-70	2.97e-67		ZFP28_HUMAN.H11MO.0.C	4.03e-36	1.62e-33		IRF2_HUMAN.H11MO.0.A	2.64e-59	1.06e-56		NF2L2_HUMAN.H11MO.0.A	1.16e-83	4.67e-81		FOXP1_HUMAN.H11MO.0.A	2.01e-84	8.1e-82		ZSC22_HUMAN.H11MO.0.C	7.49e-102	3.01e-99
RUNX2_HUMAN.H11MO.0.A	1.14e-69	4.58e-67		TFDP1_HUMAN.H11MO.0.C	1.19e-35	4.77e-33		MEF2B_HUMAN.H11MO.0.A	4.45e-58	1.79e-55		SP2_HUMAN.H11MO.0.A	2.14e-83	8.62e-81		MEF2B_HUMAN.H11MO.0.A	6e-78	2.41e-75		SP3_HUMAN.H11MO.0.B	3.42e-100	1.37e-97
ERG_HUMAN.H11MO.0.A	1.77e-68	7.12e-66		ZN394_HUMAN.H11MO.0.C	1.28e-35	5.14e-33		ZN121_HUMAN.H11MO.0.C	9.21e-55	3.7e-52		ZSC22_HUMAN.H11MO.0.C	6.31e-83	2.54e-80		TBX21_HUMAN.H11MO.0.A	8.43e-77	3.39e-74		FOXJ3_HUMAN.H11MO.0.A	3.04e-98	1.22e-95
IRF8_HUMAN.H11MO.0.B	6.1e-68	2.45e-65		EGR1_HUMAN.H11MO.0.A	1.62e-35	6.51e-33		E2F4_HUMAN.H11MO.0.A	4.71e-54	1.89e-51		FOXJ3_HUMAN.H11MO.0.A	1.67e-76	6.72e-74		E2F6_HUMAN.H11MO.0.A	1.9e-76	7.65e-74		E2F6_HUMAN.H11MO.0.A	4.15e-98	1.67e-95
E2F7_HUMAN.H11MO.0.B	8.38e-68	3.37e-65		E2F6_HUMAN.H11MO.0.A	2.45e-35	9.85e-33		NRF1_HUMAN.H11MO.0.A	6.43e-54	2.58e-51		ZN394_HUMAN.H11MO.0.C	1.21e-75	4.87e-73		SRY_HUMAN.H11MO.0.B	1.12e-75	4.48e-73		ZN394_HUMAN.H11MO.0.C	2.12e-97	8.51e-95
PRDM1_HUMAN.H11MO.0.A	1.46e-67	5.88e-65		ETS1_HUMAN.H11MO.0.A	8.43e-35	3.39e-32		KLF4_HUMAN.H11MO.0.A	2.18e-50	8.77e-48		SP3_HUMAN.H11MO.0.B	3.86e-73	1.55e-70		KLF9_HUMAN.H11MO.0.C	1.52e-73	6.09e-71		ETS1_HUMAN.H11MO.0.A	5.46e-88	2.19e-85
SMAD3_HUMAN.H11MO.0.B	3.06e-66	1.23e-63		Z354A_HUMAN.H11MO.0.C	9.08e-35	3.65e-32		MEF2A_HUMAN.H11MO.0.A	6.21e-50	2.5e-47		E2F3_HUMAN.H11MO.0.A	3.86e-72	1.55e-69		MEF2A_HUMAN.H11MO.0.A	2.98e-72	1.2e-69		E2F3_HUMAN.H11MO.0.A	7.27e-88	2.92e-85
NFKB1_HUMAN.H11MO.0.A	7.59e-66	3.05e-63		FOXK1_HUMAN.H11MO.0.A	1.01e-34	4.07e-32		MEF2C_HUMAN.H11MO.0.A	1.06e-49	4.27e-47		ETV2_HUMAN.H11MO.0.B	2.74e-70	1.1e-67		FOXK1_HUMAN.H11MO.0.A	7.11e-70	2.86e-67		ETV2_HUMAN.H11MO.0.B	4.64e-80	1.87e-77
ZFP82_HUMAN.H11MO.0.C	1.47e-65	5.9e-63		SOX2_HUMAN.H11MO.0.A	1.02e-34	4.11e-32		TFDP1_HUMAN.H11MO.0.C	1.61e-49	6.45e-47		ETS1_HUMAN.H11MO.0.A	3.13e-70	1.26e-67		E2F4_HUMAN.H11MO.0.A	6.29e-69	2.53e-66		ELF5_HUMAN.H11MO.0.A	1.32e-79	5.3e-77
MEF2A_HUMAN.H11MO.0.A	2.6e-65	1.05e-62		KLF5_HUMAN.H11MO.0.A	2.34e-34	9.41e-32		TBX21_HUMAN.H11MO.0.A	1.59e-48	6.4e-46		TBX21_HUMAN.H11MO.0.A	3.47e-68	1.4e-65		SOX2_HUMAN.H11MO.0.A	1.68e-68	6.74e-66		NF2L2_HUMAN.H11MO.0.A	1.62e-78	6.51e-76
FOSB_HUMAN.H11MO.0.A	1.9e-64	7.64e-62		FEV_HUMAN.H11MO.0.B	4.68e-34	1.88e-31		E2F6_HUMAN.H11MO.0.A	5.83e-48	2.34e-45		ELF5_HUMAN.H11MO.0.A	4.22e-67	1.7e-64		IRF8_HUMAN.H11MO.0.B	1.74e-68	7e-66		SMAD3_HUMAN.H11MO.0.B	9.53e-77	3.83e-74
FOXK1_HUMAN.H11MO.0.A	2.86e-62	1.15e-59		PAX5_HUMAN.H11MO.0.A	1.52e-33	6.12e-31		SRY_HUMAN.H11MO.0.B	5.94e-48	2.39e-45		ZFP28_HUMAN.H11MO.0.C	3.42e-66	1.37e-63		TFDP1_HUMAN.H11MO.0.C	2.66e-68	1.07e-65		RUNX2_HUMAN.H11MO.0.A	2.61e-76	1.05e-73
FOS_HUMAN.H11MO.0.A	1.27e-61	5.11e-59		ELF3_HUMAN.H11MO.0.A	3.71e-33	1.49e-30		IRF8_HUMAN.H11MO.0.B	7.76e-48	3.12e-45		RUNX2_HUMAN.H11MO.0.A	1.88e-64	7.57e-62		KLF4_HUMAN.H11MO.0.A	6.8e-68	2.73e-65		TBX21_HUMAN.H11MO.0.A	2.59e-75	1.04e-72
SOX4_HUMAN.H11MO.0.B	2.53e-61	1.02e-58		KLF3_HUMAN.H11MO.0.B	3.92e-32	1.57e-29		SALL4_HUMAN.H11MO.0.B	2.2e-47	8.84e-45		SALL4_HUMAN.H11MO.0.B	1.09e-63	4.39e-61		SOX4_HUMAN.H11MO.0.B	4.12e-67	1.66e-64		KLF3_HUMAN.H11MO.0.B	3.65e-75	1.47e-72
FOXJ2_HUMAN.H11MO.0.C	4.53e-61	1.82e-58		FOXO1_HUMAN.H11MO.0.A	1.98e-31	7.95e-29		FOXK1_HUMAN.H11MO.0.A	2.94e-46	1.18e-43		FOXK1_HUMAN.H11MO.0.A	1.15e-63	4.63e-61		MEF2C_HUMAN.H11MO.0.A	1.01e-63	4.06e-61		ZFP28_HUMAN.H11MO.0.C	2.52e-74	1.01e-71
SALL4_HUMAN.H11MO.0.B	4.62e-61	1.86e-58		ANDR_HUMAN.H11MO.0.A	3.3e-31	1.33e-28		KLF9_HUMAN.H11MO.0.C	1.08e-45	4.35e-43		MEF2A_HUMAN.H11MO.0.A	8.54e-59	3.43e-56		SALL4_HUMAN.H11MO.0.B	2.42e-63	9.71e-61		SUH_HUMAN.H11MO.0.A	1.2e-73	4.82e-71
RXRA_HUMAN.H11MO.0.A	1.5e-60	6.03e-58		SP3_HUMAN.H11MO.0.B	2.07e-30	8.32e-28		ZN350_HUMAN.H11MO.0.C	5.73e-45	2.3e-42		ANDR_HUMAN.H11MO.0.A	8.86e-59	3.56e-56		ZN121_HUMAN.H11MO.0.C	2.4e-62	9.64e-60		SALL4_HUMAN.H11MO.0.B	4.58e-72	1.84e-69
MEF2B_HUMAN.H11MO.0.A	1.83e-60	7.35e-58		IRF8_HUMAN.H11MO.0.B	4.15e-30	1.67e-27		SOX2_HUMAN.H11MO.0.A	5e-44	2.01e-41		SMAD3_HUMAN.H11MO.0.B	1.07e-58	4.28e-56		NRF1_HUMAN.H11MO.0.A	3.99e-62	1.6e-59		ZFP82_HUMAN.H11MO.0.C	1.09e-71	4.39e-69
ELF5_HUMAN.H11MO.0.A	6.01e-60	2.42e-57		SMAD3_HUMAN.H11MO.0.B	8.22e-30	3.3e-27		SOX4_HUMAN.H11MO.0.B	1.36e-43	5.49e-41		KLF3_HUMAN.H11MO.0.B	2.19e-57	8.82e-55		SMAD3_HUMAN.H11MO.0.B	1.08e-61	4.35e-59		TFDP1_HUMAN.H11MO.0.C	1.15e-71	4.62e-69
E2F6_HUMAN.H11MO.0.A	1.11e-59	4.47e-57		MEF2A_HUMAN.H11MO.0.A	1.4e-28	5.63e-26		MEF2D_HUMAN.H11MO.0.A	2.41e-41	9.68e-39		TFDP1_HUMAN.H11MO.0.C	8.48e-57	3.41e-54		ERG_HUMAN.H11MO.0.A	2.8e-61	1.13e-58		ZN281_HUMAN.H11MO.0.A	4.26e-71	1.71e-68
FOSL1_HUMAN.H11MO.0.A	4.01e-58	1.61e-55		SRY_HUMAN.H11MO.0.B	1.6e-28	6.43e-26		E2F1_HUMAN.H11MO.0.A	5.46e-40	2.19e-37		FOXO1_HUMAN.H11MO.0.A	1.71e-56	6.86e-54		FEV_HUMAN.H11MO.0.B	8.85e-61	3.56e-58		ANDR_HUMAN.H11MO.0.A	6.03e-71	2.42e-68
FOSL2_HUMAN.H11MO.0.A	5.58e-58	2.24e-55		SP2_HUMAN.H11MO.0.A	2.19e-28	8.82e-26		PRDM1_HUMAN.H11MO.0.A	1.69e-38	6.8e-36		KLF5_HUMAN.H11MO.0.A	4.51e-54	1.81e-51		FOXO1_HUMAN.H11MO.0.A	1.15e-60	4.61e-58		MEF2A_HUMAN.H11MO.0.A	1.34e-69	5.37e-67
JUN_HUMAN.H11MO.0.A	6.13e-58	2.46e-55		SUH_HUMAN.H11MO.0.A	3.2e-28	1.29e-25		FEV_HUMAN.H11MO.0.B	5.65e-38	2.27e-35		ELF3_HUMAN.H11MO.0.A	8.51e-54	3.42e-51		ZN350_HUMAN.H11MO.0.C	3.74e-59	1.5e-56		KLF5_HUMAN.H11MO.0.A	1.89e-69	7.59e-67
JUND_HUMAN.H11MO.0.A	2.98e-57	1.2e-54		MEF2B_HUMAN.H11MO.0.A	1.63e-27	6.54e-25		PAX5_HUMAN.H11MO.0.A	1.06e-36	4.28e-34		ZN281_HUMAN.H11MO.0.A	2.57e-52	1.03e-49		GATA3_HUMAN.H11MO.0.A	1.58e-56	6.35e-54		MEF2B_HUMAN.H11MO.0.A	4.05e-67	1.63e-64
KLF12_HUMAN.H11MO.0.C	5.96e-57	2.39e-54		SOX4_HUMAN.H11MO.0.B	6.17e-27	2.48e-24		TYY1_HUMAN.H11MO.0.A	2.85e-36	1.14e-33		GATA3_HUMAN.H11MO.0.A	1.17e-50	4.7e-48		FOXJ2_HUMAN.H11MO.0.C	1.3e-54	5.23e-52		ELF3_HUMAN.H11MO.0.A	4.36e-66	1.75e-63
PAX5_HUMAN.H11MO.0.A	8.99e-57	3.61e-54		FOXJ2_HUMAN.H11MO.0.C	6.8e-27	2.73e-24		LEF1_HUMAN.H11MO.0.A	3.9e-36	1.57e-33		FOXJ2_HUMAN.H11MO.0.C	1.94e-50	7.81e-48		MEF2D_HUMAN.H11MO.0.A	6.66e-53	2.68e-50		GATA3_HUMAN.H11MO.0.A	1.12e-65	4.5e-63
MEF2C_HUMAN.H11MO.0.A	1.19e-56	4.77e-54		KLF1_HUMAN.H11MO.0.A	1.06e-26	4.27e-24		FOXJ2_HUMAN.H11MO.0.C	6.43e-36	2.58e-33		NF2L1_HUMAN.H11MO.0.C	4.89e-50	1.97e-47		IRF7_HUMAN.H11MO.0.C	3.68e-51	1.48e-48		IRF2_HUMAN.H11MO.0.A	2.2e-64	8.83e-62
Z354A_HUMAN.H11MO.0.C	6.92e-54	2.78e-51		ZFP82_HUMAN.H11MO.0.C	2.22e-26	8.93e-24		IRF4_HUMAN.H11MO.0.A	1.37e-35	5.5e-33		MEF2D_HUMAN.H11MO.0.A	1.24e-49	4.99e-47		FOXM1_HUMAN.H11MO.0.A	5.32e-51	2.14e-48		IRF8_HUMAN.H11MO.0.B	8.3e-63	3.34e-60
MEF2D_HUMAN.H11MO.0.A	2.33e-52	9.35e-50		EHF_HUMAN.H11MO.0.B	9.4e-26	3.78e-23		GATA3_HUMAN.H11MO.0.A	2.18e-35	8.77e-33		MEF2B_HUMAN.H11MO.0.A	3.71e-49	1.49e-46		PRDM1_HUMAN.H11MO.0.A	5.33e-49	2.14e-46		FOXK1_HUMAN.H11MO.0.A	1.71e-62	6.88e-60
ETV2_HUMAN.H11MO.0.B	2.65e-52	1.07e-49		LYL1_HUMAN.H11MO.0.A	1.34e-25	5.37e-23		FOXO1_HUMAN.H11MO.0.A	3.92e-35	1.57e-32		RUNX1_HUMAN.H11MO.0.A	1e-48	4.04e-46		IRF4_HUMAN.H11MO.0.A	5.75e-49	2.31e-46		MEF2C_HUMAN.H11MO.0.A	1.52e-61	6.13e-59
JUNB_HUMAN.H11MO.0.A	3.23e-50	1.3e-47		SALL4_HUMAN.H11MO.0.B	1.52e-25	6.11e-23		ERG_HUMAN.H11MO.0.A	5.18e-35	2.08e-32		SUH_HUMAN.H11MO.0.A	1.72e-47	6.9e-45		TYY1_HUMAN.H11MO.0.A	9.91e-49	3.99e-46		NF2L1_HUMAN.H11MO.0.C	1.63e-61	6.55e-59
IRF4_HUMAN.H11MO.0.A	3.81e-50	1.53e-47		MEF2C_HUMAN.H11MO.0.A	3.8e-25	1.53e-22		NANOG_HUMAN.H11MO.0.A	1.21e-34	4.87e-32		MEF2C_HUMAN.H11MO.0.A	2.62e-47	1.05e-44		LEF1_HUMAN.H11MO.0.A	1.03e-47	4.15e-45		RUNX1_HUMAN.H11MO.0.A	7.46e-61	3e-58
ELF3_HUMAN.H11MO.0.A	4.44e-50	1.79e-47		NFKB1_HUMAN.H11MO.0.A	4.35e-25	1.75e-22		ELF5_HUMAN.H11MO.0.A	1.25e-33	5.02e-31		NFKB1_HUMAN.H11MO.0.A	1.4e-46	5.65e-44		SRBP2_HUMAN.H11MO.0.B	1.48e-47	5.95e-45		IKZF1_HUMAN.H11MO.0.C	1.13e-60	4.56e-58
E2F4_HUMAN.H11MO.0.A	1.45e-49	5.83e-47		ZSC22_HUMAN.H11MO.0.C	2.95e-24	1.19e-21		IRF7_HUMAN.H11MO.0.C	1.32e-33	5.32e-31		FEV_HUMAN.H11MO.0.B	2.27e-46	9.12e-44		E2F3_HUMAN.H11MO.0.A	1.58e-47	6.36e-45		MEF2D_HUMAN.H11MO.0.A	3.87e-60	1.56e-57
FOXO1_HUMAN.H11MO.0.A	2.33e-48	9.36e-46		ELF2_HUMAN.H11MO.0.C	1.36e-23	5.46e-21		SMAD3_HUMAN.H11MO.0.B	2.14e-33	8.61e-31		ELF2_HUMAN.H11MO.0.C	5.96e-46	2.4e-43		ETV4_HUMAN.H11MO.0.B	5.3e-47	2.13e-44		RUNX3_HUMAN.H11MO.0.A	2.16e-59	8.69e-57
KLF9_HUMAN.H11MO.0.C	4.01e-48	1.61e-45		E2F1_HUMAN.H11MO.0.A	1.37e-23	5.51e-21		ETV4_HUMAN.H11MO.0.B	3.63e-33	1.46e-30		ZFP82_HUMAN.H11MO.0.C	4.32e-45	1.74e-42		ELF5_HUMAN.H11MO.0.A	1.95e-46	7.84e-44		RXRA_HUMAN.H11MO.0.A	2.88e-59	1.16e-56
SOX2_HUMAN.H11MO.0.A	5.81e-47	2.34e-44		ZN281_HUMAN.H11MO.0.A	6.06e-23	2.44e-20		E2F3_HUMAN.H11MO.0.A	3.72e-33	1.49e-30		SRY_HUMAN.H11MO.0.B	4.73e-45	1.9e-42		E2F1_HUMAN.H11MO.0.A	2.36e-46	9.5e-44		FOXJ2_HUMAN.H11MO.0.C	2.26e-58	9.08e-56
FOXM1_HUMAN.H11MO.0.A	3.36e-46	1.35e-43		SPI1_HUMAN.H11MO.0.A	1.04e-22	4.16e-20		BATF3_HUMAN.H11MO.0.B	5.95e-33	2.39e-30		RUNX3_HUMAN.H11MO.0.A	9.91e-45	3.98e-42		NKX61_HUMAN.H11MO.0.B	4.7e-45	1.89e-42		FOXO1_HUMAN.H11MO.0.A	7.06e-58	2.84e-55
KLF4_HUMAN.H11MO.0.A	1.04e-45	4.16e-43		SP1_HUMAN.H11MO.0.A	1.39e-21	5.6e-19		FOXM1_HUMAN.H11MO.0.A	6.77e-30	2.72e-27		E2F4_HUMAN.H11MO.0.A	1.6e-44	6.45e-42		ZN418_HUMAN.H11MO.0.C	2.27e-44	9.14e-42		SRY_HUMAN.H11MO.0.B	1.98e-55	7.97e-53
TEAD1_HUMAN.H11MO.0.A	1.38e-44	5.54e-42		KLF12_HUMAN.H11MO.0.C	2.07e-21	8.33e-19		NKX61_HUMAN.H11MO.0.B	1.64e-29	6.59e-27		SPI1_HUMAN.H11MO.0.A	5.86e-44	2.35e-41		SPI1_HUMAN.H11MO.0.A	2.29e-44	9.22e-42		ELF2_HUMAN.H11MO.0.C	2.6e-55	1.04e-52
E2F3_HUMAN.H11MO.0.A	1.72e-44	6.92e-42		GATA3_HUMAN.H11MO.0.A	2.7e-21	1.08e-18		HNF1A_HUMAN.H11MO.0.C	5.63e-29	2.26e-26		IKZF1_HUMAN.H11MO.0.C	5.92e-43	2.38e-40		THAP1_HUMAN.H11MO.0.C	7.21e-43	2.9e-40		NFKB1_HUMAN.H11MO.0.A	3.56e-55	1.43e-52
ATF2_HUMAN.H11MO.0.B	5.36e-44	2.15e-41		RXRA_HUMAN.H11MO.0.A	2.86e-20	1.15e-17		RXRA_HUMAN.H11MO.0.A	6.65e-28	2.68e-25		RXRA_HUMAN.H11MO.0.A	6.32e-42	2.54e-39		RXRA_HUMAN.H11MO.0.A	3.92e-42	1.58e-39		FEV_HUMAN.H11MO.0.B	4.07e-55	1.64e-52
TEAD4_HUMAN.H11MO.0.A	5.44e-43	2.19e-40		IRF7_HUMAN.H11MO.0.C	4.5e-20	1.81e-17		SMCA1_HUMAN.H11MO.0.C	1.09e-27	4.38e-25		Z354A_HUMAN.H11MO.0.C	2.14e-41	8.58e-39		LYL1_HUMAN.H11MO.0.A	3.13e-41	1.26e-38		E2F4_HUMAN.H11MO.0.A	1.14e-52	4.59e-50
TFDP1_HUMAN.H11MO.0.C	4.63e-42	1.86e-39		PRDM1_HUMAN.H11MO.0.A	1.27e-19	5.1e-17		ZN418_HUMAN.H11MO.0.C	1.1e-27	4.41e-25		TEAD4_HUMAN.H11MO.0.A	8.73e-41	3.51e-38		PAX5_HUMAN.H11MO.0.A	1.1e-40	4.41e-38		SPI1_HUMAN.H11MO.0.A	3.56e-52	1.43e-49
SPI1_HUMAN.H11MO.0.A	9.54e-40	3.83e-37		IRF4_HUMAN.H11MO.0.A	1.32e-19	5.3e-17		LYL1_HUMAN.H11MO.0.A	4.71e-27	1.89e-24		SP1_HUMAN.H11MO.0.A	1.38e-40	5.56e-38		ETS1_HUMAN.H11MO.0.A	2.74e-39	1.1e-36		TEAD4_HUMAN.H11MO.0.A	5.92e-51	2.38e-48
OSR2_HUMAN.H11MO.0.C	2.13e-39	8.57e-37		IKZF1_HUMAN.H11MO.0.C	2.98e-19	1.2e-16		ZFP42_HUMAN.H11MO.0.A	8.76e-27	3.52e-24		IRF8_HUMAN.H11MO.0.B	2.86e-40	1.15e-37		SMCA1_HUMAN.H11MO.0.C	1.08e-38	4.33e-36		PRDM1_HUMAN.H11MO.0.A	1.6e-49	6.43e-47
IKZF1_HUMAN.H11MO.0.C	4.19e-39	1.68e-36		OSR2_HUMAN.H11MO.0.C	3.13e-19	1.26e-16		FOXA1_HUMAN.H11MO.0.A	1.67e-26	6.71e-24		SOX4_HUMAN.H11MO.0.B	1.14e-39	4.57e-37		FOXA1_HUMAN.H11MO.0.A	4.62e-36	1.86e-33		SOX4_HUMAN.H11MO.0.B	1.73e-48	6.96e-46
IRF7_HUMAN.H11MO.0.C	4.32e-39	1.74e-36		MEF2D_HUMAN.H11MO.0.A	3.21e-19	1.29e-16		SUH_HUMAN.H11MO.0.A	2.49e-26	1e-23		IRF2_HUMAN.H11MO.0.A	2.24e-39	9.01e-37		BATF3_HUMAN.H11MO.0.B	6.2e-36	2.49e-33		OSR2_HUMAN.H11MO.0.C	1.73e-46	6.95e-44
SMCA1_HUMAN.H11MO.0.C	6.89e-39	2.77e-36		KLF4_HUMAN.H11MO.0.A	4.71e-19	1.89e-16		MAX_HUMAN.H11MO.0.A	4.68e-26	1.88e-23		SRBP2_HUMAN.H11MO.0.B	2.03e-38	8.15e-36		OSR2_HUMAN.H11MO.0.C	6.86e-35	2.76e-32		SRBP2_HUMAN.H11MO.0.B	2.35e-46	9.43e-44
SUH_HUMAN.H11MO.0.A	8.05e-39	3.23e-36		ELF1_HUMAN.H11MO.0.A	4.96e-19	1.99e-16		ZN143_HUMAN.H11MO.0.A	8.47e-26	3.4e-23		EHF_HUMAN.H11MO.0.B	3.25e-38	1.31e-35		TBX3_HUMAN.H11MO.0.C	1.07e-34	4.28e-32		NR1D1_HUMAN.H11MO.0.B	5.78e-46	2.32e-43
PTF1A_HUMAN.H11MO.0.B	6.7e-38	2.69e-35		RUNX2_HUMAN.H11MO.0.A	2.82e-18	1.13e-15		ZNF76_HUMAN.H11MO.0.C	1.66e-25	6.69e-23		OSR2_HUMAN.H11MO.0.C	4.31e-37	1.73e-34		NR2E3_HUMAN.H11MO.0.C	1.02e-33	4.1e-31		SMAD2_HUMAN.H11MO.0.A	1.44e-45	5.8e-43
LEF1_HUMAN.H11MO.0.A	1.51e-37	6.06e-35		ZN350_HUMAN.H11MO.0.C	5.65e-18	2.27e-15		TBX3_HUMAN.H11MO.0.C	2.42e-25	9.73e-23		SMAD2_HUMAN.H11MO.0.A	4.62e-37	1.86e-34		HNF1A_HUMAN.H11MO.0.C	9.33e-33	3.75e-30		Z324A_HUMAN.H11MO.0.C	1.94e-45	7.8e-43
SRBP2_HUMAN.H11MO.0.B	5.08e-37	2.04e-34		ZN418_HUMAN.H11MO.0.C	1.2e-17	4.83e-15		CTCF_HUMAN.H11MO.0.A	4.1e-25	1.65e-22		E2F1_HUMAN.H11MO.0.A	1.28e-36	5.16e-34		NANOG_HUMAN.H11MO.0.A	6.15e-32	2.47e-29		TEAD1_HUMAN.H11MO.0.A	2.19e-45	8.81e-43
NFAC4_HUMAN.H11MO.0.C	1.83e-36	7.38e-34		PTF1A_HUMAN.H11MO.0.B	1.21e-17	4.86e-15		SRBP2_HUMAN.H11MO.0.B	4.67e-25	1.88e-22		KLF1_HUMAN.H11MO.0.A	2.07e-36	8.34e-34		ZN143_HUMAN.H11MO.0.A	1.41e-31	5.66e-29		MAFF_HUMAN.H11MO.0.B	4.82e-45	1.94e-42
NRF1_HUMAN.H11MO.0.A	2.45e-36	9.84e-34		LEF1_HUMAN.H11MO.0.A	2.51e-17	1.01e-14		SPI1_HUMAN.H11MO.0.A	2.78e-24	1.12e-21		FOXM1_HUMAN.H11MO.0.A	6.02e-36	2.42e-33		ETV2_HUMAN.H11MO.0.B	1.75e-30	7.02e-28		Z354A_HUMAN.H11MO.0.C	6.64e-44	2.67e-41
ETS1_HUMAN.H11MO.0.A	1.51e-35	6.06e-33		E2F4_HUMAN.H11MO.0.A	7.44e-17	2.99e-14		MXI1_HUMAN.H11MO.0.A	1.03e-23	4.12e-21		LYL1_HUMAN.H11MO.0.A	1.09e-35	4.38e-33		ZFP42_HUMAN.H11MO.0.A	2.73e-30	1.1e-27		IRF7_HUMAN.H11MO.0.C	4.04e-43	1.62e-40
E2F1_HUMAN.H11MO.0.A	2.88e-35	1.16e-32		GABPA_HUMAN.H11MO.0.A	7.79e-16	3.13e-13		THA11_HUMAN.H11MO.0.B	5.49e-23	2.21e-20		NR1D1_HUMAN.H11MO.0.B	1.73e-35	6.95e-33		FOXO3_HUMAN.H11MO.0.B	4.42e-30	1.78e-27		IRF4_HUMAN.H11MO.0.A	2.39e-42	9.6e-40
RUNX1_HUMAN.H11MO.0.A	3.21e-35	1.29e-32		BACH1_HUMAN.H11MO.0.A	2.29e-15	9.19e-13		PIT1_HUMAN.H11MO.0.C	6.14e-23	2.47e-20		TEAD1_HUMAN.H11MO.0.A	2.54e-35	1.02e-32		NFKB1_HUMAN.H11MO.0.A	4.54e-30	1.82e-27		KLF1_HUMAN.H11MO.0.A	3.39e-42	1.36e-39
FEV_HUMAN.H11MO.0.B	1.12e-34	4.52e-32		ETV1_HUMAN.H11MO.0.A	2.76e-15	1.11e-12		NR2E3_HUMAN.H11MO.0.C	1.63e-22	6.56e-20		BATF_HUMAN.H11MO.0.A	3.52e-34	1.42e-31		ELF3_HUMAN.H11MO.0.A	1.1e-29	4.42e-27		EHF_HUMAN.H11MO.0.B	1.03e-41	4.13e-39
FOXA1_HUMAN.H11MO.0.A	2.36e-34	9.5e-32		TEAD4_HUMAN.H11MO.0.A	8.58e-15	3.45e-12		ETS1_HUMAN.H11MO.0.A	2.2e-22	8.85e-20		ELF1_HUMAN.H11MO.0.A	5.5e-34	2.21e-31		SUH_HUMAN.H11MO.0.A	8.41e-29	3.38e-26		E2F1_HUMAN.H11MO.0.A	1.53e-41	6.14e-39
TBX3_HUMAN.H11MO.0.C	1.05e-33	4.24e-31		SRBP2_HUMAN.H11MO.0.B	8.67e-15	3.48e-12		MYC_HUMAN.H11MO.0.A	3.09e-22	1.24e-19		ETV1_HUMAN.H11MO.0.A	7.52e-34	3.02e-31		THA11_HUMAN.H11MO.0.B	1.1e-28	4.4e-26		ELF1_HUMAN.H11MO.0.A	5.67e-40	2.28e-37
NFAC2_HUMAN.H11MO.0.B	1.9e-32	7.64e-30		SPIB_HUMAN.H11MO.0.A	1.23e-14	4.93e-12		IKZF1_HUMAN.H11MO.0.C	4.54e-22	1.83e-19		PRDM1_HUMAN.H11MO.0.A	1.77e-33	7.13e-31		ELF2_HUMAN.H11MO.0.C	1.8e-28	7.22e-26		SP1_HUMAN.H11MO.0.A	7.69e-40	3.09e-37
THAP1_HUMAN.H11MO.0.C	2.1e-32	8.44e-30		FOXP2_HUMAN.H11MO.0.C	1.79e-14	7.2e-12		THAP1_HUMAN.H11MO.0.C	2.12e-21	8.51e-19		ZN768_HUMAN.H11MO.0.C	1.19e-32	4.77e-30		ZNF76_HUMAN.H11MO.0.C	6.15e-28	2.47e-25		LYL1_HUMAN.H11MO.0.A	6.24e-39	2.51e-36
ZN350_HUMAN.H11MO.0.C	2.09e-30	8.39e-28		FOXA1_HUMAN.H11MO.0.A	2.86e-14	1.15e-11		ELF2_HUMAN.H11MO.0.C	8.45e-21	3.4e-18		KLF4_HUMAN.H11MO.0.A	1.8e-32	7.23e-30		PIT1_HUMAN.H11MO.0.C	2.49e-27	9.99e-25		SOX2_HUMAN.H11MO.0.A	1.3e-38	5.22e-36
RUNX3_HUMAN.H11MO.0.A	2.96e-30	1.19e-27		OLIG2_HUMAN.H11MO.0.B	3.88e-14	1.56e-11		ARI5B_HUMAN.H11MO.0.C	1.78e-19	7.16e-17		IRF4_HUMAN.H11MO.0.A	2.25e-32	9.03e-30		TCF7_HUMAN.H11MO.0.A	4.15e-27	1.67e-24		ETV1_HUMAN.H11MO.0.A	2.62e-38	1.06e-35
SMAD2_HUMAN.H11MO.0.A	1.62e-29	6.5e-27		FOXM1_HUMAN.H11MO.0.A	4.93e-14	1.98e-11		BMAL1_HUMAN.H11MO.0.A	4.68e-19	1.88e-16		RORG_HUMAN.H11MO.0.C	4.05e-31	1.63e-28		SRBP1_HUMAN.H11MO.0.A	1.17e-26	4.71e-24		COT1_HUMAN.H11MO.0.C	1.79e-37	7.22e-35
BHA15_HUMAN.H11MO.0.B	4.6e-29	1.85e-26		SMCA1_HUMAN.H11MO.0.C	8.48e-14	3.41e-11		OSR2_HUMAN.H11MO.0.C	1.4e-18	5.63e-16		FOXA1_HUMAN.H11MO.0.A	7.12e-31	2.86e-28		SOX3_HUMAN.H11MO.0.B	4.39e-26	1.77e-23		BATF_HUMAN.H11MO.0.A	3.36e-37	1.35e-34
COT1_HUMAN.H11MO.0.C	2.94e-28	1.18e-25		FOXO3_HUMAN.H11MO.0.B	1.01e-13	4.05e-11		CTCFL_HUMAN.H11MO.0.A	1.71e-18	6.88e-16		GABPA_HUMAN.H11MO.0.A	7.61e-31	3.06e-28		MYCN_HUMAN.H11MO.0.A	4.89e-26	1.97e-23		ZN322_HUMAN.H11MO.0.B	8.84e-37	3.55e-34
CREB1_HUMAN.H11MO.0.A	6.24e-28	2.51e-25		FOXO4_HUMAN.H11MO.0.C	2.26e-13	9.08e-11		HXA10_HUMAN.H11MO.0.C	2.42e-18	9.72e-16		MAFF_HUMAN.H11MO.0.B	1.27e-30	5.12e-28		HXA10_HUMAN.H11MO.0.C	1.03e-24	4.16e-22		ZN554_HUMAN.H11MO.0.C	7.96e-36	3.2e-33
SRY_HUMAN.H11MO.0.B	8.79e-28	3.53e-25		RUNX1_HUMAN.H11MO.0.A	7.92e-13	3.18e-10		ETV2_HUMAN.H11MO.0.B	8.31e-18	3.34e-15		SOX2_HUMAN.H11MO.0.A	3.04e-30	1.22e-27		FOXP2_HUMAN.H11MO.0.C	1.76e-24	7.09e-22		KLF12_HUMAN.H11MO.0.C	2.59e-34	1.04e-31
OLIG2_HUMAN.H11MO.0.B	1.16e-27	4.65e-25		TEAD1_HUMAN.H11MO.0.A	1.41e-12	5.65e-10		FOXA3_HUMAN.H11MO.0.B	2.14e-17	8.6e-15		PEBB_HUMAN.H11MO.0.C	2.2e-29	8.84e-27		RUNX2_HUMAN.H11MO.0.A	8.61e-24	3.46e-21		PEBB_HUMAN.H11MO.0.C	1.25e-33	5.02e-31
ITF2_HUMAN.H11MO.0.C	3.49e-26	1.4e-23		HNF1A_HUMAN.H11MO.0.C	2.23e-12	8.95e-10		ZNF85_HUMAN.H11MO.0.C	2.91e-17	1.17e-14		ZN554_HUMAN.H11MO.0.C	2.56e-27	1.03e-24		OLIG2_HUMAN.H11MO.0.B	1.37e-23	5.51e-21		FOXA1_HUMAN.H11MO.0.A	2.34e-33	9.39e-31
GATA3_HUMAN.H11MO.0.A	3.92e-26	1.58e-23		ITF2_HUMAN.H11MO.0.C	3.4e-12	1.37e-09		NFKB1_HUMAN.H11MO.0.A	4.74e-17	1.91e-14		ZN322_HUMAN.H11MO.0.B	1.19e-26	4.8e-24		SPIB_HUMAN.H11MO.0.A	1.52e-23	6.11e-21		TBX3_HUMAN.H11MO.0.C	5.07e-32	2.04e-29
SPIB_HUMAN.H11MO.0.A	9.99e-25	4.01e-22		MAX_HUMAN.H11MO.0.A	3.71e-12	1.49e-09		ZIM3_HUMAN.H11MO.0.C	5.57e-17	2.24e-14		IRF7_HUMAN.H11MO.0.C	2.44e-26	9.81e-24		NKX25_HUMAN.H11MO.0.B	2.94e-23	1.18e-20		GABPA_HUMAN.H11MO.0.A	1.54e-31	6.18e-29
EHF_HUMAN.H11MO.0.B	1.9e-23	7.63e-21		TFE2_HUMAN.H11MO.0.A	7.61e-12	3.06e-09		PO2F1_HUMAN.H11MO.0.C	7.29e-17	2.93e-14		LEF1_HUMAN.H11MO.0.A	4.76e-26	1.91e-23		IKZF1_HUMAN.H11MO.0.C	3.33e-23	1.34e-20		ZN768_HUMAN.H11MO.0.C	3.32e-30	1.34e-27
PEBB_HUMAN.H11MO.0.C	6.37e-23	2.56e-20		HXB13_HUMAN.H11MO.0.A	8.77e-12	3.53e-09		NFAC4_HUMAN.H11MO.0.C	1.54e-16	6.19e-14		COT1_HUMAN.H11MO.0.C	9.88e-26	3.97e-23		FOXA2_HUMAN.H11MO.0.A	6.06e-23	2.44e-20		ATF2_HUMAN.H11MO.0.B	1.68e-29	6.74e-27
NR1D1_HUMAN.H11MO.0.B	8.22e-23	3.3e-20		BACH2_HUMAN.H11MO.0.A	6.19e-11	2.49e-08		MYCN_HUMAN.H11MO.0.A	1.61e-16	6.46e-14		SPIB_HUMAN.H11MO.0.A	2.61e-25	1.05e-22		FEZF1_HUMAN.H11MO.0.C	7.37e-23	2.96e-20		LEF1_HUMAN.H11MO.0.A	1.84e-29	7.4e-27
ATF1_HUMAN.H11MO.0.B	1.26e-22	5.07e-20		NR1D1_HUMAN.H11MO.0.B	6.45e-11	2.59e-08		GABPA_HUMAN.H11MO.0.A	1.73e-16	6.95e-14		FOXO4_HUMAN.H11MO.0.C	5.41e-25	2.17e-22		CTCF_HUMAN.H11MO.0.A	1.57e-22	6.31e-20		RORG_HUMAN.H11MO.0.C	1.85e-29	7.45e-27
BACH1_HUMAN.H11MO.0.A	1.96e-22	7.86e-20		HTF4_HUMAN.H11MO.0.A	7.64e-11	3.07e-08		ATF1_HUMAN.H11MO.0.B	2.65e-16	1.07e-13		ZN350_HUMAN.H11MO.0.C	2.78e-24	1.12e-21		FOXA3_HUMAN.H11MO.0.B	1.88e-22	7.55e-20		SPIB_HUMAN.H11MO.0.A	3.49e-29	1.4e-26
ATF3_HUMAN.H11MO.0.A	4.23e-22	1.7e-19		BATF3_HUMAN.H11MO.0.B	8.82e-11	3.54e-08		TBP_HUMAN.H11MO.0.A	3.6e-16	1.45e-13		Z324A_HUMAN.H11MO.0.C	2.82e-24	1.13e-21		ZIM3_HUMAN.H11MO.0.C	2.03e-22	8.18e-20		FOXM1_HUMAN.H11MO.0.A	1.26e-28	5.08e-26
Z324A_HUMAN.H11MO.0.C	6.11e-22	2.46e-19		NFAC4_HUMAN.H11MO.0.C	1.12e-10	4.51e-08		HXB13_HUMAN.H11MO.0.A	6.75e-16	2.72e-13		FOXP2_HUMAN.H11MO.0.C	4.78e-24	1.92e-21		ELF1_HUMAN.H11MO.0.A	2.2e-22	8.84e-20		SMCA1_HUMAN.H11MO.0.C	1.57e-28	6.32e-26
HTF4_HUMAN.H11MO.0.A	2.02e-21	8.14e-19		TBX3_HUMAN.H11MO.0.C	1.32e-10	5.31e-08		SOX17_HUMAN.H11MO.0.C	1.85e-15	7.46e-13		KLF12_HUMAN.H11MO.0.C	2.69e-23	1.08e-20		PTF1A_HUMAN.H11MO.0.B	2.27e-22	9.12e-20		PTF1A_HUMAN.H11MO.0.B	2.18e-27	8.75e-25
ATOH1_HUMAN.H11MO.0.B	3.22e-21	1.29e-18		SOX3_HUMAN.H11MO.0.B	2.04e-10	8.19e-08		CREB1_HUMAN.H11MO.0.A	2.25e-15	9.03e-13		ZSC31_HUMAN.H11MO.0.C	1.17e-22	4.71e-20		MXI1_HUMAN.H11MO.0.A	4.46e-22	1.79e-19		KLF4_HUMAN.H11MO.0.A	3.45e-27	1.39e-24
MYOD1_HUMAN.H11MO.0.A	2.2e-20	8.86e-18		BHA15_HUMAN.H11MO.0.B	2.15e-10	8.63e-08		NR1D1_HUMAN.H11MO.0.B	2.44e-15	9.82e-13		PTF1A_HUMAN.H11MO.0.B	4.22e-22	1.7e-19		NFAC2_HUMAN.H11MO.0.B	6.22e-22	2.5e-19		MAFB_HUMAN.H11MO.0.B	4.93e-27	1.98e-24
FOXP2_HUMAN.H11MO.0.C	2.63e-20	1.06e-17		MXI1_HUMAN.H11MO.0.A	2.48e-10	9.99e-08		FOXA2_HUMAN.H11MO.0.A	4.09e-15	1.65e-12		SMCA5_HUMAN.H11MO.0.C	4.44e-22	1.78e-19		NFAC4_HUMAN.H11MO.0.C	8.7e-22	3.5e-19		SRBP1_HUMAN.H11MO.0.A	6.31e-27	2.54e-24
NFAC3_HUMAN.H11MO.0.B	4.26e-20	1.71e-17		FOXA2_HUMAN.H11MO.0.A	5.23e-10	2.1e-07		ELK4_HUMAN.H11MO.0.A	1.09e-14	4.39e-12		SMCA1_HUMAN.H11MO.0.C	2.28e-21	9.15e-19		ZNF41_HUMAN.H11MO.0.C	9.9e-22	3.98e-19		FOXP2_HUMAN.H11MO.0.C	6.36e-26	2.55e-23
MYOG_HUMAN.H11MO.0.B	6.52e-20	2.62e-17		ASCL1_HUMAN.H11MO.0.A	6.41e-10	2.58e-07		ATF3_HUMAN.H11MO.0.A	2.81e-14	1.13e-11		ATF2_HUMAN.H11MO.0.B	4.21e-21	1.69e-18		FOXO4_HUMAN.H11MO.0.C	1.14e-21	4.58e-19		RARA_HUMAN.H11MO.0.A	2.4e-24	9.66e-22
FOXO3_HUMAN.H11MO.0.B	6.93e-20	2.78e-17		NANOG_HUMAN.H11MO.0.A	7.75e-10	3.11e-07		NFAC2_HUMAN.H11MO.0.B	3.56e-14	1.43e-11		TBX3_HUMAN.H11MO.0.C	1.31e-20	5.28e-18		BMAL1_HUMAN.H11MO.0.A	2.86e-21	1.15e-18		BMAL1_HUMAN.H11MO.0.A	9.01e-24	3.62e-21
SRBP1_HUMAN.H11MO.0.A	8.99e-20	3.61e-17		NKX61_HUMAN.H11MO.0.B	8.02e-10	3.22e-07		RUNX2_HUMAN.H11MO.0.A	4.23e-14	1.7e-11		NFAC4_HUMAN.H11MO.0.C	1.98e-20	7.96e-18		MAX_HUMAN.H11MO.0.A	8.24e-21	3.31e-18		ITF2_HUMAN.H11MO.0.C	2.7e-23	1.08e-20
ZNF76_HUMAN.H11MO.0.C	1.46e-19	5.89e-17		KLF9_HUMAN.H11MO.0.C	9.55e-10	3.84e-07		ELK1_HUMAN.H11MO.0.B	4.64e-14	1.87e-11		FOXA2_HUMAN.H11MO.0.A	3.86e-20	1.55e-17		ATF2_HUMAN.H11MO.0.B	9.41e-21	3.78e-18		SMAD4_HUMAN.H11MO.0.B	8.39e-23	3.37e-20
ZN418_HUMAN.H11MO.0.C	2.47e-19	9.94e-17		ZIM3_HUMAN.H11MO.0.C	9.59e-10	3.85e-07		SPIB_HUMAN.H11MO.0.A	5.29e-14	2.12e-11		SRBP1_HUMAN.H11MO.0.A	1.24e-19	5e-17		ARI5B_HUMAN.H11MO.0.C	1.02e-20	4.1e-18		HTF4_HUMAN.H11MO.0.A	1.45e-22	5.81e-20
TFAP4_HUMAN.H11MO.0.A	1.2e-18	4.83e-16		NFE2_HUMAN.H11MO.0.A	1.11e-09	4.45e-07		HNF1B_HUMAN.H11MO.0.A	5.37e-14	2.16e-11		FOXO3_HUMAN.H11MO.0.B	1.28e-19	5.13e-17		TBP_HUMAN.H11MO.0.A	3.04e-20	1.22e-17		ZSC31_HUMAN.H11MO.0.C	2.23e-22	8.97e-20
ZBT18_HUMAN.H11MO.0.C	1.34e-18	5.39e-16		COT1_HUMAN.H11MO.0.C	1.18e-09	4.75e-07		TCF7_HUMAN.H11MO.0.A	7.78e-14	3.13e-11		ZNF76_HUMAN.H11MO.0.C	2.55e-19	1.02e-16		SOX17_HUMAN.H11MO.0.C	4.48e-20	1.8e-17		ZN418_HUMAN.H11MO.0.C	7.83e-22	3.15e-19
ZN322_HUMAN.H11MO.0.B	3.62e-18	1.45e-15		NFAC2_HUMAN.H11MO.0.B	1.89e-09	7.6e-07		FOXO3_HUMAN.H11MO.0.B	9.06e-14	3.64e-11		ELK1_HUMAN.H11MO.0.B	3.11e-19	1.25e-16		ATF3_HUMAN.H11MO.0.A	7.37e-20	2.96e-17		THA_HUMAN.H11MO.0.C	1.17e-21	4.71e-19
NKX25_HUMAN.H11MO.0.B	4.38e-18	1.76e-15		FOXC1_HUMAN.H11MO.0.C	2.63e-09	1.06e-06		NKX25_HUMAN.H11MO.0.B	1.09e-13	4.39e-11		BMAL1_HUMAN.H11MO.0.A	8.68e-19	3.49e-16		MZF1_HUMAN.H11MO.0.B	1.16e-19	4.66e-17		ZN350_HUMAN.H11MO.0.C	4.31e-21	1.73e-18
NDF1_HUMAN.H11MO.0.A	4.97e-18	2e-15		SMAD2_HUMAN.H11MO.0.A	3.32e-09	1.33e-06		PTF1A_HUMAN.H11MO.0.B	1.11e-13	4.47e-11		BHE40_HUMAN.H11MO.0.A	1.33e-18	5.33e-16		CTCFL_HUMAN.H11MO.0.A	1.85e-19	7.43e-17		KLF9_HUMAN.H11MO.0.C	9.98e-21	4.01e-18
ZSC31_HUMAN.H11MO.0.C	8.22e-18	3.3e-15		MYCN_HUMAN.H11MO.0.A	3.98e-09	1.6e-06		OLIG2_HUMAN.H11MO.0.B	1.14e-13	4.58e-11		ITF2_HUMAN.H11MO.0.C	2.87e-18	1.15e-15		TWST1_HUMAN.H11MO.0.A	2.19e-19	8.8e-17		NFAC4_HUMAN.H11MO.0.C	1.55e-20	6.21e-18
NFIC_HUMAN.H11MO.0.A	1.16e-17	4.65e-15		BMAL1_HUMAN.H11MO.0.A	6.57e-09	2.64e-06		NFYB_HUMAN.H11MO.0.A	1.23e-13	4.93e-11		MAF_HUMAN.H11MO.0.A	4.8e-18	1.93e-15		SOX5_HUMAN.H11MO.0.C	2.35e-19	9.44e-17		FOXO3_HUMAN.H11MO.0.B	3.58e-20	1.44e-17
ASCL1_HUMAN.H11MO.0.A	1.63e-17	6.54e-15		MYOD1_HUMAN.H11MO.0.A	1.77e-08	7.11e-06		ATF2_HUMAN.H11MO.0.B	1.37e-13	5.5e-11		FEZF1_HUMAN.H11MO.0.C	5.94e-18	2.39e-15		ZBT14_HUMAN.H11MO.0.C	4.46e-19	1.79e-16		BHE40_HUMAN.H11MO.0.A	4.81e-20	1.93e-17
FOXA2_HUMAN.H11MO.0.A	3.63e-17	1.46e-14		FEZF1_HUMAN.H11MO.0.C	2.4e-08	9.64e-06		FEZF1_HUMAN.H11MO.0.C	1.47e-13	5.92e-11		RARA_HUMAN.H11MO.0.A	7.54e-18	3.03e-15		ITF2_HUMAN.H11MO.0.C	1.28e-18	5.14e-16		MAF_HUMAN.H11MO.0.A	5.9e-20	2.37e-17
ZN143_HUMAN.H11MO.0.A	5.84e-17	2.35e-14		ZSC31_HUMAN.H11MO.0.C	4.46e-08	1.79e-05		ELF3_HUMAN.H11MO.0.A	1.85e-13	7.43e-11		THA_HUMAN.H11MO.0.C	1.56e-17	6.26e-15		USF2_HUMAN.H11MO.0.A	2.39e-18	9.61e-16		FOXO4_HUMAN.H11MO.0.C	6.26e-20	2.51e-17
ZN768_HUMAN.H11MO.0.C	1.39e-16	5.58e-14		SIX2_HUMAN.H11MO.0.A	6.19e-08	2.49e-05		CLOCK_HUMAN.H11MO.0.C	2.81e-13	1.13e-10		MAFB_HUMAN.H11MO.0.B	3.38e-17	1.36e-14		MYC_HUMAN.H11MO.0.A	3e-18	1.21e-15		THAP1_HUMAN.H11MO.0.C	7.3e-20	2.93e-17
TWST1_HUMAN.H11MO.0.A	1.77e-16	7.13e-14		RUNX3_HUMAN.H11MO.0.A	1.38e-07	5.53e-05		SIX2_HUMAN.H11MO.0.A	3.31e-13	1.33e-10		MXI1_HUMAN.H11MO.0.A	8.58e-17	3.45e-14		USF1_HUMAN.H11MO.0.A	4.23e-18	1.7e-15		FOXA2_HUMAN.H11MO.0.A	8.81e-20	3.54e-17
CREM_HUMAN.H11MO.0.C	4.5e-16	1.81e-13		ZN335_HUMAN.H11MO.0.A	2.51e-07	0.000101		SRBP1_HUMAN.H11MO.0.A	8.12e-13	3.26e-10		RXRB_HUMAN.H11MO.0.C	1.41e-16	5.69e-14		GABPA_HUMAN.H11MO.0.A	4.71e-18	1.89e-15		RXRB_HUMAN.H11MO.0.C	5.07e-19	2.04e-16
NDF2_HUMAN.H11MO.0.B	2.21e-15	8.88e-13		RFX3_HUMAN.H11MO.0.B	2.89e-07	0.000116		FOXP2_HUMAN.H11MO.0.C	8.35e-13	3.36e-10		THAP1_HUMAN.H11MO.0.C	4.73e-16	1.9e-13		HXB13_HUMAN.H11MO.0.A	6e-18	2.41e-15		SMCA5_HUMAN.H11MO.0.C	5.63e-19	2.26e-16
THA11_HUMAN.H11MO.0.B	2.5e-15	1.01e-12		CLOCK_HUMAN.H11MO.0.C	2.96e-07	0.000119		ELF1_HUMAN.H11MO.0.A	1.5e-12	6.03e-10		NFAC2_HUMAN.H11MO.0.B	5.48e-16	2.2e-13		PO2F1_HUMAN.H11MO.0.C	7.96e-18	3.2e-15		MAX_HUMAN.H11MO.0.A	9.45e-19	3.8e-16
MYF6_HUMAN.H11MO.0.C	2.68e-15	1.08e-12		MYC_HUMAN.H11MO.0.A	3e-07	0.00012		SOX3_HUMAN.H11MO.0.B	2.47e-12	9.93e-10		HTF4_HUMAN.H11MO.0.A	7.51e-16	3.02e-13		TFE2_HUMAN.H11MO.0.A	8.46e-17	3.4e-14		MYCN_HUMAN.H11MO.0.A	1.61e-18	6.47e-16
USF2_HUMAN.H11MO.0.A	4.14e-15	1.66e-12		HXA10_HUMAN.H11MO.0.C	3.68e-07	0.000148		MITF_HUMAN.H11MO.0.A	3.38e-12	1.36e-09		KLF9_HUMAN.H11MO.0.C	1.01e-15	4.05e-13		NR1D1_HUMAN.H11MO.0.B	8.97e-17	3.6e-14		ELK1_HUMAN.H11MO.0.B	1.79e-17	7.2e-15
FOXC1_HUMAN.H11MO.0.C	5.4e-15	2.17e-12		MZF1_HUMAN.H11MO.0.B	4.06e-07	0.000163		USF1_HUMAN.H11MO.0.A	4.54e-12	1.82e-09		SMAD4_HUMAN.H11MO.0.B	2.66e-15	1.07e-12		EHF_HUMAN.H11MO.0.B	1.64e-16	6.61e-14		OLIG2_HUMAN.H11MO.0.B	4.67e-17	1.88e-14
RXRB_HUMAN.H11MO.0.C	7.06e-15	2.84e-12		ELK1_HUMAN.H11MO.0.B	6.91e-07	0.000278		SMAD2_HUMAN.H11MO.0.A	8.72e-12	3.51e-09		ZN418_HUMAN.H11MO.0.C	1.43e-14	5.75e-12		FOXC1_HUMAN.H11MO.0.C	2.1e-16	8.43e-14		MAFK_HUMAN.H11MO.0.A	6.12e-17	2.46e-14
TFE2_HUMAN.H11MO.0.A	1.37e-14	5.52e-12		TWST1_HUMAN.H11MO.0.A	9.05e-07	0.000364		BATF_HUMAN.H11MO.0.A	1.02e-11	4.1e-09		FOXA3_HUMAN.H11MO.0.B	4.12e-14	1.66e-11		MITF_HUMAN.H11MO.0.A	3.08e-16	1.24e-13		MXI1_HUMAN.H11MO.0.A	1.66e-16	6.68e-14
ELF2_HUMAN.H11MO.0.C	1.39e-14	5.6e-12		FOXA3_HUMAN.H11MO.0.B	1.1e-06	0.000444		ITF2_HUMAN.H11MO.0.C	1.06e-11	4.27e-09		MAX_HUMAN.H11MO.0.A	1.46e-13	5.85e-11		NFYB_HUMAN.H11MO.0.A	3.83e-16	1.54e-13		CLOCK_HUMAN.H11MO.0.C	1.87e-16	7.5e-14
SIX2_HUMAN.H11MO.0.A	1.68e-14	6.74e-12		ZN768_HUMAN.H11MO.0.C	1.57e-06	0.000631		PBX2_HUMAN.H11MO.0.C	1.7e-11	6.84e-09		ZBTB6_HUMAN.H11MO.0.C	2.54e-13	1.02e-10		SIX2_HUMAN.H11MO.0.A	8.43e-16	3.39e-13		ZBTB6_HUMAN.H11MO.0.C	5.92e-16	2.38e-13
FEZF1_HUMAN.H11MO.0.C	4.43e-14	1.78e-11		ZN322_HUMAN.H11MO.0.B	1.8e-06	0.000723		USF2_HUMAN.H11MO.0.A	2.56e-11	1.03e-08		MYOG_HUMAN.H11MO.0.B	2.56e-13	1.03e-10		TFEB_HUMAN.H11MO.0.C	8.59e-16	3.45e-13		NFAC2_HUMAN.H11MO.0.B	1.46e-15	5.86e-13
MZF1_HUMAN.H11MO.0.B	7.76e-14	3.12e-11		Z324A_HUMAN.H11MO.0.C	1.82e-06	0.000731		HTF4_HUMAN.H11MO.0.A	2.57e-11	1.03e-08		OLIG2_HUMAN.H11MO.0.B	3.26e-13	1.31e-10		ATF1_HUMAN.H11MO.0.B	8.63e-16	3.47e-13		MYC_HUMAN.H11MO.0.A	1.32e-14	5.31e-12
FOXA3_HUMAN.H11MO.0.B	9.69e-14	3.89e-11		ATOH1_HUMAN.H11MO.0.B	1.95e-06	0.000785		ETV1_HUMAN.H11MO.0.A	2.58e-11	1.04e-08		CLOCK_HUMAN.H11MO.0.C	9.95e-13	4e-10		HNF1B_HUMAN.H11MO.0.A	4.86e-15	1.95e-12		ZNF76_HUMAN.H11MO.0.C	1.35e-14	5.44e-12
ZIM3_HUMAN.H11MO.0.C	5.67e-13	2.28e-10		MYOG_HUMAN.H11MO.0.B	1.96e-06	0.000789		PO5F1_HUMAN.H11MO.0.A	5.38e-11	2.16e-08		ELK4_HUMAN.H11MO.0.A	1.28e-12	5.14e-10		NFYC_HUMAN.H11MO.0.A	5.75e-15	2.31e-12		BHA15_HUMAN.H11MO.0.B	4.14e-14	1.66e-11
SOX3_HUMAN.H11MO.0.B	1.04e-12	4.19e-10		HNF1B_HUMAN.H11MO.0.A	2.04e-06	0.00082		TFEB_HUMAN.H11MO.0.C	9.59e-11	3.85e-08		MYOD1_HUMAN.H11MO.0.A	2.87e-12	1.15e-09		NFYA_HUMAN.H11MO.0.A	1.69e-14	6.78e-12		ATF1_HUMAN.H11MO.0.B	1.12e-13	4.52e-11
CTCF_HUMAN.H11MO.0.A	1.46e-12	5.87e-10		NF2L2_HUMAN.H11MO.0.A	2.64e-06	0.00106		NFAC3_HUMAN.H11MO.0.B	1.57e-10	6.33e-08		MYCN_HUMAN.H11MO.0.A	5.12e-12	2.06e-09		AIRE_HUMAN.H11MO.0.C	1.79e-14	7.19e-12		ZN260_HUMAN.H11MO.0.C	5.98e-13	2.4e-10
THA_HUMAN.H11MO.0.C	1.5e-12	6.03e-10		MYF6_HUMAN.H11MO.0.C	2.66e-06	0.00107		FOXC1_HUMAN.H11MO.0.C	1.6e-10	6.45e-08		MZF1_HUMAN.H11MO.0.B	8.59e-12	3.45e-09		HXA9_HUMAN.H11MO.0.B	2.54e-14	1.02e-11		ELK4_HUMAN.H11MO.0.A	1.01e-12	4.05e-10
BACH2_HUMAN.H11MO.0.A	4.89e-12	1.97e-09		NR2E3_HUMAN.H11MO.0.C	3.89e-06	0.00157		TFE2_HUMAN.H11MO.0.A	2.63e-10	1.06e-07		FOXC1_HUMAN.H11MO.0.C	8.8e-12	3.54e-09		SMAD2_HUMAN.H11MO.0.A	5.18e-14	2.08e-11		PPARG_HUMAN.H11MO.0.A	4.11e-12	1.65e-09
ELF1_HUMAN.H11MO.0.A	5.96e-12	2.4e-09		SMCA5_HUMAN.H11MO.0.C	4.31e-06	0.00173		HXA9_HUMAN.H11MO.0.B	3.69e-10	1.48e-07		BHA15_HUMAN.H11MO.0.B	9.73e-12	3.91e-09		CDX1_HUMAN.H11MO.0.C	6.14e-14	2.47e-11		MYOG_HUMAN.H11MO.0.B	5.59e-12	2.25e-09
ZBTB6_HUMAN.H11MO.0.C	9.21e-12	3.7e-09		STA5B_HUMAN.H11MO.0.A	5.04e-06	0.00203		THA_HUMAN.H11MO.0.C	5.31e-10	2.13e-07		NFIC_HUMAN.H11MO.0.A	1.07e-11	4.31e-09		BATF_HUMAN.H11MO.0.A	9.21e-14	3.7e-11		TFE2_HUMAN.H11MO.0.A	6.49e-12	2.61e-09
NFE2_HUMAN.H11MO.0.A	2e-11	8.04e-09		THA_HUMAN.H11MO.0.C	5.71e-06	0.0023		FOXO4_HUMAN.H11MO.0.C	7.07e-10	2.84e-07		HXB13_HUMAN.H11MO.0.A	2.24e-11	9.01e-09		CREB1_HUMAN.H11MO.0.A	2.04e-13	8.18e-11		NFIC_HUMAN.H11MO.0.A	6.54e-12	2.63e-09
HSF1_HUMAN.H11MO.0.A	2.13e-11	8.55e-09		STA5A_HUMAN.H11MO.0.A	5.78e-06	0.00233		TFE3_HUMAN.H11MO.0.B	1.18e-09	4.76e-07		MAFK_HUMAN.H11MO.0.A	1.16e-10	4.68e-08		TFE3_HUMAN.H11MO.0.B	3.21e-13	1.29e-10		FEZF1_HUMAN.H11MO.0.C	1.9e-11	7.65e-09
SMCA5_HUMAN.H11MO.0.C	2.3e-11	9.24e-09		EVX2_HUMAN.H11MO.0.A	6.24e-06	0.00251		CREM_HUMAN.H11MO.0.C	1.2e-09	4.84e-07		BATF3_HUMAN.H11MO.0.B	2.64e-10	1.06e-07		BHA15_HUMAN.H11MO.0.B	3.7e-13	1.49e-10		ATOH1_HUMAN.H11MO.0.B	2.17e-11	8.71e-09
CTCFL_HUMAN.H11MO.0.A	2.3e-11	9.25e-09		SIX1_HUMAN.H11MO.0.A	1.15e-05	0.00461		ZBT14_HUMAN.H11MO.0.C	1.41e-09	5.68e-07		THB_HUMAN.H11MO.0.C	3.24e-10	1.3e-07		EVI1_HUMAN.H11MO.0.B	4.43e-13	1.78e-10		EPAS1_HUMAN.H11MO.0.B	2.77e-11	1.11e-08
STAT6_HUMAN.H11MO.0.B	3.26e-11	1.31e-08		GATA4_HUMAN.H11MO.0.A	1.33e-05	0.00534		ZFX_HUMAN.H11MO.0.A	2e-09	8.05e-07		ATF3_HUMAN.H11MO.0.A	3.51e-10	1.41e-07		CREM_HUMAN.H11MO.0.C	5.06e-13	2.03e-10		MZF1_HUMAN.H11MO.0.B	3e-11	1.2e-08
BATF3_HUMAN.H11MO.0.B	3.5e-11	1.41e-08		LHX3_HUMAN.H11MO.0.C	1.54e-05	0.00618		TWST1_HUMAN.H11MO.0.A	2.72e-09	1.1e-06		MYC_HUMAN.H11MO.0.A	4.59e-10	1.84e-07		ZNF85_HUMAN.H11MO.0.C	7.79e-13	3.13e-10		AP2B_HUMAN.H11MO.0.B	3.18e-11	1.28e-08
STAT1_HUMAN.H11MO.0.A	7.05e-11	2.83e-08		ZN436_HUMAN.H11MO.0.C	1.91e-05	0.00768		PO3F1_HUMAN.H11MO.0.C	5.73e-09	2.3e-06		AP2B_HUMAN.H11MO.0.B	6.12e-10	2.46e-07		RFX2_HUMAN.H11MO.0.A	8.42e-13	3.39e-10		MITF_HUMAN.H11MO.0.A	3.62e-11	1.45e-08
USF1_HUMAN.H11MO.0.A	1.13e-10	4.55e-08		RFX2_HUMAN.H11MO.0.A	1.96e-05	0.0079		ZBTB6_HUMAN.H11MO.0.C	5.79e-09	2.33e-06		TFAP4_HUMAN.H11MO.0.A	9.51e-10	3.82e-07		ELK1_HUMAN.H11MO.0.B	1.11e-12	4.44e-10		HXB13_HUMAN.H11MO.0.A	4.1e-11	1.65e-08
STAT4_HUMAN.H11MO.0.A	2.16e-10	8.69e-08		SRBP1_HUMAN.H11MO.0.A	2.14e-05	0.00859		COT1_HUMAN.H11MO.0.C	1.01e-08	4.08e-06		RARG_HUMAN.H11MO.0.B	4.47e-09	1.8e-06		HTF4_HUMAN.H11MO.0.A	1.78e-12	7.17e-10		CREB1_HUMAN.H11MO.0.A	6.27e-11	2.52e-08
BATF_HUMAN.H11MO.0.A	2.29e-10	9.19e-08		TBP_HUMAN.H11MO.0.A	2.16e-05	0.00868		Z324A_HUMAN.H11MO.0.C	1.38e-08	5.56e-06		ZFX_HUMAN.H11MO.0.A	1.42e-08	5.72e-06		ALX1_HUMAN.H11MO.0.B	1.96e-12	7.87e-10		ERR1_HUMAN.H11MO.0.A	1.01e-10	4.07e-08
STAT3_HUMAN.H11MO.0.A	2.95e-10	1.19e-07		ZNF41_HUMAN.H11MO.0.C	4.41e-05	0.0177		ZNF41_HUMAN.H11MO.0.C	1.58e-08	6.36e-06		HIF1A_HUMAN.H11MO.0.C	1.52e-08	6.13e-06		BHE40_HUMAN.H11MO.0.A	5.07e-12	2.04e-09		FOXA3_HUMAN.H11MO.0.B	1.08e-10	4.32e-08
PRGR_HUMAN.H11MO.0.A	3.29e-10	1.32e-07		NDF2_HUMAN.H11MO.0.B	7.21e-05	0.029		RFX1_HUMAN.H11MO.0.B	2.88e-08	1.16e-05		ATOH1_HUMAN.H11MO.0.B	2.54e-08	1.02e-05		CLOCK_HUMAN.H11MO.0.C	1.4e-11	5.62e-09		MYOD1_HUMAN.H11MO.0.A	1.43e-10	5.74e-08
MAF_HUMAN.H11MO.0.A	3.33e-10	1.34e-07		BATF_HUMAN.H11MO.0.A	7.21e-05	0.029		EHF_HUMAN.H11MO.0.B	3.93e-08	1.58e-05		ZKSC1_HUMAN.H11MO.0.B	2.93e-08	1.18e-05		PO5F1_HUMAN.H11MO.0.A	4.23e-11	1.7e-08		THB_HUMAN.H11MO.0.C	1.46e-10	5.87e-08
MITF_HUMAN.H11MO.0.A	3.79e-10	1.52e-07		ZN554_HUMAN.H11MO.0.C	0.000109	0.0437		CDX1_HUMAN.H11MO.0.C	6.47e-08	2.6e-05		STA5A_HUMAN.H11MO.0.A	6.31e-08	2.54e-05		ZN768_HUMAN.H11MO.0.C	4.94e-11	1.99e-08		ATF3_HUMAN.H11MO.0.A	1.58e-10	6.33e-08
TBP_HUMAN.H11MO.0.A	4.28e-10	1.72e-07		DLX3_HUMAN.H11MO.0.C	0.000144	0.0577		SOX5_HUMAN.H11MO.0.C	6.55e-08	2.63e-05		ZNF8_HUMAN.H11MO.0.C	1.38e-07	5.56e-05		ELK4_HUMAN.H11MO.0.A	5.8e-11	2.33e-08		ZFX_HUMAN.H11MO.0.A	4.25e-10	1.71e-07
TYY1_HUMAN.H11MO.0.A	4.69e-10	1.89e-07		PO3F1_HUMAN.H11MO.0.C	0.000149	0.06		RFX2_HUMAN.H11MO.0.A	6.58e-08	2.64e-05		ATF1_HUMAN.H11MO.0.B	1.49e-07	6.01e-05		ETV1_HUMAN.H11MO.0.A	6.35e-11	2.55e-08		ASCL1_HUMAN.H11MO.0.A	5.65e-10	2.27e-07
ZN554_HUMAN.H11MO.0.C	7.22e-10	2.9e-07		THAP1_HUMAN.H11MO.0.C	0.000155	0.0623		NFYA_HUMAN.H11MO.0.A	9.67e-08	3.89e-05		ARNT_HUMAN.H11MO.0.B	1.92e-07	7.73e-05		PBX2_HUMAN.H11MO.0.C	1.15e-10	4.63e-08		RARG_HUMAN.H11MO.0.B	9.04e-10	3.63e-07
HXA10_HUMAN.H11MO.0.C	8.33e-10	3.35e-07		NFAC3_HUMAN.H11MO.0.B	0.000157	0.063		TEAD4_HUMAN.H11MO.0.A	1.06e-07	4.28e-05		TWST1_HUMAN.H11MO.0.A	1.96e-07	7.89e-05		HXA13_HUMAN.H11MO.0.C	1.66e-10	6.67e-08		FOXC1_HUMAN.H11MO.0.C	1.31e-09	5.28e-07
NF2L2_HUMAN.H11MO.0.A	1.14e-09	4.59e-07		HXA13_HUMAN.H11MO.0.C	0.000226	0.0909		BHE40_HUMAN.H11MO.0.A	2.46e-07	9.89e-05		ZBT18_HUMAN.H11MO.0.C	2.17e-07	8.73e-05		MYOD1_HUMAN.H11MO.0.A	4.37e-10	1.76e-07		HIF1A_HUMAN.H11MO.0.C	1.43e-09	5.76e-07
PO2F1_HUMAN.H11MO.0.C	1.31e-09	5.28e-07		PEBB_HUMAN.H11MO.0.C	0.000239	0.0961		RFX3_HUMAN.H11MO.0.B	2.75e-07	0.000111		ASCL1_HUMAN.H11MO.0.A	2.25e-07	9.03e-05		MYF6_HUMAN.H11MO.0.C	4.91e-10	1.97e-07		ZN436_HUMAN.H11MO.0.C	2.01e-09	8.09e-07
BMAL1_HUMAN.H11MO.0.A	2.81e-09	1.13e-06		PO2F1_HUMAN.H11MO.0.C	0.000245	0.0986		ALX1_HUMAN.H11MO.0.B	7.47e-07	0.0003		TFE2_HUMAN.H11MO.0.A	2.69e-07	0.000108		BRAC_HUMAN.H11MO.0.A	4.96e-10	1.99e-07		SOX3_HUMAN.H11MO.0.B	3.21e-09	1.29e-06
TFEB_HUMAN.H11MO.0.C	2.82e-09	1.13e-06		PIT1_HUMAN.H11MO.0.C	0.000254	0.102		MZF1_HUMAN.H11MO.0.B	8.67e-07	0.000349		ZN260_HUMAN.H11MO.0.C	3.73e-07	0.00015		NFAC3_HUMAN.H11MO.0.B	5.59e-10	2.25e-07		NDF2_HUMAN.H11MO.0.B	7.5e-09	3.02e-06
FOXO4_HUMAN.H11MO.0.C	2.84e-09	1.14e-06		ZBT18_HUMAN.H11MO.0.C	0.000312	0.126		ZN274_HUMAN.H11MO.0.A	1.25e-06	0.000505		MYF6_HUMAN.H11MO.0.C	4.65e-07	0.000187		PO3F1_HUMAN.H11MO.0.C	7.15e-10	2.88e-07		BATF3_HUMAN.H11MO.0.B	8.82e-09	3.55e-06
SMAD4_HUMAN.H11MO.0.B	5.79e-09	2.33e-06		GATA6_HUMAN.H11MO.0.A	0.000343	0.138		LHX3_HUMAN.H11MO.0.C	1.62e-06	0.000652		EPAS1_HUMAN.H11MO.0.B	4.96e-07	0.0002		ATOH1_HUMAN.H11MO.0.B	7.64e-10	3.07e-07		NFAC3_HUMAN.H11MO.0.B	2.09e-08	8.4e-06
SIX1_HUMAN.H11MO.0.A	6.29e-09	2.53e-06		RARA_HUMAN.H11MO.0.A	0.000355	0.143		ZEB1_HUMAN.H11MO.0.A	1.75e-06	0.000702		PIT1_HUMAN.H11MO.0.C	6.83e-07	0.000274		ASCL1_HUMAN.H11MO.0.A	2.17e-09	8.72e-07		ZIC3_HUMAN.H11MO.0.B	2.17e-08	8.74e-06
CLOCK_HUMAN.H11MO.0.C	7.62e-09	3.06e-06		GATA2_HUMAN.H11MO.0.A	0.000516	0.207		EVX2_HUMAN.H11MO.0.A	4.22e-06	0.0017		NDF2_HUMAN.H11MO.0.B	7.68e-07	0.000309		RFX1_HUMAN.H11MO.0.B	2.51e-09	1.01e-06		RORA_HUMAN.H11MO.0.C	2.24e-08	9e-06
RARA_HUMAN.H11MO.0.A	1.02e-08	4.09e-06		RFX1_HUMAN.H11MO.0.B	0.000662	0.266		TEAD1_HUMAN.H11MO.0.A	5.9e-06	0.00237		NFAC3_HUMAN.H11MO.0.B	1.11e-06	0.000448		MYOG_HUMAN.H11MO.0.B	3.32e-09	1.34e-06		ZN335_HUMAN.H11MO.0.A	2.6e-08	1.05e-05
PPARG_HUMAN.H11MO.0.A	1.21e-08	4.87e-06		MAFB_HUMAN.H11MO.0.B	0.000808	0.325		MAF_HUMAN.H11MO.0.A	5.97e-06	0.0024		PO2F1_HUMAN.H11MO.0.C	1.49e-06	0.000598		ZBTB6_HUMAN.H11MO.0.C	3.92e-09	1.58e-06		ZKSC1_HUMAN.H11MO.0.B	2.94e-08	1.18e-05
ZN816_HUMAN.H11MO.0.C	2.4e-08	9.64e-06		ALX1_HUMAN.H11MO.0.B	0.000845	0.34		BHA15_HUMAN.H11MO.0.B	6.11e-06	0.00246		ZN563_HUMAN.H11MO.0.C	2.34e-06	0.000941		ZN274_HUMAN.H11MO.0.A	8.1e-09	3.26e-06		USF2_HUMAN.H11MO.0.A	4.21e-08	1.69e-05
GABPA_HUMAN.H11MO.0.A	3.67e-08	1.48e-05		MAFF_HUMAN.H11MO.0.B	0.00105	0.422		FOXI1_HUMAN.H11MO.0.B	7.67e-06	0.00308		ZN436_HUMAN.H11MO.0.C	3.01e-06	0.00121		ZIC1_HUMAN.H11MO.0.B	8.85e-09	3.56e-06		OZF_HUMAN.H11MO.0.C	5.09e-08	2.05e-05
ELK1_HUMAN.H11MO.0.B	4.33e-08	1.74e-05		STAT6_HUMAN.H11MO.0.B	0.00126	0.508		AIRE_HUMAN.H11MO.0.C	9.36e-06	0.00376		ZIC1_HUMAN.H11MO.0.B	3.35e-06	0.00135		PO3F2_HUMAN.H11MO.0.A	2.26e-08	9.1e-06		USF1_HUMAN.H11MO.0.A	5.3e-08	2.13e-05
NKX61_HUMAN.H11MO.0.B	5.73e-08	2.3e-05		PO3F2_HUMAN.H11MO.0.A	0.00127	0.509		MEIS1_HUMAN.H11MO.0.A	1.16e-05	0.00465		RORA_HUMAN.H11MO.0.C	3.89e-06	0.00157		COT1_HUMAN.H11MO.0.C	5.1e-08	2.05e-05		COT2_HUMAN.H11MO.0.A	6.56e-08	2.64e-05
ZN335_HUMAN.H11MO.0.A	1.03e-07	4.15e-05		ZN563_HUMAN.H11MO.0.C	0.00128	0.515		NFYC_HUMAN.H11MO.0.A	1.49e-05	0.00598		USF2_HUMAN.H11MO.0.A	4.25e-06	0.00171		KAISO_HUMAN.H11MO.0.A	5.58e-08	2.24e-05		MYF6_HUMAN.H11MO.0.C	1.44e-07	5.77e-05
MAFF_HUMAN.H11MO.0.B	1.13e-07	4.53e-05		TFEB_HUMAN.H11MO.0.C	0.00134	0.537		KAISO_HUMAN.H11MO.0.A	1.63e-05	0.00657		MITF_HUMAN.H11MO.0.A	6.72e-06	0.0027		MAF_HUMAN.H11MO.0.A	6.79e-08	2.73e-05		ZNF41_HUMAN.H11MO.0.C	1.52e-07	6.09e-05
RFX1_HUMAN.H11MO.0.B	1.52e-07	6.12e-05		TAL1_HUMAN.H11MO.0.A	0.00151	0.606		MAFF_HUMAN.H11MO.0.B	1.77e-05	0.00711		PPARG_HUMAN.H11MO.0.A	6.93e-06	0.00278		PRGR_HUMAN.H11MO.0.A	9.79e-08	3.94e-05		NKX61_HUMAN.H11MO.0.B	1.63e-07	6.55e-05
STA5A_HUMAN.H11MO.0.A	1.64e-07	6.59e-05		HIF1A_HUMAN.H11MO.0.C	0.00152	0.609		EVI1_HUMAN.H11MO.0.B	3.09e-05	0.0124		FOXQ1_HUMAN.H11MO.0.C	7.23e-06	0.00291		PEBB_HUMAN.H11MO.0.C	1.18e-07	4.75e-05		ARNT_HUMAN.H11MO.0.B	2e-07	8.04e-05
ZBT14_HUMAN.H11MO.0.C	1.66e-07	6.67e-05		ELK4_HUMAN.H11MO.0.A	0.00171	0.686		ASCL1_HUMAN.H11MO.0.A	4.28e-05	0.0172		CREM_HUMAN.H11MO.0.C	8.37e-06	0.00337		FOXI1_HUMAN.H11MO.0.B	1.24e-07	4.98e-05		STAT3_HUMAN.H11MO.0.A	3.07e-07	0.000123
STA5B_HUMAN.H11MO.0.A	2.12e-07	8.52e-05		ATF3_HUMAN.H11MO.0.A	0.00171	0.686		ZN768_HUMAN.H11MO.0.C	5.49e-05	0.0221		STAT4_HUMAN.H11MO.0.A	8.97e-06	0.00361		Z324A_HUMAN.H11MO.0.C	1.68e-07	6.75e-05		TBP_HUMAN.H11MO.0.A	5e-07	0.000201
MXI1_HUMAN.H11MO.0.A	2.8e-07	0.000113		PRGR_HUMAN.H11MO.0.A	0.00198	0.795		THB_HUMAN.H11MO.0.C	5.78e-05	0.0232		ZNF41_HUMAN.H11MO.0.C	3.79e-05	0.0152		MEIS1_HUMAN.H11MO.0.A	1.95e-07	7.83e-05		ZNF8_HUMAN.H11MO.0.C	6.97e-07	0.00028
THB_HUMAN.H11MO.0.C	4.23e-07	0.00017		ZN382_HUMAN.H11MO.0.C	0.00231	0.93		HXA13_HUMAN.H11MO.0.C	5.98e-05	0.024		STA5B_HUMAN.H11MO.0.A	3.91e-05	0.0157		PO2F2_HUMAN.H11MO.0.A	3.27e-07	0.000131		NDF1_HUMAN.H11MO.0.A	9.24e-07	0.000372
HXB13_HUMAN.H11MO.0.A	4.62e-07	0.000186		ZBTB6_HUMAN.H11MO.0.C	0.00247	0.994		RARA_HUMAN.H11MO.0.A	7.55e-05	0.0303		STAT1_HUMAN.H11MO.0.A	4.46e-05	0.0179		TF7L1_HUMAN.H11MO.0.B	3.82e-07	0.000154		RFX1_HUMAN.H11MO.0.B	1.06e-06	0.000426
ZNF85_HUMAN.H11MO.0.C	5.21e-07	0.000209		ZNF76_HUMAN.H11MO.0.C	0.00321	1.29		STA5B_HUMAN.H11MO.0.A	8e-05	0.0322		COT2_HUMAN.H11MO.0.A	4.66e-05	0.0187		IRF9_HUMAN.H11MO.0.C	3.93e-07	0.000158		ZIM3_HUMAN.H11MO.0.C	1.07e-06	0.000432
MAFB_HUMAN.H11MO.0.B	5.21e-07	0.000209		ZIC3_HUMAN.H11MO.0.B	0.00345	1.39		RUNX1_HUMAN.H11MO.0.A	8.62e-05	0.0346		ATF6A_HUMAN.H11MO.0.B	6.48e-05	0.026		STA5B_HUMAN.H11MO.0.A	4.6e-07	0.000185		ZBT18_HUMAN.H11MO.0.C	1.13e-06	0.000454
ZN140_HUMAN.H11MO.0.C	5.39e-07	0.000217		ZNF18_HUMAN.H11MO.0.C	0.00447	1.8		PEBB_HUMAN.H11MO.0.C	0.000145	0.0583		ZN335_HUMAN.H11MO.0.A	6.53e-05	0.0262		ZBT18_HUMAN.H11MO.0.C	6.84e-07	0.000275		PIT1_HUMAN.H11MO.0.C	1.14e-06	0.00046
ZN260_HUMAN.H11MO.0.C	7.59e-07	0.000305		GATA1_HUMAN.H11MO.0.A	0.00546	2.19		ZIC1_HUMAN.H11MO.0.B	0.00015	0.0602		NKX61_HUMAN.H11MO.0.B	8.44e-05	0.0339		ZEB1_HUMAN.H11MO.0.A	8.88e-07	0.000357		GATA4_HUMAN.H11MO.0.A	1.29e-06	0.00052
OZF_HUMAN.H11MO.0.C	1.36e-06	0.000549		SOX17_HUMAN.H11MO.0.C	0.00621	2.49		PO2F2_HUMAN.H11MO.0.A	0.000162	0.0652		ZN257_HUMAN.H11MO.0.C	8.58e-05	0.0345		ZN816_HUMAN.H11MO.0.C	1.11e-06	0.000447		STAT4_HUMAN.H11MO.0.A	1.31e-06	0.000525
RFX2_HUMAN.H11MO.0.A	1.39e-06	0.000561		ZN708_HUMAN.H11MO.0.C	0.00642	2.58		HXC9_HUMAN.H11MO.0.C	0.000248	0.0999		NKX25_HUMAN.H11MO.0.B	8.84e-05	0.0356		EVX2_HUMAN.H11MO.0.A	1.13e-06	0.000453		RFX2_HUMAN.H11MO.0.A	1.4e-06	0.000562
CEBPG_HUMAN.H11MO.0.B	1.43e-06	0.000577		USF1_HUMAN.H11MO.0.A	0.00643	2.59		ZN335_HUMAN.H11MO.0.A	0.000252	0.101		SOX3_HUMAN.H11MO.0.B	9.4e-05	0.0378		NDF2_HUMAN.H11MO.0.B	1.4e-06	0.000562		GATA2_HUMAN.H11MO.0.A	2.45e-06	0.000985
ZN563_HUMAN.H11MO.0.C	1.62e-06	0.000652		ATF6A_HUMAN.H11MO.0.B	0.00657	2.64		HLF_HUMAN.H11MO.0.C	0.000306	0.123		AP2C_HUMAN.H11MO.0.A	9.46e-05	0.038		MAFF_HUMAN.H11MO.0.B	2e-06	0.000803		STAT1_HUMAN.H11MO.0.A	2.73e-06	0.0011
NANOG_HUMAN.H11MO.0.A	1.66e-06	0.000669		IRF9_HUMAN.H11MO.0.C	0.00697	2.8		BRAC_HUMAN.H11MO.0.A	0.000306	0.123		CREB1_HUMAN.H11MO.0.A	9.73e-05	0.0391		ZFX_HUMAN.H11MO.0.A	5.65e-06	0.00227		NKX25_HUMAN.H11MO.0.B	2.91e-06	0.00117
RFX5_HUMAN.H11MO.0.A	2.23e-06	0.000898		BHE40_HUMAN.H11MO.0.A	0.00719	2.89		DBP_HUMAN.H11MO.0.B	0.000363	0.146		STAT3_HUMAN.H11MO.0.A	0.000105	0.0421		RFX3_HUMAN.H11MO.0.B	7.47e-06	0.003		AP2C_HUMAN.H11MO.0.A	3.23e-06	0.0013
MAX_HUMAN.H11MO.0.A	3.33e-06	0.00134		CDX1_HUMAN.H11MO.0.C	0.0076	3.06		LHX2_HUMAN.H11MO.0.A	0.000588	0.236		ERR1_HUMAN.H11MO.0.A	0.000106	0.0427		SMCA5_HUMAN.H11MO.0.C	1.02e-05	0.00408		MAFG_HUMAN.H11MO.0.A	3.43e-06	0.00138
PO2F2_HUMAN.H11MO.0.A	4.92e-06	0.00198		NDF1_HUMAN.H11MO.0.A	0.00801	3.22		PO3F2_HUMAN.H11MO.0.A	0.000655	0.263		TBP_HUMAN.H11MO.0.A	0.000131	0.0527		PBX3_HUMAN.H11MO.0.A	1.1e-05	0.00444		TFE3_HUMAN.H11MO.0.B	5.16e-06	0.00207
TFE3_HUMAN.H11MO.0.B	6.37e-06	0.00256		USF2_HUMAN.H11MO.0.A	0.00889	3.57		HSF1_HUMAN.H11MO.0.A	0.000844	0.339		GLI3_HUMAN.H11MO.0.B	0.000159	0.0641		STAT1_HUMAN.H11MO.0.A	1.32e-05	0.00532		STA5A_HUMAN.H11MO.0.A	5.82e-06	0.00234
HLF_HUMAN.H11MO.0.C	7e-06	0.00282		ATF2_HUMAN.H11MO.0.B	0.00929	3.74		MYOG_HUMAN.H11MO.0.B	0.000971	0.39		HXA10_HUMAN.H11MO.0.C	0.000173	0.0694		STAT4_HUMAN.H11MO.0.A	1.48e-05	0.00596		HXA10_HUMAN.H11MO.0.C	7.26e-06	0.00292
RFX3_HUMAN.H11MO.0.B	1.78e-05	0.00717		RXRB_HUMAN.H11MO.0.C	0.0102	4.11		SMCA5_HUMAN.H11MO.0.C	0.00108	0.434		OZF_HUMAN.H11MO.0.C	0.000239	0.0961		MBD2_HUMAN.H11MO.0.B	1.66e-05	0.00666		TFAP4_HUMAN.H11MO.0.A	7.54e-06	0.00303
IRF9_HUMAN.H11MO.0.C	2.45e-05	0.00985		REL_HUMAN.H11MO.0.B	0.0113	4.53		PRGR_HUMAN.H11MO.0.A	0.00123	0.496		USF1_HUMAN.H11MO.0.A	0.00034	0.137		SIX1_HUMAN.H11MO.0.A	1.77e-05	0.00712		IRF9_HUMAN.H11MO.0.C	9.8e-06	0.00394
ELK4_HUMAN.H11MO.0.A	3.61e-05	0.0145		NF2L1_HUMAN.H11MO.0.C	0.0171	6.88		MYOD1_HUMAN.H11MO.0.A	0.00173	0.697		HSF1_HUMAN.H11MO.0.A	0.000401	0.161		MECP2_HUMAN.H11MO.0.C	2.11e-05	0.00849		RFX5_HUMAN.H11MO.0.A	1.33e-05	0.00535
PIT1_HUMAN.H11MO.0.C	3.92e-05	0.0158		ARNT_HUMAN.H11MO.0.B	0.0202	8.1		SNAI1_HUMAN.H11MO.0.C	0.00175	0.704		IRF9_HUMAN.H11MO.0.C	0.000413	0.166		AP2B_HUMAN.H11MO.0.B	2.76e-05	0.0111		REL_HUMAN.H11MO.0.B	1.5e-05	0.00604
ZNF41_HUMAN.H11MO.0.C	4.91e-05	0.0198		OVOL1_HUMAN.H11MO.0.C	0.0223	8.95		RXRB_HUMAN.H11MO.0.C	0.00196	0.788		PO2F2_HUMAN.H11MO.0.A	0.000417	0.168		STAT3_HUMAN.H11MO.0.A	4.1e-05	0.0165		STA5B_HUMAN.H11MO.0.A	2.68e-05	0.0108
MYCN_HUMAN.H11MO.0.A	5.07e-05	0.0204		HXC9_HUMAN.H11MO.0.C	0.0228	9.15		MYF6_HUMAN.H11MO.0.C	0.0021	0.846		HXA13_HUMAN.H11MO.0.C	0.000474	0.191		FOXQ1_HUMAN.H11MO.0.C	4.82e-05	0.0194		PO2F1_HUMAN.H11MO.0.C	2.76e-05	0.0111
MBD2_HUMAN.H11MO.0.B	7.55e-05	0.0304						FOSL2_HUMAN.H11MO.0.A	0.00244	0.98		PRGR_HUMAN.H11MO.0.A	0.000525	0.211		RUNX1_HUMAN.H11MO.0.A	8.04e-05	0.0323		ZN816_HUMAN.H11MO.0.C	2.91e-05	0.0117
NFIA_HUMAN.H11MO.0.C	8.36e-05	0.0336						TF7L1_HUMAN.H11MO.0.B	0.00256	1.03		HEN1_HUMAN.H11MO.0.C	0.000951	0.382		THB_HUMAN.H11MO.0.C	0.000168	0.0676		STAT6_HUMAN.H11MO.0.B	3.03e-05	0.0122
NFYB_HUMAN.H11MO.0.A	9.69e-05	0.0389						MECP2_HUMAN.H11MO.0.C	0.00337	1.35		PO3F2_HUMAN.H11MO.0.A	0.00117	0.472		PBX1_HUMAN.H11MO.0.A	0.000206	0.0826		HSF1_HUMAN.H11MO.0.A	4.06e-05	0.0163
ZNF18_HUMAN.H11MO.0.C	0.000116	0.0467						GFI1_HUMAN.H11MO.0.C	0.00434	1.75		STAT6_HUMAN.H11MO.0.B	0.00129	0.517		PPARG_HUMAN.H11MO.0.A	0.000247	0.0994		HEN1_HUMAN.H11MO.0.C	4.44e-05	0.0178
BHE40_HUMAN.H11MO.0.A	0.000179	0.0718						GFI1B_HUMAN.H11MO.0.A	0.00455	1.83		STF1_HUMAN.H11MO.0.B	0.00136	0.547		GFI1_HUMAN.H11MO.0.C	0.000305	0.123		ZN331_HUMAN.H11MO.0.C	5.69e-05	0.0229
NF2L1_HUMAN.H11MO.0.C	0.000181	0.0726						SIX1_HUMAN.H11MO.0.A	0.00479	1.92		GATA2_HUMAN.H11MO.0.A	0.00232	0.932		ZKSC1_HUMAN.H11MO.0.B	0.000388	0.156		ZN563_HUMAN.H11MO.0.C	5.74e-05	0.0231
ZKSC1_HUMAN.H11MO.0.B	0.000297	0.119						FOSL1_HUMAN.H11MO.0.A	0.00546	2.19		MAFG_HUMAN.H11MO.0.A	0.0025	1		BCL6_HUMAN.H11MO.0.A	0.000508	0.204		PO3F2_HUMAN.H11MO.0.A	5.99e-05	0.0241
ZNF8_HUMAN.H11MO.0.C	0.000388	0.156						HIF1A_HUMAN.H11MO.0.C	0.00571	2.3		GFI1_HUMAN.H11MO.0.C	0.00262	1.05		RXRB_HUMAN.H11MO.0.C	0.000538	0.216		PBX3_HUMAN.H11MO.0.A	6.28e-05	0.0253
FOXQ1_HUMAN.H11MO.0.C	0.000689	0.277						ZN816_HUMAN.H11MO.0.C	0.00765	3.07		ZN143_HUMAN.H11MO.0.A	0.0033	1.33		TGIF1_HUMAN.H11MO.0.A	0.0006	0.241		FOXQ1_HUMAN.H11MO.0.C	6.43e-05	0.0259
ETV1_HUMAN.H11MO.0.A	0.000858	0.345						CDX2_HUMAN.H11MO.0.A	0.00901	3.62		NDF1_HUMAN.H11MO.0.A	0.00332	1.33		LHX3_HUMAN.H11MO.0.C	0.000951	0.382		GATA1_HUMAN.H11MO.0.A	6.54e-05	0.0263
REST_HUMAN.H11MO.0.A	0.000887	0.357						NF2L2_HUMAN.H11MO.0.A	0.00947	3.81		KLF8_HUMAN.H11MO.0.C	0.00385	1.55		TEAD4_HUMAN.H11MO.0.A	0.000966	0.388		ZN140_HUMAN.H11MO.0.C	6.63e-05	0.0267
MYC_HUMAN.H11MO.0.A	0.000889	0.357						ZN436_HUMAN.H11MO.0.C	0.0122	4.9		MECP2_HUMAN.H11MO.0.C	0.00392	1.58		PKNX1_HUMAN.H11MO.0.B	0.00113	0.456		BCL6_HUMAN.H11MO.0.A	0.000175	0.0705
HIF1A_HUMAN.H11MO.0.C	0.00106	0.427						ZKSC1_HUMAN.H11MO.0.B	0.0124	5		ZN140_HUMAN.H11MO.0.C	0.00468	1.88		ZSC31_HUMAN.H11MO.0.C	0.00127	0.51		RFX3_HUMAN.H11MO.0.B	0.000256	0.103
MECP2_HUMAN.H11MO.0.C	0.00109	0.439						NR6A1_HUMAN.H11MO.0.B	0.0137	5.51		REL_HUMAN.H11MO.0.B	0.00584	2.35		SOX9_HUMAN.H11MO.0.B	0.00153	0.616		ATF4_HUMAN.H11MO.0.A	0.000581	0.233
ZN320_HUMAN.H11MO.0.C	0.00117	0.47						JUN_HUMAN.H11MO.0.A	0.0167	6.7		HNF1B_HUMAN.H11MO.0.A	0.00628	2.52		HSF1_HUMAN.H11MO.0.A	0.00174	0.701		ZIC1_HUMAN.H11MO.0.B	0.000719	0.289
TGIF1_HUMAN.H11MO.0.A	0.00125	0.502						JUND_HUMAN.H11MO.0.A	0.019	7.65		GFI1B_HUMAN.H11MO.0.A	0.00643	2.58		HXC9_HUMAN.H11MO.0.C	0.00217	0.871		GATA6_HUMAN.H11MO.0.A	0.000755	0.304
HNF1A_HUMAN.H11MO.0.C	0.00181	0.726						OVOL1_HUMAN.H11MO.0.C	0.0192	7.71		NRF1_HUMAN.H11MO.0.A	0.00718	2.89		SOX10_HUMAN.H11MO.0.B	0.0031	1.25		HNF1A_HUMAN.H11MO.0.C	0.00101	0.408
ATF4_HUMAN.H11MO.0.A	0.00186	0.749						FOXQ1_HUMAN.H11MO.0.C	0.0201	8.07		ZN274_HUMAN.H11MO.0.A	0.0072	2.9		NDF1_HUMAN.H11MO.0.A	0.00352	1.41		TFEB_HUMAN.H11MO.0.C	0.00146	0.586
ZN436_HUMAN.H11MO.0.C	0.00238	0.957						MBD2_HUMAN.H11MO.0.B	0.0205	8.24		ZN331_HUMAN.H11MO.0.C	0.00732	2.94		ZN563_HUMAN.H11MO.0.C	0.00403	1.62		SOX17_HUMAN.H11MO.0.C	0.00154	0.619
HEN1_HUMAN.H11MO.0.C	0.00262	1.06						ZN317_HUMAN.H11MO.0.C	0.0206	8.29		GATA1_HUMAN.H11MO.0.A	0.00763	3.07		ZN335_HUMAN.H11MO.0.A	0.00542	2.18		NANOG_HUMAN.H11MO.0.A	0.00212	0.851
ZN274_HUMAN.H11MO.0.A	0.0027	1.08										ZIM3_HUMAN.H11MO.0.C	0.00863	3.47		SMAD4_HUMAN.H11MO.0.B	0.00548	2.2		AP2A_HUMAN.H11MO.0.A	0.00212	0.852
GFI1B_HUMAN.H11MO.0.A	0.00278	1.12										TF65_HUMAN.H11MO.0.A	0.0103	4.16		ATF6A_HUMAN.H11MO.0.B	0.0068	2.73		MECP2_HUMAN.H11MO.0.C	0.00267	1.07
ZIC1_HUMAN.H11MO.0.B	0.00299	1.2										NR5A2_HUMAN.H11MO.0.B	0.0122	4.91		STA5A_HUMAN.H11MO.0.A	0.00719	2.89		STF1_HUMAN.H11MO.0.B	0.00275	1.1
NFYA_HUMAN.H11MO.0.A	0.00337	1.35										RFX5_HUMAN.H11MO.0.A	0.0135	5.41		ZNF18_HUMAN.H11MO.0.C	0.0079	3.18		CREM_HUMAN.H11MO.0.C	0.00287	1.15
MAFK_HUMAN.H11MO.0.A	0.00356	1.43										GATA4_HUMAN.H11MO.0.A	0.0138	5.54		GFI1B_HUMAN.H11MO.0.A	0.00839	3.37		CEBPG_HUMAN.H11MO.0.B	0.00328	1.32
PO3F2_HUMAN.H11MO.0.A	0.0048	1.93										RFX1_HUMAN.H11MO.0.B	0.0143	5.76		RARA_HUMAN.H11MO.0.A	0.00901	3.62		NR5A2_HUMAN.H11MO.0.B	0.00375	1.51
GCR_HUMAN.H11MO.0.A	0.00523	2.1										RFX2_HUMAN.H11MO.0.A	0.0214	8.6		DBP_HUMAN.H11MO.0.B	0.00923	3.71		ZN528_HUMAN.H11MO.0.C	0.0048	1.93
ATF6A_HUMAN.H11MO.0.B	0.00547	2.2														LHX2_HUMAN.H11MO.0.A	0.00963	3.87		ZNF18_HUMAN.H11MO.0.C	0.00611	2.45
HNF1B_HUMAN.H11MO.0.A	0.00774	3.11														ZN322_HUMAN.H11MO.0.B	0.00992	3.99		HXA9_HUMAN.H11MO.0.B	0.0063	2.53
ARNT_HUMAN.H11MO.0.B	0.0145	5.81														ZNF8_HUMAN.H11MO.0.C	0.0115	4.63		EVX2_HUMAN.H11MO.0.A	0.00887	3.57
PO3F1_HUMAN.H11MO.0.C	0.0148	5.95														REST_HUMAN.H11MO.0.A	0.0149	6		ZN320_HUMAN.H11MO.0.C	0.00988	3.97
BCL6_HUMAN.H11MO.0.A	0.0233	9.35														FOXH1_HUMAN.H11MO.0.A	0.0222	8.92		PPARA_HUMAN.H11MO.0.B	0.0102	4.11
ERR1_HUMAN.H11MO.0.A	0.0235	9.44																		NR1H4_HUMAN.H11MO.0.B	0.0107	4.31
																				AHR_HUMAN.H11MO.0.B	0.0111	4.47
																				ZBT14_HUMAN.H11MO.0.C	0.0131	5.28
																				ZN143_HUMAN.H11MO.0.A	0.0172	6.9
																				HNF1B_HUMAN.H11MO.0.A	0.0205	8.25

## Sheet: SupTable 9
Supplementary Table 9. Statistical analysis for ER stress assays as shown in Fig. 6C.
Tukey's multiple comparisons test	Predicted (LS) mean diff.	95.00% CI of diff.	Below threshold?	Summary	Adjusted P Value
Veh:siNeg vs. Veh:siIRF3_2	0.2863	0.1391 to 0.4335	Yes	****	<0.0001
Veh:siNeg vs. EtOH:siNeg	-0.6927	-0.9477 to -0.4377	Yes	****	<0.0001
Veh:siNeg vs. EtOH:siIRF3_2	-0.4064	-0.7009 to -0.1120	Yes	***	0.0009
Veh:siNeg vs. Acamprosate:siNeg	0.1223	-0.1327 to 0.3773	No	ns	0.893
Veh:siNeg vs. Acamprosate:siIRF3_2	0.4086	0.1142 to 0.7031	Yes	***	0.0008
Veh:siNeg vs. Naltrexone:siNeg	0.2059	-0.04911 to 0.4609	No	ns	0.2323
Veh:siNeg vs. Naltrexone:siIRF3_2	0.4922	0.1977 to 0.7866	Yes	****	<0.0001
Veh:siNeg vs. EtOH+ Acamprosate:siNeg	-0.3907	-0.6457 to -0.1357	Yes	***	0.0001
Veh:siNeg vs. EtOH+ Acamprosate:siIRF3_2	-0.1044	-0.3989 to 0.1900	No	ns	0.987
Veh:siNeg vs. EtOH+ Naltrexone:siNeg	-0.3806	-0.6356 to -0.1256	Yes	***	0.0002
Veh:siNeg vs. EtOH+ Naltrexone:siIRF3_2	-0.09428	-0.3887 to 0.2002	No	ns	0.9943
Veh:siIRF3_2 vs. EtOH:siNeg	-0.979	-1.273 to -0.6845	Yes	****	<0.0001
Veh:siIRF3_2 vs. EtOH:siIRF3_2	-0.6927	-0.9477 to -0.4377	Yes	****	<0.0001
Veh:siIRF3_2 vs. Acamprosate:siNeg	-0.164	-0.4584 to 0.1305	No	ns	0.7623
Veh:siIRF3_2 vs. Acamprosate:siIRF3_2	0.1223	-0.1327 to 0.3773	No	ns	0.893
Veh:siIRF3_2 vs. Naltrexone:siNeg	-0.08038	-0.3748 to 0.2141	No	ns	0.9986
Veh:siIRF3_2 vs. Naltrexone:siIRF3_2	0.2059	-0.04911 to 0.4609	No	ns	0.2323
Veh:siIRF3_2 vs. EtOH+ Acamprosate:siNeg	-0.677	-0.9714 to -0.3825	Yes	****	<0.0001
Veh:siIRF3_2 vs. EtOH+ Acamprosate:siIRF3_2	-0.3907	-0.6457 to -0.1357	Yes	***	0.0001
Veh:siIRF3_2 vs. EtOH+ Naltrexone:siNeg	-0.6668	-0.9613 to -0.3724	Yes	****	<0.0001
Veh:siIRF3_2 vs. EtOH+ Naltrexone:siIRF3_2	-0.3806	-0.6356 to -0.1256	Yes	***	0.0002
EtOH:siNeg vs. EtOH:siIRF3_2	0.2863	0.1391 to 0.4335	Yes	****	<0.0001
EtOH:siNeg vs. Acamprosate:siNeg	0.815	0.5600 to 1.070	Yes	****	<0.0001
EtOH:siNeg vs. Acamprosate:siIRF3_2	1.101	0.8069 to 1.396	Yes	****	<0.0001
EtOH:siNeg vs. Naltrexone:siNeg	0.8986	0.6436 to 1.154	Yes	****	<0.0001
EtOH:siNeg vs. Naltrexone:siIRF3_2	1.185	0.8904 to 1.479	Yes	****	<0.0001
EtOH:siNeg vs. EtOH+ Acamprosate:siNeg	0.302	0.04699 to 0.5570	Yes	**	0.008
EtOH:siNeg vs. EtOH+ Acamprosate:siIRF3_2	0.5883	0.2938 to 0.8827	Yes	****	<0.0001
EtOH:siNeg vs. EtOH+ Naltrexone:siNeg	0.3121	0.05714 to 0.5671	Yes	**	0.0052
EtOH:siNeg vs. EtOH+ Naltrexone:siIRF3_2	0.5984	0.3040 to 0.8929	Yes	****	<0.0001
EtOH:siIRF3_2 vs. Acamprosate:siNeg	0.5287	0.2343 to 0.8232	Yes	****	<0.0001
EtOH:siIRF3_2 vs. Acamprosate:siIRF3_2	0.815	0.5600 to 1.070	Yes	****	<0.0001
EtOH:siIRF3_2 vs. Naltrexone:siNeg	0.6123	0.3179 to 0.9068	Yes	****	<0.0001
EtOH:siIRF3_2 vs. Naltrexone:siIRF3_2	0.8986	0.6436 to 1.154	Yes	****	<0.0001
EtOH:siIRF3_2 vs. EtOH+ Acamprosate:siNeg	0.01571	-0.2787 to 0.3102	No	ns	>0.9999
EtOH:siIRF3_2 vs. EtOH+ Acamprosate:siIRF3_2	0.302	0.04699 to 0.5570	Yes	**	0.008
EtOH:siIRF3_2 vs. EtOH+ Naltrexone:siNeg	0.02586	-0.2686 to 0.3203	No	ns	>0.9999
EtOH:siIRF3_2 vs. EtOH+ Naltrexone:siIRF3_2	0.3121	0.05714 to 0.5671	Yes	**	0.0052
Acamprosate:siNeg vs. Acamprosate:siIRF3_2	0.2863	0.1391 to 0.4335	Yes	****	<0.0001
Acamprosate:siNeg vs. Naltrexone:siNeg	0.08357	-0.1714 to 0.3386	No	ns	0.9931
Acamprosate:siNeg vs. Naltrexone:siIRF3_2	0.3699	0.07540 to 0.6643	Yes	**	0.0036
Acamprosate:siNeg vs. EtOH+ Acamprosate:siNeg	-0.513	-0.7680 to -0.2580	Yes	****	<0.0001
Acamprosate:siNeg vs. EtOH+ Acamprosate:siIRF3_2	-0.2268	-0.5212 to 0.06770	No	ns	0.2956
Acamprosate:siNeg vs. EtOH+ Naltrexone:siNeg	-0.5029	-0.7579 to -0.2479	Yes	****	<0.0001
Acamprosate:siNeg vs. EtOH+ Naltrexone:siIRF3_2	-0.2166	-0.5111 to 0.07785	No	ns	0.3624
Acamprosate:siIRF3_2 vs. Naltrexone:siNeg	-0.2027	-0.4972 to 0.09175	No	ns	0.4645
Acamprosate:siIRF3_2 vs. Naltrexone:siIRF3_2	0.08357	-0.1714 to 0.3386	No	ns	0.9931
Acamprosate:siIRF3_2 vs. EtOH+ Acamprosate:siNeg	-0.7993	-1.094 to -0.5049	Yes	****	<0.0001
Acamprosate:siIRF3_2 vs. EtOH+ Acamprosate:siIRF3_2	-0.513	-0.7680 to -0.2580	Yes	****	<0.0001
Acamprosate:siIRF3_2 vs. EtOH+ Naltrexone:siNeg	-0.7892	-1.084 to -0.4947	Yes	****	<0.0001
Acamprosate:siIRF3_2 vs. EtOH+ Naltrexone:siIRF3_2	-0.5029	-0.7579 to -0.2479	Yes	****	<0.0001
Naltrexone:siNeg vs. Naltrexone:siIRF3_2	0.2863	0.1391 to 0.4335	Yes	****	<0.0001
Naltrexone:siNeg vs. EtOH+ Acamprosate:siNeg	-0.5966	-0.8516 to -0.3416	Yes	****	<0.0001
Naltrexone:siNeg vs. EtOH+ Acamprosate:siIRF3_2	-0.3103	-0.6048 to -0.01587	Yes	*	0.0302
Naltrexone:siNeg vs. EtOH+ Naltrexone:siNeg	-0.5865	-0.8415 to -0.3315	Yes	****	<0.0001
Naltrexone:siNeg vs. EtOH+ Naltrexone:siIRF3_2	-0.3002	-0.5946 to -0.005724	Yes	*	0.0418
Naltrexone:siIRF3_2 vs. EtOH+ Acamprosate:siNeg	-0.8829	-1.177 to -0.5884	Yes	****	<0.0001
Naltrexone:siIRF3_2 vs. EtOH+ Acamprosate:siIRF3_2	-0.5966	-0.8516 to -0.3416	Yes	****	<0.0001
Naltrexone:siIRF3_2 vs. EtOH+ Naltrexone:siNeg	-0.8727	-1.167 to -0.5783	Yes	****	<0.0001
Naltrexone:siIRF3_2 vs. EtOH+ Naltrexone:siIRF3_2	-0.5865	-0.8415 to -0.3315	Yes	****	<0.0001
EtOH+ Acamprosate:siNeg vs. EtOH+ Acamprosate:siIRF3_2	0.2863	0.1391 to 0.4335	Yes	****	<0.0001
EtOH+ Acamprosate:siNeg vs. EtOH+ Naltrexone:siNeg	0.01015	-0.2449 to 0.2652	No	ns	>0.9999
EtOH+ Acamprosate:siNeg vs. EtOH+ Naltrexone:siIRF3_2	0.2964	0.001978 to 0.5909	Yes	*	0.047
EtOH+ Acamprosate:siIRF3_2 vs. EtOH+ Naltrexone:siNeg	-0.2761	-0.5706 to 0.01832	No	ns	0.0862
EtOH+ Acamprosate:siIRF3_2 vs. EtOH+ Naltrexone:siIRF3_2	0.01015	-0.2449 to 0.2652	No	ns	>0.9999
EtOH+ Naltrexone:siNeg vs. EtOH+ Naltrexone:siIRF3_2	0.2863	0.1391 to 0.4335	Yes	****	<0.0001

## Sheet: SupTable 10
Supplementary Table 10. Statistical analysis for ER stress assays as shown in Fig. 6D.
Tukey's multiple comparisons test	Predicted (LS) mean diff.	95.00% CI of diff.	Below threshold?	Summary	Adjusted P Value
Veh:siNeg vs. Veh:siIRF3_3	0.2531	0.1005 to 0.4058	Yes	****	<0.0001
Veh:siNeg vs. EtOH:siNeg	-0.7781	-1.042 to -0.5137	Yes	****	<0.0001
Veh:siNeg vs. EtOH:siIRF3_3	-0.525	-0.8303 to -0.2197	Yes	****	<0.0001
Veh:siNeg vs. Acamprosate:siNeg	0.07999	-0.1844 to 0.3444	No	ns	0.9965
Veh:siNeg vs. Acamprosate:siIRF3_3	0.3331	0.02783 to 0.6384	Yes	*	0.0209
Veh:siNeg vs. Naltrexone:siNeg	0.1523	-0.1121 to 0.4167	No	ns	0.7223
Veh:siNeg vs. Naltrexone:siIRF3_3	0.4054	0.1001 to 0.7107	Yes	**	0.0016
Veh:siNeg vs. EtOH+ Acamprosate:siNeg	-0.3704	-0.6348 to -0.1061	Yes	***	0.0007
Veh:siNeg vs. EtOH+ Acamprosate:siIRF3_3	-0.1173	-0.4226 to 0.1880	No	ns	0.9759
Veh:siNeg vs. EtOH+ Naltrexone:siNeg	-0.4246	-0.6890 to -0.1602	Yes	****	<0.0001
Veh:siNeg vs. EtOH+ Naltrexone:siIRF3_3	-0.1715	-0.4768 to 0.1338	No	ns	0.7524
Veh:siIRF3_3 vs. EtOH:siNeg	-1.031	-1.337 to -0.7259	Yes	****	<0.0001
Veh:siIRF3_3 vs. EtOH:siIRF3_3	-0.7781	-1.042 to -0.5137	Yes	****	<0.0001
Veh:siIRF3_3 vs. Acamprosate:siNeg	-0.1731	-0.4784 to 0.1322	No	ns	0.7411
Veh:siIRF3_3 vs. Acamprosate:siIRF3_3	0.07999	-0.1844 to 0.3444	No	ns	0.9965
Veh:siIRF3_3 vs. Naltrexone:siNeg	-0.1008	-0.4061 to 0.2044	No	ns	0.9927
Veh:siIRF3_3 vs. Naltrexone:siIRF3_3	0.1523	-0.1121 to 0.4167	No	ns	0.7223
Veh:siIRF3_3 vs. EtOH+ Acamprosate:siNeg	-0.6236	-0.9289 to -0.3183	Yes	****	<0.0001
Veh:siIRF3_3 vs. EtOH+ Acamprosate:siIRF3_3	-0.3704	-0.6348 to -0.1061	Yes	***	0.0007
Veh:siIRF3_3 vs. EtOH+ Naltrexone:siNeg	-0.6777	-0.9830 to -0.3724	Yes	****	<0.0001
Veh:siIRF3_3 vs. EtOH+ Naltrexone:siIRF3_3	-0.4246	-0.6890 to -0.1602	Yes	****	<0.0001
EtOH:siNeg vs. EtOH:siIRF3_3	0.2531	0.1005 to 0.4058	Yes	****	<0.0001
EtOH:siNeg vs. Acamprosate:siNeg	0.8581	0.5937 to 1.122	Yes	****	<0.0001
EtOH:siNeg vs. Acamprosate:siIRF3_3	1.111	0.8059 to 1.417	Yes	****	<0.0001
EtOH:siNeg vs. Naltrexone:siNeg	0.9304	0.6660 to 1.195	Yes	****	<0.0001
EtOH:siNeg vs. Naltrexone:siIRF3_3	1.184	0.8782 to 1.489	Yes	****	<0.0001
EtOH:siNeg vs. EtOH+ Acamprosate:siNeg	0.4077	0.1433 to 0.6720	Yes	***	0.0001
EtOH:siNeg vs. EtOH+ Acamprosate:siIRF3_3	0.6608	0.3555 to 0.9661	Yes	****	<0.0001
EtOH:siNeg vs. EtOH+ Naltrexone:siNeg	0.3535	0.08912 to 0.6179	Yes	**	0.0014
EtOH:siNeg vs. EtOH+ Naltrexone:siIRF3_3	0.6066	0.3013 to 0.9119	Yes	****	<0.0001
EtOH:siIRF3_3 vs. Acamprosate:siNeg	0.605	0.2997 to 0.9103	Yes	****	<0.0001
EtOH:siIRF3_3 vs. Acamprosate:siIRF3_3	0.8581	0.5937 to 1.122	Yes	****	<0.0001
EtOH:siIRF3_3 vs. Naltrexone:siNeg	0.6773	0.3720 to 0.9825	Yes	****	<0.0001
EtOH:siIRF3_3 vs. Naltrexone:siIRF3_3	0.9304	0.6660 to 1.195	Yes	****	<0.0001
EtOH:siIRF3_3 vs. EtOH+ Acamprosate:siNeg	0.1545	-0.1508 to 0.4598	No	ns	0.8543
EtOH:siIRF3_3 vs. EtOH+ Acamprosate:siIRF3_3	0.4077	0.1433 to 0.6720	Yes	***	0.0001
EtOH:siIRF3_3 vs. EtOH+ Naltrexone:siNeg	0.1004	-0.2049 to 0.4057	No	ns	0.9929
EtOH:siIRF3_3 vs. EtOH+ Naltrexone:siIRF3_3	0.3535	0.08912 to 0.6179	Yes	**	0.0014
Acamprosate:siNeg vs. Acamprosate:siIRF3_3	0.2531	0.1005 to 0.4058	Yes	****	<0.0001
Acamprosate:siNeg vs. Naltrexone:siNeg	0.07229	-0.1921 to 0.3367	No	ns	0.9986
Acamprosate:siNeg vs. Naltrexone:siIRF3_3	0.3254	0.02013 to 0.6307	Yes	*	0.0269
Acamprosate:siNeg vs. EtOH+ Acamprosate:siNeg	-0.4504	-0.7148 to -0.1861	Yes	****	<0.0001
Acamprosate:siNeg vs. EtOH+ Acamprosate:siIRF3_3	-0.1973	-0.5026 to 0.1080	No	ns	0.5619
Acamprosate:siNeg vs. EtOH+ Naltrexone:siNeg	-0.5046	-0.7690 to -0.2402	Yes	****	<0.0001
Acamprosate:siNeg vs. EtOH+ Naltrexone:siIRF3_3	-0.2515	-0.5568 to 0.05382	No	ns	0.2078
Acamprosate:siIRF3_3 vs. Naltrexone:siNeg	-0.1808	-0.4861 to 0.1244	No	ns	0.6864
Acamprosate:siIRF3_3 vs. Naltrexone:siIRF3_3	0.07229	-0.1921 to 0.3367	No	ns	0.9986
Acamprosate:siIRF3_3 vs. EtOH+ Acamprosate:siNeg	-0.7036	-1.009 to -0.3983	Yes	****	<0.0001
Acamprosate:siIRF3_3 vs. EtOH+ Acamprosate:siIRF3_3	-0.4504	-0.7148 to -0.1861	Yes	****	<0.0001
Acamprosate:siIRF3_3 vs. EtOH+ Naltrexone:siNeg	-0.7577	-1.063 to -0.4524	Yes	****	<0.0001
Acamprosate:siIRF3_3 vs. EtOH+ Naltrexone:siIRF3_3	-0.5046	-0.7690 to -0.2402	Yes	****	<0.0001
Naltrexone:siNeg vs. Naltrexone:siIRF3_3	0.2531	0.1005 to 0.4058	Yes	****	<0.0001
Naltrexone:siNeg vs. EtOH+ Acamprosate:siNeg	-0.5227	-0.7871 to -0.2583	Yes	****	<0.0001
Naltrexone:siNeg vs. EtOH+ Acamprosate:siIRF3_3	-0.2696	-0.5749 to 0.03568	No	ns	0.1342
Naltrexone:siNeg vs. EtOH+ Naltrexone:siNeg	-0.5769	-0.8413 to -0.3125	Yes	****	<0.0001
Naltrexone:siNeg vs. EtOH+ Naltrexone:siIRF3_3	-0.3238	-0.6290 to -0.01847	Yes	*	0.0283
Naltrexone:siIRF3_3 vs. EtOH+ Acamprosate:siNeg	-0.7759	-1.081 to -0.4706	Yes	****	<0.0001
Naltrexone:siIRF3_3 vs. EtOH+ Acamprosate:siIRF3_3	-0.5227	-0.7871 to -0.2583	Yes	****	<0.0001
Naltrexone:siIRF3_3 vs. EtOH+ Naltrexone:siNeg	-0.83	-1.135 to -0.5247	Yes	****	<0.0001
Naltrexone:siIRF3_3 vs. EtOH+ Naltrexone:siIRF3_3	-0.5769	-0.8413 to -0.3125	Yes	****	<0.0001
EtOH+ Acamprosate:siNeg vs. EtOH+ Acamprosate:siIRF3_3	0.2531	0.1005 to 0.4058	Yes	****	<0.0001
EtOH+ Acamprosate:siNeg vs. EtOH+ Naltrexone:siNeg	-0.05415	-0.3185 to 0.2102	No	ns	>0.9999
EtOH+ Acamprosate:siNeg vs. EtOH+ Naltrexone:siIRF3_3	0.199	-0.1063 to 0.5043	No	ns	0.5492
EtOH+ Acamprosate:siIRF3_3 vs. EtOH+ Naltrexone:siNeg	-0.3073	-0.6126 to -0.001995	Yes	*	0.0471
EtOH+ Acamprosate:siIRF3_3 vs. EtOH+ Naltrexone:siIRF3_3	-0.05415	-0.3185 to 0.2102	No	ns	>0.9999
EtOH+ Naltrexone:siNeg vs. EtOH+ Naltrexone:siIRF3_3	0.2531	0.1005 to 0.4058	Yes	****	<0.0001
